# Supplementary material for: Unraveling cooperative and competitive interactions within protein triplets in the human interactome
Source: Sci Rep. 2025 Sep 15;15:32548. doi: 10.1038/s41598-025-19264-4 (PMC12436631; doi:10.1038/s41598-025-19264-4)
Supplement: Supplementary file 2 — Supplementary Material 2 [file 41598_2025_19264_MOESM2_ESM.zip]

Archive with 5 entries (5 files):
- Supplementary_TableS5.csv
- Supplementary_TableS1.csv
- Supplementary_TableS2.csv
- Supplementary_TableS3.csv
- Supplementary_TableS4.csv
