# Supplementary material for: Unraveling cooperative and competitive interactions within protein triplets in the human interactome
Source: Sci Rep. 2025 Sep 15;15:32548. doi: 10.1038/s41598-025-19264-4 (PMC12436631; doi:10.1038/s41598-025-19264-4)
Supplement: Supplementary file 2 — Supplementary Material 2 [file 41598_2025_19264_MOESM2_ESM.zip › Supplementary_TableS5.csv]

	positive	common	V1	V2	degree_common	degree_V1	degree_V2	score_competitive	score_cooperative	paralog	quantile	theta_diff
1	0	Q96D31	O75185	Q13507	7	2	10	0.004	0.996	no	4	0.000361162
2	0	Q96D31	Q9BRQ5	Q13507	7	1	10	0.004	0.996	no	4	0.000339668
3	0	Q8N961	Q9BV47	P04053	9	5	8	0.004	0.996	no	4	0.000047455
4	0	Q16878	Q96CX6	Q9P2R6	9	4	9	0.006	0.994	no	4	0.000188754
5	0	O00763	Q08116	P50747	6	1	9	0.008	0.992	no	4	0.000025456
6	0	Q9H706	P20827	Q6S5L8	5	5	10	0.01	0.99	no	4	0.000150228
7	0	P52895	P17516	Q6P2D0	7	3	9	0.012	0.988	no	4	0.00005898
8	0	P01569	P01571	P05014	10	6	9	0.012	0.988	yes	4	0.000042816
9	0	P01571	Q9NXT0	P01569	6	2	10	0.012	0.988	no	4	0.000003921
10	0	O95969	Q96QP1	P51449	9	2	9	0.014	0.986	no	4	0.000111215
11	0	P52895	P42330	Q6P2D0	7	6	9	0.014	0.986	no	4	0.000064406
12	0	P52895	Q04828	Q6P2D0	7	7	9	0.014	0.986	no	4	0.000013391
13	0	P01569	P01571	P01570	10	6	8	0.014	0.986	yes	4	0.00001624
14	0	P15259	Q8N0Y7	P07738	6	1	9	0.014	0.986	yes	4	0.000169846
15	0	Q9H4D5	Q9UKK6	Q9NPJ8	3	8	10	0.014	0.986	yes	4	0.002010249
16	0	P01241	P09960	P0DML3	7	6	9	0.016	0.984	no	4	0.000553912
17	0	P01569	P01571	P01563	10	6	10	0.016	0.984	yes	4	0.012475655
18	0	P01569	P05013	P01563	10	4	10	0.016	0.984	yes	4	0.012532751
19	0	P01569	P01570	P05014	10	8	9	0.016	0.984	yes	4	0.000059056
20	0	Q9Y6X0	Q9BXN6	Q9NS26	7	1	4	0.016	0.984	yes	4	0.000054504
21	0	A6NIH7	P11488	P19087	9	4	9	0.018	0.982	yes	4	0.000060167
22	0	P52943	Q3I5F7	Q8WTP8	6	2	9	0.018	0.982	no	4	0.000139031
23	0	P05014	P01569	P32881	9	10	8	0.018	0.982	yes	4	0.000006043
24	0	P01374	Q06643	P07911	8	2	1	0.018	0.982	no	4	0.000072013
25	0	Q8WZ73	A8K855	Q6IPM2	9	7	8	0.018	0.982	no	4	0.000253041
26	0	Q969V6	Q8IZQ8	Q9ULH7	9	4	7	0.018	0.982	yes	4	0.000118043
27	0	O00590	P80075	Q16627	6	2	8	0.02	0.98	yes	4	0.000168015
28	0	Q96QV1	Q15465	O43323	5	2	9	0.02	0.98	yes	4	0.000278173
29	0	Q05469	Q0Z7S8	P15090	8	1	8	0.02	0.98	yes	4	0.000128416
30	0	O75971	O94818	Q5SXM2	7	7	9	0.02	0.98	no	4	0.00038213
31	0	P05014	P32881	P01563	9	8	10	0.02	0.98	yes	4	0.012507747
32	0	P13498	Q15080	P04839	10	4	3	0.02	0.98	no	4	0.000148934
33	0	Q13507	Q96D31	Q9UBN4	10	7	10	0.02	0.98	no	4	0.000357075
34	0	Q6PF05	Q6IPM2	A8K855	4	8	7	0.02	0.98	no	4	0.000253041
35	0	Q14123	P54750	Q01064	3	1	2	0.02	0.98	yes	4	0.000011839
36	0	P10747	P33681	P42081	8	5	2	0.022	0.978	yes	4	0.000139022
37	0	P10747	P33681	Q53EV4	8	5	2	0.022	0.978	no	4	0.000053428
38	0	O00590	Q99616	Q16627	6	2	8	0.022	0.978	yes	4	0.000059861
39	0	O14795	Q96HU8	Q14183	10	5	9	0.022	0.978	no	4	0.00016569
40	0	O15218	Q96IK0	Q8N2K0	9	4	10	0.022	0.978	no	4	0.006570892
41	0	Q5D1E8	Q9NZD4	A2A288	9	2	1	0.022	0.978	no	4	0.000049337
42	0	Q96QV1	Q14623	O43323	5	3	9	0.022	0.978	yes	4	0.000171431
43	0	Q8IXL6	P05814	Q8NBP7	10	6	4	0.022	0.978	no	4	0.000130326
44	0	Q8IXL6	Q96MK3	Q8NBP7	10	1	4	0.022	0.978	no	4	0.000065819
45	0	Q05469	P49675	P15090	8	3	8	0.022	0.978	no	4	0.000178708
46	0	O60870	Q15111	Q9BUU2	4	2	2	0.022	0.978	no	4	0.000039897
47	0	Q04828	Q07654	P42330	7	3	6	0.022	0.978	no	4	0.000042022
48	0	Q15173	Q16589	P46695	10	5	8	0.022	0.978	no	4	0.009784821
49	0	P51911	Q9ULK6	Q96EZ4	8	1	2	0.022	0.978	no	4	0.000063529
50	0	P19237	Q9P0L9	P63316	7	2	7	0.022	0.978	no	4	0.0001849
51	0	Q9NYR9	Q3B7J2	Q6GYQ0	10	3	9	0.022	0.978	no	4	0.000460406
52	0	Q9HAY2	Q96D98	Q8N6I1	5	4	10	0.022	0.978	yes	4	0.000158864
53	0	O95969	A1A4V9	Q96QP1	9	1	2	0.024	0.976	no	4	0.000070489
54	0	O00187	P0C0L5	P11226	9	3	10	0.024	0.976	no	4	0.00068597
55	0	P10747	Q53EV4	P42081	8	2	2	0.024	0.976	no	4	0.000085594
56	0	P04155	Q9NYZ4	Q92508	8	1	10	0.024	0.976	no	4	0.000079458
57	0	Q86UL8	P08588	O75783	10	8	4	0.024	0.976	no	4	0.000086783
58	0	P46092	O43927	O00585	6	2	10	0.024	0.976	no	4	0.000378919
59	0	P46092	Q9Y4X3	O00585	6	2	10	0.024	0.976	no	4	0.000076276
60	0	Q13323	Q16548	Q9HD36	8	10	10	0.024	0.976	yes	4	0.000668778
61	0	P09105	Q8TAC1	P02042	3	1	8	0.024	0.976	no	4	0.00002041
62	0	P51157	A2RUR9	Q8NEH6	5	1	7	0.024	0.976	no	4	0.000018902
63	0	O60870	Q9BUU2	Q8WTQ4	4	2	1	0.024	0.976	no	4	0.000019709
64	0	O60870	Q15111	Q8WTQ4	4	2	1	0.024	0.976	no	4	0.000059606
65	0	P22033	Q8IVH4	Q8TAA5	7	2	8	0.024	0.976	no	4	0.000125222
66	0	Q16533	Q13487	O75971	9	3	7	0.024	0.976	no	4	0.000135048
67	0	Q16533	Q92966	O75971	9	4	7	0.024	0.976	no	4	0.000144394
68	0	P01569	P05013	P01571	10	4	6	0.024	0.976	yes	4	0.000057096
69	0	P07315	P07316	P43320	6	1	5	0.024	0.976	yes	4	0.000879375
70	0	Q99967	P50458	Q92481	8	6	7	0.024	0.976	no	4	0.000185543
71	0	P16860	P16066	P17342	4	1	4	0.024	0.976	yes	4	0.000033996
72	0	P49335	P20265	P20264	3	3	1	0.024	0.976	yes	4	0.000018299
73	0	Q9BVX2	Q96A25	Q86UF1	4	1	7	0.026	0.974	no	4	0.000071074
74	0	P50591	Q9UBN6	O14798	9	6	3	0.026	0.974	yes	4	0.000062281
75	0	O00300	O75888	Q9Y6Q6	3	7	10	0.026	0.974	no	4	0.00396093
76	0	O60675	Q16621	P35452	8	7	5	0.026	0.974	no	4	0.000270948
77	0	O60675	Q9Y4A8	P35452	8	6	5	0.026	0.974	no	4	0.000327578
78	0	P0DML2	P01241	P05408	9	7	6	0.026	0.974	no	4	0.000094677
79	0	P0DML3	P01241	P05408	9	7	6	0.026	0.974	no	4	0.000094677
80	0	Q6P2D0	P52895	P58005	9	7	3	0.026	0.974	no	4	0.000009225
81	0	P27352	Q7Z7M9	O60494	4	3	6	0.026	0.974	no	4	0.000109203
82	0	Q96D31	O75185	Q9BRQ5	7	2	1	0.026	0.974	no	4	0.000021494
83	0	O75971	Q16533	O94818	7	9	7	0.026	0.974	no	4	0.000337816
84	0	P35914	Q8TB92	Q05932	10	2	8	0.026	0.974	no	4	0.000110982
85	0	P01571	Q9NXT0	Q7Z7J7	6	2	4	0.026	0.974	no	4	0.000028442
86	0	P16860	P16066	P20594	4	1	4	0.026	0.974	yes	4	0.000020619
87	0	Q9UHJ6	Q9P016	Q9BYI3	7	4	10	0.026	0.974	no	4	0.000211326
88	0	Q9NPF7	P29460	Q5VWK5	6	2	2	0.026	0.974	no	4	0.000099167
89	0	Q9BZX2	Q96BW1	Q2TAA2	5	8	1	0.026	0.974	no	4	0.000175021
90	0	P08172	Q96DD7	Q86UF1	8	1	7	0.028	0.972	no	4	0.000147617
91	0	Q9BU02	Q06033	O43824	8	3	7	0.028	0.972	no	4	0.000356398
92	0	Q9NS64	Q96JQ5	Q6ZS10	8	1	2	0.028	0.972	no	4	0.000071675
93	0	O00512	Q9BRQ0	Q9Y3Y4	8	2	4	0.028	0.972	yes	4	0.000079178
94	0	Q16548	Q96PG8	Q13323	10	7	8	0.028	0.972	no	4	0.000453973
95	0	Q16548	Q9BXH1	Q13323	10	7	8	0.028	0.972	no	4	0.001093111
96	0	P58400	O00294	Q8N2Q7	7	3	10	0.028	0.972	no	4	0.001447141
97	0	Q96T59	A8MXV6	Q8WV74	6	1	8	0.028	0.972	no	4	0.000051877
98	0	Q8IXL6	P05814	P02810	10	6	2	0.028	0.972	no	4	0.000082814
99	0	Q8IXL6	Q8NBP7	P02810	10	4	2	0.028	0.972	no	4	0.00021314
100	0	Q8IXL6	Q96MK3	P02810	10	1	2	0.028	0.972	no	4	0.000147321
101	0	Q8IXL6	P05814	Q96MK3	10	6	1	0.028	0.972	no	4	0.000064507
102	0	O95631	Q8NBI3	Q92859	7	1	8	0.028	0.972	no	4	0.00005453
103	0	Q04828	P52895	Q07654	7	7	3	0.028	0.972	no	4	0.000000179
104	0	P08697	P00746	P08246	5	2	8	0.028	0.972	no	4	0.000189125
105	0	P01569	P01563	P01570	10	10	8	0.028	0.972	yes	4	0.012459415
106	0	P10145	P25024	P02776	9	2	8	0.028	0.972	no	4	0.000056775
107	0	P10144	P14222	P08246	4	4	8	0.028	0.972	no	4	0.000643223
108	0	P51677	P16619	P80098	7	3	6	0.028	0.972	yes	4	0.002303023
109	0	P10243	Q52LA3	Q8IV36	8	8	4	0.028	0.972	no	4	0.000331863
110	0	Q9UK13	Q2VY69	Q9UK10	3	2	1	0.028	0.972	yes	4	0.000051511
111	0	P08172	Q5T442	Q86UF1	8	7	7	0.03	0.97	no	4	0.000463043
112	0	Q9NS64	Q9BSE2	Q6ZS10	8	9	2	0.03	0.97	no	4	0.000146405
113	0	Q9NS64	Q9BSE2	Q96JQ5	8	9	1	0.03	0.97	no	4	0.00021808
114	0	P46092	Q99731	O00585	6	3	10	0.03	0.97	yes	4	0.000152661
115	0	O75916	Q6NWY9	Q6MZT1	7	7	2	0.03	0.97	no	4	0.000117594
116	0	Q9GZN7	Q9Y4E6	P13535	10	5	6	0.03	0.97	no	4	0.000162744
117	0	O15218	Q96IK0	Q6T4P5	9	4	7	0.03	0.97	no	4	0.006816248
118	0	Q96BW1	Q8WU10	Q9BZX2	8	2	5	0.03	0.97	no	4	0.000295182
119	0	Q96BW1	Q8WU10	Q9HA47	8	2	5	0.03	0.97	no	4	0.000313723
120	0	Q96IG2	P61236	O60688	6	4	6	0.03	0.97	yes	4	0.000163397
121	0	O95631	Q6ZN44	Q92859	7	3	8	0.03	0.97	no	4	0.000091067
122	0	O95631	Q8IZJ1	Q92859	7	6	8	0.03	0.97	no	4	0.000160187
123	0	P05014	P01569	P01567	9	10	1	0.03	0.97	yes	4	0.000014072
124	0	P05014	P32881	P01567	9	8	1	0.03	0.97	yes	4	0.000008029
125	0	P01571	P01569	Q7Z7J7	6	10	4	0.03	0.97	no	4	0.000024521
126	0	P51677	P16619	P51671	7	3	4	0.03	0.97	yes	4	0.001839415
127	0	Q5J5C9	Q5JS37	Q8N2E2	8	3	7	0.03	0.97	no	4	0.000128121
128	0	P34820	Q8TEU8	Q96NZ8	5	6	7	0.03	0.97	yes	4	0.000158138
129	0	Q86UR1	Q8NFA2	Q9Y5S8	6	1	4	0.03	0.97	no	4	0.000059337
130	0	Q9BR01	Q8N143	Q8TAM6	9	3	1	0.03	0.97	no	4	0.000046796
131	0	P50747	Q86XM0	O00763	9	1	6	0.032	0.968	no	4	0.000016246
132	0	O15457	Q9UHC1	O43196	7	4	5	0.032	0.968	no	4	0.000171232
133	0	Q6VVB1	O95278	Q16517	8	9	1	0.032	0.968	no	4	0.000097909
134	0	P09210	Q16772	Q7RTV2	6	2	1	0.032	0.968	yes	4	0.000153602
135	0	P52895	Q04828	P17516	7	7	3	0.032	0.968	yes	4	0.000045589
136	0	Q9HA47	Q96BW1	Q9BZM1	5	8	3	0.032	0.968	no	4	0.000288517
137	0	Q9HA47	Q9BZM1	Q9BZX2	5	3	5	0.032	0.968	no	4	0.000235569
138	0	O60494	Q9BXJ7	P11684	6	1	7	0.032	0.968	no	4	0.000114669
139	0	O95631	Q8NBI3	Q6ZN44	7	1	3	0.032	0.968	no	4	0.000036537
140	0	Q92481	Q99967	Q99966	7	8	5	0.032	0.968	yes	4	0.000164381
141	0	P11172	P07741	O95925	9	6	4	0.032	0.968	no	4	0.000564886
142	0	P01241	P0DML2	P09960	7	9	6	0.032	0.968	no	4	0.000540682
143	0	P16860	P20594	P17342	4	4	4	0.032	0.968	yes	4	0.000054615
144	0	Q9HBE5	Q9HBE4	P60568	3	2	5	0.032	0.968	no	4	0.000645883
145	0	Q96Q77	Q5JT82	Q16206	10	2	5	0.032	0.968	no	4	0.000104966
146	0	P57077	Q8N5C8	Q96MA6	3	10	2	0.032	0.968	no	4	0.000385721
147	0	Q9NPJ8	P57771	Q96PE3	10	4	3	0.032	0.968	no	4	0.00007224
148	0	Q9BZX2	Q9HA47	Q2TAA2	5	5	1	0.032	0.968	no	4	0.000103532
149	0	O95969	P51449	A1A4V9	9	9	1	0.034	0.966	no	4	0.000181704
150	0	P12259	P78380	P00742	8	1	7	0.034	0.966	no	4	0.0000297
151	0	A6NIH7	P19087	Q96QS6	9	9	7	0.034	0.966	no	4	0.000335852
152	0	O14633	Q9BYP8	Q96NT3	5	1	5	0.034	0.966	no	4	0.00004152
153	0	P09210	Q16772	O15217	6	2	4	0.034	0.966	yes	4	0.00022319
154	0	P09210	Q7RTV2	O15217	6	1	4	0.034	0.966	yes	4	0.000069588
155	0	O15218	Q8N2K0	Q6T4P5	9	10	7	0.034	0.966	no	4	0.000245356
156	0	Q9Y3Q4	Q8IYB4	O60741	4	5	3	0.034	0.966	no	4	0.00014934
157	0	Q9Y3Q4	Q8IYB4	Q9P1Z3	4	5	2	0.034	0.966	no	4	0.000043141
158	0	Q16602	P01258	O60894	7	1	2	0.034	0.966	no	4	0.000128672
159	1	Q16602	P06881	O60894	7	1	2	0.034	0.966	no	4	0.00010189
160	0	Q16533	Q92966	Q13487	9	4	3	0.034	0.966	no	4	0.000279442
161	0	Q5SXM2	O75971	Q13487	9	7	3	0.034	0.966	no	4	0.000135048
162	0	O95631	Q8NBI3	Q8IZJ1	7	1	6	0.034	0.966	no	4	0.000105657
163	0	Q92481	Q96RK1	Q99967	7	4	8	0.034	0.966	yes	4	0.000297704
164	0	P42330	Q04828	P17516	6	7	3	0.034	0.966	yes	4	0.000045589
165	0	P60568	P01589	Q9HBE5	5	2	3	0.034	0.966	no	4	0.000573068
166	0	P10145	P02776	P25025	9	8	9	0.034	0.966	no	4	0.00016507
167	0	P05408	P16519	P0DML2	6	1	9	0.034	0.966	no	4	0.000134804
168	0	P05408	P16519	P0DML3	6	1	9	0.034	0.966	no	4	0.000121574
169	0	Q16557	Q6ZMR5	Q7Z7M0	6	6	7	0.034	0.966	no	4	0.000226405
170	0	Q6ZMV9	P16219	Q86XA9	6	8	4	0.034	0.966	no	4	0.00002508
171	0	Q9UBR4	P48742	Q8TE12	10	8	4	0.034	0.966	yes	4	0.000170091
172	0	Q9NPJ8	P57771	Q9H4D5	10	4	3	0.034	0.966	no	4	0.001994638
173	0	Q9NPJ8	Q9H4D5	Q96PE3	10	3	3	0.034	0.966	no	4	0.002066878
174	0	P12259	P07225	P00742	8	9	7	0.036	0.964	no	4	0.000745382
175	0	P08172	Q96DD7	Q5T442	8	1	7	0.036	0.964	no	4	0.000315426
176	0	A8K4G0	Q9UGN4	Q8TDQ1	5	1	2	0.036	0.964	yes	4	0.000160024
177	0	P49682	O14625	P02778	7	3	2	0.036	0.964	yes	4	0.000077981
178	0	P49682	P02778	Q07325	7	2	3	0.036	0.964	yes	4	0.000047306
179	0	Q16548	Q96PG8	Q9BXH1	10	7	7	0.036	0.964	no	4	0.001547084
180	0	O15217	Q96LR7	P09210	4	1	6	0.036	0.964	no	4	0.000058782
181	0	Q05469	Q0Z7S8	P49675	8	1	3	0.036	0.964	no	4	0.000050292
182	0	Q9Y3Q4	Q8IYB4	Q9UL51	4	5	4	0.036	0.964	no	4	0.000145445
183	0	Q16602	O60894	P35318	7	2	1	0.036	0.964	no	4	0.000074052
184	0	Q16533	Q5SXM2	Q92966	9	9	4	0.036	0.964	no	4	0.00021779
185	0	P01019	P50052	P00797	10	4	4	0.036	0.964	no	4	0.000182177
186	0	O95631	Q6ZN44	O95185	7	3	1	0.036	0.964	yes	4	0.000194858
187	0	O95631	O95185	Q8NBI3	7	1	1	0.036	0.964	no	4	0.000231395
188	0	O95631	Q6ZN44	Q8IZJ1	7	3	6	0.036	0.964	yes	4	0.00006912
189	0	Q92503	Q16572	Q9GZV3	8	1	2	0.036	0.964	no	4	0.000121153
190	0	P78552	P05112	P35225	8	4	3	0.036	0.964	no	4	0.0001167
191	0	Q9HBE4	Q9HBE5	P00352	2	3	1	0.036	0.964	no	4	0.000078234
192	0	P35237	P20151	Q9UKR3	6	7	4	0.036	0.964	no	4	0.000149068
193	0	P17342	P16860	P23582	4	4	2	0.036	0.964	no	4	0.000003382
194	0	P01569	P05014	P05013	10	9	4	0.036	0.964	yes	4	0.00001428
195	0	P51677	P80098	P51671	7	6	4	0.036	0.964	yes	4	0.000463608
196	0	P40199	P31997	Q16568	3	3	2	0.036	0.964	no	4	0.000033567
197	0	P19237	P45379	Q9P0L9	7	6	2	0.036	0.964	no	4	0.000230696
198	0	P23582	P17342	P20594	2	4	4	0.036	0.964	yes	4	0.000054615
199	0	A8K4G0	Q08708	Q8TDQ1	5	4	2	0.038	0.962	yes	4	0.00015167
200	0	A8K4G0	Q9UGN4	Q496F6	5	1	5	0.038	0.962	yes	4	0.000060266
201	0	P46092	O43927	O15444	6	2	3	0.038	0.962	no	4	0.000126394
202	0	P49682	Q07325	O14625	7	3	3	0.038	0.962	yes	4	0.000125287
203	0	O14795	Q14184	Q96HU8	10	3	5	0.038	0.962	no	4	0.000162468
204	0	Q96HY7	Q96LB9	Q8IXN7	10	1	3	0.038	0.962	no	4	0.000075651
205	0	O43715	Q96N28	Q9Y3B1	7	1	4	0.038	0.962	yes	4	0.000081065
206	0	O60494	Q9BXJ7	P27352	6	1	4	0.038	0.962	no	4	0.000063654
207	0	Q9HAW7	Q9HAW9	O60656	3	1	4	0.038	0.962	yes	4	0.000059559
208	0	Q9Y3Q4	Q9P1Z3	Q9UL51	4	2	4	0.038	0.962	yes	4	0.000102304
209	0	Q16602	P01258	P06881	7	1	1	0.038	0.962	no	4	0.000230562
210	0	Q16602	P01258	P35318	7	1	1	0.038	0.962	no	4	0.00005462
211	0	Q16602	P06881	P35318	7	1	1	0.038	0.962	no	4	0.000175942
212	0	P20827	Q9H706	P02775	5	5	3	0.038	0.962	no	4	0.000137743
213	0	P13498	Q969G6	P04839	10	2	3	0.038	0.962	no	4	0.000244996
214	0	P35590	Q9Y264	Q15238	4	2	2	0.038	0.962	no	4	0.000077245
215	0	Q8N6P7	Q9NYY1	Q9GZX6	4	3	3	0.038	0.962	no	4	0.00016808
216	0	P05451	P48304	Q06141	3	2	6	0.038	0.962	yes	4	0.00000368
217	0	Q9UDX4	Q9UDX3	O76054	2	4	1	0.038	0.962	yes	4	0.000058044
218	0	A8K4G0	Q6UXZ3	Q08708	5	3	4	0.04	0.96	yes	4	0.000069515
219	0	A8K4G0	Q6UXZ3	Q496F6	5	3	5	0.04	0.96	yes	4	0.000138135
220	0	A8K4G0	Q8TDQ1	Q496F6	5	2	5	0.04	0.96	yes	4	0.00022029
221	0	A8K4G0	Q6UXZ3	Q8TDQ1	5	3	2	0.04	0.96	yes	4	0.000082155
222	0	P46092	O15444	Q9Y4X3	6	3	2	0.04	0.96	no	4	0.000176249
223	0	Q9ULT6	Q6UXX9	Q9BXY4	7	6	4	0.04	0.96	yes	4	0.000131354
224	0	O94907	Q96MU8	O00142	9	1	3	0.04	0.96	no	4	0.000087948
225	0	Q8N112	Q8N8F7	Q96F15	3	1	3	0.04	0.96	no	4	0.000060501
226	0	O43715	Q9Y255	Q9Y3B1	7	7	4	0.04	0.96	yes	4	0.00214165
227	0	O43715	Q96N28	Q9Y255	7	1	7	0.04	0.96	yes	4	0.002222715
228	0	P28223	P21554	Q14416	9	7	1	0.04	0.96	no	4	0.000061483
229	0	O95631	Q8IZJ1	O95185	7	6	1	0.04	0.96	yes	4	0.000125738
230	0	Q14442	O95256	Q92535	6	2	4	0.04	0.96	no	4	0.000157373
231	0	Q92859	O95631	Q6ZVN8	8	7	3	0.04	0.96	no	4	0.000170091
232	0	P20594	P16860	P23582	4	4	2	0.04	0.96	no	4	0.000003382
233	0	Q8WTP8	P52943	Q9NPR2	9	6	2	0.04	0.96	no	4	0.000121939
234	0	Q96EC8	Q9BWQ6	Q9Y548	9	4	3	0.04	0.96	yes	4	0.000108209
235	0	Q9NYR9	Q6GYQ0	Q2PPJ7	10	9	6	0.04	0.96	no	4	0.000221273
236	0	A8K4G0	Q08708	Q9UGN4	5	4	1	0.042	0.958	yes	4	0.000008354
237	0	A8K4G0	Q6UXZ3	Q9UGN4	5	3	1	0.042	0.958	yes	4	0.000077869
238	0	P46092	O15444	Q99731	6	3	3	0.042	0.958	yes	4	0.000099864
239	0	Q9ULT6	O75473	Q9BXY4	7	1	4	0.042	0.958	no	4	0.000075324
240	0	Q96DR8	Q96E40	Q8IZM9	10	4	2	0.042	0.958	no	4	0.00008397
241	0	P41146	O15432	Q13519	5	8	1	0.042	0.958	no	4	0.00002863
242	0	O43278	Q04756	Q9Y5Y6	4	8	4	0.042	0.958	no	4	0.000156203
243	0	Q96QV1	Q15465	Q14623	5	2	3	0.042	0.958	yes	4	0.000106742
244	0	Q16478	O43424	Q13003	7	8	5	0.042	0.958	yes	4	0.001184729
245	0	P12645	Q96NZ8	Q8TEU8	4	7	6	0.042	0.958	yes	4	0.000158138
246	0	O60494	P11684	P27352	6	7	4	0.042	0.958	no	4	0.000178323
247	0	Q9NY56	O75503	Q9NPH6	7	7	1	0.042	0.958	no	4	0.000055306
248	1	P62072	Q9Y5J6	Q9Y5J7	9	4	6	0.042	0.958	no	4	0.000181363
249	0	O75679	Q9NWL6	O75677	6	3	1	0.042	0.958	no	4	0.000082508
250	0	O95631	Q92859	O95185	7	8	1	0.042	0.958	no	4	0.000285925
251	0	P10145	P25024	Q16570	9	2	4	0.042	0.958	no	4	0.000422211
252	0	P26998	P05813	Q3KP22	3	5	2	0.042	0.958	no	4	0.000135931
253	0	Q53GG5	Q9NPC6	Q9UBF9	9	8	7	0.042	0.958	no	4	0.00476008
254	0	Q96EC8	Q9Y548	Q8TBB6	9	3	1	0.042	0.958	no	4	0.000074617
255	0	Q5VUM1	Q9NRP4	Q9NVH6	3	10	3	0.042	0.958	no	4	0.000228216
256	0	Q8IU54	Q8IZJ0	Q8IU57	3	1	1	0.042	0.958	no	4	0.000259806
257	0	Q14406	Q8IZL2	Q96JK9	3	4	5	0.042	0.958	yes	4	0.000212951
258	0	A6NIH7	Q96QS6	P11488	9	7	4	0.044	0.956	no	4	0.000275685
259	0	A8K4G0	Q496F6	Q08708	5	5	4	0.044	0.956	yes	4	0.00006862
260	0	Q15399	Q9Y2C9	Q9Y315	8	3	8	0.044	0.956	no	4	0.000220342
261	0	O95832	O95049	O00501	7	3	3	0.044	0.956	no	4	0.000154814
262	0	P46092	O00585	O15444	6	10	3	0.044	0.956	yes	4	0.000252525
263	0	P46092	Q99731	O43927	6	3	2	0.044	0.956	no	4	0.000226258
264	0	P46092	Q9Y4X3	O43927	6	2	2	0.044	0.956	no	4	0.000302643
265	0	P46092	Q99731	Q9Y4X3	6	3	2	0.044	0.956	no	4	0.000076385
266	0	O00590	Q99616	P80075	6	2	2	0.044	0.956	yes	4	0.000108154
267	0	Q9ULT6	O75473	Q6UXX9	7	1	6	0.044	0.956	no	4	0.00005603
268	0	Q9BY67	O95727	Q13368	8	1	5	0.044	0.956	no	4	0.000055178
269	0	Q9H6Q4	O15060	Q9H5X1	9	4	6	0.044	0.956	no	4	0.000405837
270	0	Q16478	Q13002	Q13003	7	10	5	0.044	0.956	yes	4	0.00117892
271	0	P00736	P09871	Q9NZP8	8	7	1	0.044	0.956	yes	4	0.000035546
272	0	P05014	P01567	P01563	9	1	10	0.044	0.956	yes	4	0.012515776
273	0	P02776	P48061	P07204	8	7	2	0.044	0.956	no	4	0.000068583
274	0	P05813	P43320	P26998	5	5	3	0.044	0.956	yes	4	0.000097972
275	0	P43320	P05813	P07315	5	5	6	0.044	0.956	yes	4	0.00090452
276	0	P10145	P02776	Q16570	9	8	4	0.044	0.956	no	4	0.000478986
277	0	Q8NEF3	Q8N6V9	Q96LR2	10	7	10	0.044	0.956	no	4	0.000225068
278	0	Q6ZVN8	Q92859	Q8IU80	3	8	1	0.044	0.956	no	4	0.00014992
279	0	P22001	Q09470	P17658	10	6	5	0.044	0.956	yes	4	0.000169841
280	0	Q96HJ5	Q16667	Q9Y267	4	5	2	0.044	0.956	no	4	0.000084935
281	0	P50458	Q99967	P28360	6	8	10	0.044	0.956	no	4	0.018133029
282	0	Q96EC8	Q9BWQ6	Q8TBB6	9	4	1	0.044	0.956	no	4	0.000033592
283	0	Q92781	Q96EK6	P12271	3	7	1	0.044	0.956	no	4	0.000041335
284	0	Q9GZX6	Q8N6P7	Q969J5	3	4	2	0.044	0.956	yes	4	0.000208637
285	0	P12259	P07225	P78380	8	9	1	0.046	0.954	no	4	0.000775082
286	0	Q86UF1	P08172	Q9BVX2	7	8	4	0.046	0.954	no	4	0.000229934
287	0	P46976	Q04446	Q9C029	10	10	4	0.046	0.954	no	4	0.000393344
288	0	O60741	Q9P1Z3	Q9UL51	3	2	4	0.046	0.954	yes	4	0.000102304
289	0	Q9BSE2	Q9NS64	Q9H2S6	9	8	2	0.046	0.954	no	4	0.000080941
290	0	Q8N2Q7	Q9P2S2	P58401	10	3	3	0.046	0.954	no	4	0.000338664
291	0	P10145	P25025	Q16570	9	9	4	0.046	0.954	no	4	0.000313916
292	0	P13688	Q16568	P31997	9	2	3	0.046	0.954	no	4	0.000033567
293	0	Q6ZMV9	P57768	P16219	6	3	8	0.046	0.954	no	4	0.000011792
294	0	P35243	Q15835	Q0VDG4	8	4	4	0.046	0.954	no	4	0.000080184
295	0	Q9NYR9	Q2PPJ7	Q3B7J2	10	6	3	0.046	0.954	no	4	0.000681679
296	0	Q3SY56	Q86VX9	Q8N9W5	8	2	2	0.046	0.954	no	4	0.000109766
297	0	O95221	Q86WR0	Q96C23	7	4	2	0.048	0.952	no	4	0.000045963
298	0	Q9ULB1	Q8N2Q7	O00294	7	10	3	0.048	0.952	no	4	0.001447141
299	0	Q86TU7	Q86WA6	Q86W56	7	4	5	0.048	0.952	no	4	0.000212889
300	0	P21397	Q9NQG6	P27338	4	10	2	0.048	0.952	no	4	0.000061559
301	0	Q14116	O95998	Q13478	9	1	4	0.048	0.952	no	4	0.00010114
302	0	P57054	O94777	Q14442	5	5	6	0.05	0.95	no	4	0.000098151
303	0	P07225	P12259	Q6X784	9	8	9	0.05	0.95	no	4	0.000904065
304	0	P10145	P25025	P25024	9	9	2	0.05	0.95	yes	4	0.000108295
305	0	P10144	P10124	P08246	4	4	8	0.05	0.95	no	4	0.000463109
306	0	P26715	Q13241	Q01453	8	6	5	0.05	0.95	no	4	0.000125673
307	0	Q9BZL3	P54849	P21145	8	1	9	0.05	0.95	no	4	0.000045829
308	0	Q6UXA7	Q7L1I2	Q92186	3	2	1	0.05	0.95	no	4	0.000077334
309	0	Q5JQC9	Q8NA03	O75969	5	2	8	0.052	0.948	no	4	0.000064689
310	0	Q9BSE2	Q96IW7	Q9NS64	9	10	8	0.052	0.948	no	4	0.000155421
311	0	Q6IPM2	Q8WZ73	Q6PF05	8	9	4	0.052	0.948	no	4	0.00007359
312	0	Q9ULB1	Q7L8C5	Q8N2Q7	7	3	10	0.054	0.946	no	4	0.001332613
313	0	O15432	O60896	P41146	8	3	5	0.054	0.946	no	4	0.000089301
314	0	Q9ULJ1	Q9UJ83	Q86SE8	10	5	7	0.054	0.946	no	4	0.00016977
315	0	Q6ZMV9	P57768	Q86XA9	6	3	4	0.054	0.946	no	4	0.000013288
316	0	Q86UR1	Q9UFD9	Q9Y5S8	6	4	4	0.054	0.946	no	4	0.000145722
317	0	Q86UR1	Q9UFD9	Q8NFA2	6	4	1	0.054	0.946	no	4	0.000205059
318	0	P05164	Q8J025	Q6P1J6	7	4	8	0.054	0.946	no	4	0.000102809
319	0	Q8N474	O60353	P04628	6	9	4	0.056	0.944	no	4	0.000074832
320	0	Q6UWF3	P11049	Q6ZN84	2	2	1	0.056	0.944	no	4	0.000061426
321	0	Q07108	Q9NZG7	Q8WZ59	8	1	2	0.058	0.942	no	4	0.000033786
322	0	P08172	A6NDV4	Q5T442	8	1	7	0.058	0.942	no	4	0.000216167
323	0	P08172	A6NDV4	Q96DD7	8	1	1	0.058	0.942	no	4	0.000099259
324	0	P08908	P28221	O43194	9	3	1	0.058	0.942	no	4	0.000170355
325	0	P08908	Q8NDV2	O43194	9	1	1	0.058	0.942	no	4	0.000109086
326	0	P08908	O43194	Q99500	9	1	1	0.058	0.942	no	4	0.000225046
327	0	P08908	Q8NDV2	P28221	9	1	3	0.058	0.942	no	4	0.000061269
328	0	P08908	P28221	Q99500	9	3	1	0.058	0.942	no	4	0.000054691
329	0	P80404	Q6PIY5	P51649	5	1	6	0.058	0.942	no	4	0.000046703
330	0	Q08708	A8K4G0	Q96ND0	4	5	3	0.06	0.94	no	4	0.001420589
331	0	P08908	Q99500	Q8NDV2	9	1	1	0.06	0.94	no	4	0.00011596
332	0	Q9BSH3	Q68CL5	Q6ZTW0	9	9	8	0.06	0.94	no	4	0.000987214
333	0	Q9BSH3	Q6NSI8	Q68CL5	9	4	9	0.06	0.94	no	4	0.000150782
334	0	A8K855	Q8WZ73	Q6PF05	7	9	4	0.06	0.94	no	4	0.00007359
335	0	Q9NX38	Q7L7X3	Q3MIT2	7	10	1	0.06	0.94	no	4	0.000073403
336	0	Q8N6V9	Q96MY1	Q8NEF3	7	3	10	0.062	0.938	no	4	0.00023689
337	0	Q9BSE2	Q96IW7	Q9H2S6	9	10	2	0.062	0.938	no	4	0.00007448
338	0	Q8N2Q7	Q9ULB1	P58401	10	7	3	0.062	0.938	no	4	0.000187679
339	0	Q15173	Q8N2R8	Q16589	10	8	5	0.062	0.938	no	4	0.010358066
340	0	Q13324	Q96RP3	Q969E3	5	1	1	0.062	0.938	yes	4	0.000045897
341	0	Q01453	P26715	P25189	5	8	1	0.062	0.938	no	4	0.000134492
342	0	Q9HCS2	P78329	Q99592	4	1	10	0.062	0.938	no	4	0.000079984
343	0	P0C0L5	O00187	P06681	3	9	3	0.064	0.936	no	4	0.000184503
344	0	Q16774	Q5BJF2	Q6NUT2	5	9	1	0.064	0.936	no	4	0.000134181
345	0	O95832	O15551	O95049	7	4	3	0.064	0.936	no	4	0.000135013
346	0	P23490	P19957	Q8IYP9	8	3	5	0.064	0.936	no	4	0.000898735
347	0	Q9NZH6	O95872	Q2KHT4	7	10	2	0.064	0.936	no	4	0.000125935
348	0	Q8N2Q7	P58400	P58401	10	7	3	0.064	0.936	no	4	0.001117391
349	0	Q96NZ8	P34820	P12645	7	5	4	0.064	0.936	yes	4	0.000099912
350	0	P08246	P08697	P10144	8	5	4	0.064	0.936	no	4	0.000256756
351	0	Q16570	P10145	P09341	4	9	2	0.064	0.936	yes	4	0.000364478
352	0	O43704	Q06520	O00204	3	2	8	0.066	0.934	yes	4	0.000114572
353	0	O60683	P28328	O00623	5	3	3	0.066	0.934	no	4	0.000719356
354	0	Q7Z6J4	Q8WUH6	Q8N392	4	8	4	0.066	0.934	no	4	0.000170552
355	0	P54852	Q9NW68	Q04941	10	3	4	0.066	0.934	no	4	0.000145675
356	0	Q8TEU8	P34820	P12645	6	5	4	0.066	0.934	yes	4	0.000099912
357	0	P02753	Q9UBX0	Q8IXL7	10	3	10	0.066	0.934	no	4	0.000130338
358	0	Q96PJ5	Q8N387	Q9NZB8	5	2	10	0.066	0.934	no	4	0.000082848
359	0	Q16570	P13500	P09341	4	4	2	0.066	0.934	no	4	0.000105654
360	0	Q8IYJ0	Q5VZK9	Q86TP1	10	10	10	0.066	0.934	no	4	0.000305194
361	0	P21145	Q9BZL3	Q8WTT0	9	8	2	0.066	0.934	no	4	0.000090511
362	0	Q9NQZ3	Q86YF9	Q8N9W6	6	5	8	0.066	0.934	no	4	0.000307857
363	0	P48378	Q33E94	P32314	9	2	8	0.068	0.932	no	4	0.000203919
364	0	P48378	P32314	Q9UKT7	9	8	8	0.068	0.932	no	4	0.000458998
365	0	Q99748	O00451	P56159	3	2	4	0.068	0.932	yes	4	0.000159391
366	0	Q86TP1	O60234	Q8IYJ0	10	3	10	0.068	0.932	no	4	0.00010053
367	0	O95154	Q8NHP1	Q7Z4G4	8	1	10	0.068	0.932	no	4	0.000212942
368	0	Q14442	P57054	O95256	6	5	2	0.068	0.932	no	4	0.00007447
369	0	P06858	Q8IV16	Q6Q788	9	1	3	0.068	0.932	no	4	0.000025089
370	0	Q8N8L2	Q96DR5	P28325	9	9	8	0.068	0.932	no	4	0.000459027
371	0	Q7Z5R6	P27216	Q9ULM0	6	8	2	0.068	0.932	no	4	0.00023396
372	0	Q9BSH3	Q6ZTW0	Q6NSI8	9	8	4	0.07	0.93	no	4	0.001137996
373	0	Q9BSH3	Q8N5T2	Q6NSI8	9	3	4	0.07	0.93	no	4	0.001778257
374	0	P13671	P01031	Q6ZPD9	4	6	7	0.07	0.93	no	4	0.001259216
375	0	P01215	P0DN86	P01225	4	1	2	0.07	0.93	yes	4	0.000053704
376	0	Q9BY49	P31025	Q8NAT1	10	9	10	0.07	0.93	no	4	0.000517547
377	0	Q99731	P46092	P32248	3	6	1	0.07	0.93	yes	4	0.000104571
378	0	Q3V5L5	Q86UY5	Q6PEX3	10	4	9	0.07	0.93	no	4	0.000729337
379	0	Q10472	Q8IUC8	Q9GZU5	3	3	10	0.07	0.93	no	4	0.000123866
380	0	P48378	Q33E94	Q9UKT7	9	2	8	0.072	0.928	no	4	0.000255079
381	0	P01563	P01569	O75594	10	10	2	0.072	0.928	no	4	0.012505885
382	0	P58400	Q7L8C5	O00294	7	3	3	0.072	0.928	no	4	0.000114528
383	0	O43837	Q9NR23	P21695	10	3	5	0.072	0.928	no	4	0.00018451
384	0	P41222	P02763	P52757	7	9	7	0.072	0.928	no	4	0.000235154
385	0	P01215	P0DN86	P22888	4	1	3	0.072	0.928	no	4	0.000053217
386	0	P16233	P54317	Q9HA92	8	1	7	0.072	0.928	no	4	0.000035206
387	0	P23327	Q3KP31	Q8IZC7	5	2	8	0.072	0.928	yes	4	0.000082172
388	0	P56597	Q8WWB3	Q96IM9	3	8	1	0.072	0.928	yes	4	0.000058949
389	0	P78410	O00478	Q9H330	6	5	9	0.074	0.926	no	4	0.005004689
390	0	Q96PJ5	Q03403	Q8N387	5	2	2	0.074	0.926	no	4	0.000199394
391	0	P21754	P60852	O14917	7	1	8	0.074	0.926	no	4	0.002871831
392	0	Q9HCS2	P98187	P78329	4	2	1	0.074	0.926	yes	4	0.000035208
393	0	Q8WTX7	Q96GY0	A6NHX0	5	4	1	0.074	0.926	no	4	0.000085614
394	0	P50225	O00204	P0DMM9	8	8	6	0.076	0.924	yes	3	0.000119469
395	0	P35346	O00230	P61278	7	6	2	0.076	0.924	no	3	0.000093578
396	0	P78410	Q9H330	P05496	6	9	8	0.076	0.924	no	3	0.01215233
397	0	P78410	O00478	P05496	6	5	8	0.076	0.924	no	3	0.007147641
398	0	O75969	Q9BZX4	Q5JQC9	8	2	5	0.076	0.924	no	3	0.000114064
399	0	Q03591	P01031	P18428	8	6	5	0.076	0.924	no	3	0.002003986
400	0	Q03591	P01031	P36980	8	6	1	0.076	0.924	no	3	0.000093959
401	0	Q03591	P01031	Q9UHX3	8	6	3	0.076	0.924	no	3	0.000516713
402	0	Q03591	Q9UHX3	P36980	8	3	1	0.076	0.924	no	3	0.000422754
403	0	Q03591	Q9UHX3	Q9BXR6	8	3	4	0.076	0.924	no	3	0.000657357
404	0	P21754	Q8IXA5	O14917	7	6	8	0.076	0.924	no	4	0.002934624
405	0	Q9HD89	Q8N3J9	P10075	5	4	2	0.076	0.924	no	4	0.000279318
406	0	Q9HCS2	Q99592	P98187	4	10	2	0.076	0.924	no	4	0.000115192
407	0	Q9ULV1	Q9UPQ7	Q00604	3	10	1	0.076	0.924	no	4	0.000039065
408	0	Q9UDV6	Q9UDV7	Q96SZ5	10	3	6	0.076	0.924	no	4	0.000171815
409	0	Q8TC41	Q75WM6	Q9NP59	5	2	2	0.078	0.922	no	3	0.000052233
410	0	P50225	O00204	P0DMN0	8	8	6	0.078	0.922	yes	3	0.000208602
411	0	Q9Y4D7	O15041	Q9H3S1	3	1	1	0.078	0.922	yes	3	0.000168582
412	0	P08908	P47211	O43194	9	3	1	0.078	0.922	no	3	0.000052063
413	0	P08908	P47211	Q8NDV2	9	3	1	0.078	0.922	no	3	0.000057023
414	0	P08908	P47211	Q99500	9	3	1	0.078	0.922	no	3	0.000172983
415	0	O43745	Q14940	Q6AI14	5	4	2	0.078	0.922	yes	3	0.000199807
416	0	Q9BSH3	Q6ZTW0	Q8N5T2	9	8	3	0.078	0.922	no	3	0.000640261
417	0	P01031	P13671	P10643	6	4	3	0.078	0.922	yes	3	0.001777823
418	0	Q03591	Q9BXR6	P01031	8	4	6	0.078	0.922	no	3	0.000140644
419	0	Q03591	P18428	Q9UHX3	8	5	3	0.078	0.922	no	3	0.001487273
420	0	P16233	Q6DD87	Q9HA92	8	4	7	0.078	0.922	no	3	0.000129181
421	0	Q99259	Q05329	P46952	6	6	3	0.078	0.922	no	3	0.000668921
422	0	P20853	P11509	Q16696	2	2	1	0.078	0.922	yes	3	0.000020489
423	0	Q5TCM9	Q6L8H1	Q6L8H2	4	2	1	0.078	0.922	no	3	0.000072114
424	0	Q75WM6	Q8TC41	A4D2B0	2	5	2	0.08	0.92	no	3	0.000099573
425	0	P35346	P31391	P61278	7	2	2	0.08	0.92	no	3	0.000086678
426	0	P01563	P05014	O75594	10	9	2	0.08	0.92	no	3	0.012522652
427	0	P14920	P59103	P09488	4	1	6	0.08	0.92	no	3	0.000052415
428	0	Q96FX2	Q9UGK8	Q8WWB5	5	4	6	0.08	0.92	no	3	0.000162432
429	0	P01031	P07358	P10643	6	2	3	0.08	0.92	yes	3	0.000529765
430	0	Q03591	P36980	P18428	8	1	5	0.08	0.92	no	3	0.001910027
431	0	Q03591	Q9BXR6	P18428	8	4	5	0.08	0.92	no	3	0.00214463
432	0	Q03591	Q9BXR6	P36980	8	4	1	0.08	0.92	yes	3	0.000234603
433	0	P01215	P22888	P01225	4	3	2	0.08	0.92	no	3	0.000106921
434	0	P28068	P06340	P13765	8	4	1	0.08	0.92	yes	3	0.000058928
435	0	P21754	Q8IXA5	P60852	7	6	1	0.08	0.92	no	3	0.000062793
436	0	Q96B96	Q05329	Q9UGQ2	5	6	1	0.08	0.92	no	3	0.000125745
437	0	O00204	P50225	O43704	8	8	3	0.082	0.918	yes	3	0.000107606
438	0	P50225	P0DMN0	P0DMM9	8	6	6	0.082	0.918	yes	3	0.000328071
439	0	P28360	Q07687	P50458	10	5	6	0.082	0.918	no	3	0.01803801
440	0	Q9BSH3	Q68CL5	Q8N5T2	9	9	3	0.082	0.918	no	3	0.001627475
441	0	Q96PJ5	Q9NZB8	Q03403	5	10	2	0.082	0.918	no	3	0.000116546
442	0	P16233	Q6DD87	P54317	8	4	1	0.082	0.918	no	3	0.000093975
443	0	Q9NQZ3	Q86YF9	Q92904	6	5	4	0.082	0.918	no	3	0.000135674
444	0	Q6L8G4	Q5T752	Q5T753	2	4	2	0.082	0.918	yes	3	0.0000995
445	0	P08908	P28222	O43194	9	9	1	0.084	0.916	no	3	0.000125129
446	0	P08908	P28222	Q8NDV2	9	9	1	0.084	0.916	no	3	0.000016043
447	0	P08908	P28222	Q99500	9	9	1	0.084	0.916	no	3	0.000099917
448	0	Q8N9W6	Q86Y33	Q9NQZ3	8	10	6	0.084	0.916	no	3	0.000217894
449	1	P01031	P07358	P13671	6	2	4	0.084	0.916	yes	3	0.001248058
450	0	Q9NQZ3	Q8N9W6	Q92904	6	8	4	0.084	0.916	yes	3	0.000172183
451	0	P27918	Q6ZPD9	Q92496	10	7	4	0.086	0.914	no	3	0.000412473
452	0	Q9GZU5	Q10472	Q8N412	10	3	3	0.086	0.914	no	3	0.000215075
453	0	Q5T752	Q9BYQ3	Q6L8G4	4	2	2	0.088	0.912	no	3	0.000033663
454	0	Q9UKC9	O60688	P61236	9	6	4	0.088	0.912	yes	3	0.000163397
455	0	Q9GZU5	Q8N412	Q9P0S2	10	3	4	0.088	0.912	no	3	0.000145125
456	0	Q9GZU5	Q9P0S2	Q10472	10	4	3	0.088	0.912	no	3	0.00006995
457	0	Q9UQ26	Q8WZA2	Q96E17	8	7	6	0.088	0.912	no	3	0.020121865
458	0	O43914	O00241	Q5TFQ8	9	2	2	0.09	0.91	no	3	0.000274539
459	0	O43914	Q14953	O00241	9	2	2	0.09	0.91	no	3	0.00036044
460	0	O43914	Q5TFQ8	Q14953	9	2	2	0.09	0.91	no	3	0.000085901
461	0	P82987	Q9BYR9	P0C7H8	4	5	5	0.092	0.908	yes	3	0.000299989
462	0	Q8IXA5	Q8N5Z0	P21754	6	1	7	0.094	0.906	no	3	0.000059128
463	0	P35346	P30872	P31391	7	3	2	0.096	0.904	yes	3	0.000037798
464	0	O00338	P0DMM9	P0DMN0	9	6	6	0.096	0.904	yes	3	0.000328071
465	0	P78410	Q92968	Q9H330	6	8	9	0.096	0.904	no	3	0.005148354
466	0	P35346	P30872	P61278	7	3	2	0.098	0.902	no	3	0.000124476
467	0	P78410	O00481	P05496	6	4	8	0.098	0.902	no	3	0.007130015
468	0	P78410	Q92968	O00478	6	8	5	0.098	0.902	no	3	0.000143665
469	0	Q15569	Q7Z6M1	O43610	8	6	1	0.098	0.902	no	3	0.000365015
470	0	P78552	P35225	Q8IVH8	8	3	8	0.098	0.902	no	3	0.042282951
471	0	Q99972	Q14515	P10916	7	3	10	0.098	0.902	no	3	0.016508656
472	0	P78410	Q92968	P05496	6	8	8	0.1	0.9	no	3	0.007003976
473	0	P27918	P00751	Q6ZPD9	10	10	7	0.1	0.9	no	3	0.000377743
474	0	P01031	Q03591	P10643	6	8	3	0.1	0.9	yes	3	0.000680142
475	0	O43745	P48764	Q6AI14	5	8	2	0.102	0.898	yes	3	0.000085221
476	0	P78552	P05112	Q8IVH8	8	4	8	0.102	0.898	no	3	0.042399651
477	0	P01031	Q03591	P13671	6	8	4	0.102	0.898	yes	3	0.001097681
478	0	P01031	P21730	P13671	6	3	4	0.102	0.898	no	3	0.001312807
479	0	P30532	P30926	P17787	7	1	3	0.104	0.896	yes	3	0.000058859
480	0	O43914	Q9NZC2	Q5TFQ8	9	4	2	0.106	0.894	no	3	0.000064284
481	0	P49682	O43927	P02776	7	2	8	0.106	0.894	yes	3	0.000607499
482	0	P63316	P45379	P48788	7	6	9	0.106	0.894	no	3	0.069311255
483	0	O43914	Q9NZC2	O00241	9	4	2	0.108	0.892	no	3	0.000210255
484	0	P50225	O00338	O00204	8	9	8	0.11	0.89	yes	3	0.019818133
485	0	O43914	Q9NP99	O00241	9	2	2	0.11	0.89	no	3	0.000125625
486	0	O95445	P0DMV2	P0DMV1	7	1	1	0.11	0.89	yes	3	0.000106486
487	0	O95445	Q5DJT8	P0DMV1	7	1	1	0.11	0.89	yes	3	0.000037607
488	0	O95445	Q5DJT8	P0DMV2	7	1	1	0.11	0.89	yes	3	0.000068879
489	0	Q9BQ16	P08254	Q92563	3	10	2	0.114	0.886	no	3	0.015910203
490	0	Q9Y342	P41146	Q9NXJ0	9	5	2	0.134	0.866	no	3	0.03939517
491	0	Q8IWA6	Q9Y421	O00488	6	3	10	0.134	0.866	no	3	1.911234662
492	0	O95221	Q96C23	Q96EK6	7	2	7	0.138	0.862	no	3	0.039220351
493	0	P41146	Q9Y342	Q13519	5	9	1	0.138	0.862	no	3	0.039448791
494	0	P41146	O15432	Q9Y342	5	8	9	0.142	0.858	no	3	0.039477421
495	0	O60688	Q96IG2	Q9UKC9	6	6	9	0.142	0.858	yes	3	0.08586333
496	0	P10916	Q99972	Q02045	10	7	1	0.142	0.858	no	3	0.016498268
497	0	Q8IVH8	Q9Y4K4	P78552	8	9	8	0.144	0.856	no	3	0.04244346
498	0	P28068	P13765	Q8TCT1	8	1	3	0.144	0.856	no	3	0.01822508
499	0	P28068	P06340	Q8TCT1	8	4	3	0.146	0.854	no	3	0.018166152
500	0	P63316	P48788	P19237	7	9	7	0.146	0.854	yes	3	0.069533122
501	0	Q9BRL7	P80404	P18510	7	5	10	0.148	0.852	no	3	0.065169538
502	0	Q8N4A0	Q13790	Q8IYJ0	7	1	10	0.15	0.85	no	3	0.05555035
503	0	Q8N392	Q7Z6J4	Q96PX9	4	4	10	0.15	0.85	no	3	0.108703464
504	0	Q9BYR2	Q5TA81	Q5T5A8	3	4	10	0.152	0.848	yes	3	0.08070181
505	0	Q86Y33	Q8N9W6	Q9NTJ4	10	8	7	0.154	0.846	no	3	1.840429185
506	0	O95221	Q96EK6	Q86WR0	7	7	4	0.156	0.844	no	3	0.039266314
507	0	Q5BJF2	Q13477	Q15849	9	5	4	0.158	0.842	no	3	0.043672341
508	0	Q9GZN7	Q9Y4E6	P50993	10	5	10	0.158	0.842	no	3	0.738740986
509	0	Q7L8A9	Q8N300	Q9BUH6	10	1	6	0.158	0.842	no	3	3.393116645
510	0	A8K855	Q92686	Q6PF05	7	9	4	0.16	0.84	no	3	0.067512897
511	0	Q92754	Q96RK1	Q99967	10	4	8	0.162	0.838	yes	3	0.000297704
512	0	P10916	P35125	Q99972	10	4	7	0.164	0.836	no	3	0.016409193
513	0	Q8IYJ0	Q8N4A0	Q86TP1	10	7	10	0.166	0.834	no	3	0.055652806
514	0	Q9BYS1	Q5T752	Q5TA76	4	4	5	0.166	0.834	yes	3	0.011321871
515	0	P01138	Q9UPU3	Q96PQ0	7	1	5	0.172	0.828	yes	3	0.099894729
516	0	Q96PQ0	P23560	P01138	5	7	7	0.172	0.828	yes	3	0.099943141
517	0	Q13507	Q9UBN4	Q9HCX4	10	10	3	0.172	0.828	yes	3	0.50427249
518	0	Q9UDV6	Q9UDV7	Q9UM22	10	3	10	0.172	0.828	no	3	0.103562783
519	0	Q9GZN7	P13535	P50993	10	6	10	0.174	0.826	no	3	0.738578242
520	0	Q9BQC3	Q6P3W2	Q5XKK7	9	1	7	0.176	0.824	no	3	0.122818711
521	0	Q8IVA1	P10153	Q5W186	7	2	4	0.176	0.824	no	3	2.005036411
522	0	Q53EV4	P10747	Q5TCS8	2	8	9	0.176	0.824	no	3	0.249533774
523	0	O43837	Q9NR23	P50213	10	3	10	0.178	0.822	no	3	1.221917202
524	0	Q96T59	A8MXV6	Q9Y4K4	6	1	9	0.178	0.822	no	3	2.016761118
525	0	Q7Z7J7	P01571	P47224	4	6	10	0.178	0.822	no	3	2.806357446
526	0	P28360	P50458	P31273	10	6	10	0.18	0.82	no	3	0.727794956
527	0	Q04828	P52895	P51857	7	7	8	0.18	0.82	yes	3	3.003277678
528	0	Q96RK1	Q92481	Q92754	4	7	10	0.182	0.818	yes	3	0.476619568
529	0	Q86UL8	P08588	P01135	10	8	10	0.184	0.816	no	3	0.001452399
530	0	Q8IV36	P10243	Q68D51	4	8	7	0.184	0.816	no	3	1.422186852
531	0	Q8WXH5	Q96R05	O43559	7	2	10	0.184	0.816	no	3	2.952558817
532	0	Q86UL8	O75783	P01135	10	4	10	0.186	0.814	no	3	0.001365616
533	0	P54852	Q04941	Q9BUP3	10	4	10	0.186	0.814	no	3	0.203398299
534	0	Q8N4L2	Q7LC44	Q9UGI9	8	7	9	0.186	0.814	no	3	1.083916338
535	0	P21810	P55001	Q8WXH2	8	3	5	0.186	0.814	no	3	0.093949028
536	0	Q99967	P50458	Q92754	8	6	10	0.186	0.814	no	3	0.476805111
537	0	A8K855	Q8WZ73	Q92686	7	9	9	0.186	0.814	no	3	0.067439307
538	0	P49682	Q07325	P02776	7	3	8	0.188	0.812	yes	3	0.17465054
539	0	P07225	Q6X784	P04070	9	9	10	0.188	0.812	no	3	0.147656604
540	0	Q96PJ5	Q8N387	Q96SZ5	5	2	6	0.188	0.812	no	3	0.104547272
541	0	Q96PJ5	Q03403	Q96SZ5	5	2	6	0.188	0.812	no	3	0.104347878
542	0	P48742	Q9UBR4	P32243	8	10	4	0.188	0.812	no	3	0.274035922
543	0	P49682	O14625	P02776	7	3	8	0.19	0.81	yes	3	0.174525253
544	0	O76083	P49888	Q96FC7	10	2	10	0.19	0.81	no	3	1.515078289
545	0	Q8TBZ0	P47989	O95864	5	2	8	0.19	0.81	no	3	2.979883766
546	0	P08263	O15217	Q16772	8	4	2	0.192	0.808	yes	3	0.00022319
547	0	O95150	O95407	Q93038	2	4	5	0.192	0.808	yes	3	0.722900775
548	0	P10145	P25025	P05113	9	9	3	0.192	0.808	no	3	1.210045651
549	0	Q6X784	P07225	Q13522	9	9	10	0.192	0.808	no	3	1.68129952
550	0	P32942	P20701	Q13349	7	10	3	0.192	0.808	yes	3	0.001843739
551	0	Q5T752	Q9BYS1	Q9BYQ3	4	4	2	0.194	0.806	yes	3	0.081720491
552	0	Q8TDC0	O75112	Q53GG5	4	9	9	0.194	0.806	yes	3	0.77243492
553	0	Q8N6V9	Q96MY1	O94818	7	3	7	0.194	0.806	no	3	3.299370859
554	0	P51460	Q8WXD0	Q7Z6M4	9	1	8	0.194	0.806	no	3	2.457421686
555	0	P08697	P00746	P20151	5	2	7	0.194	0.806	no	3	0.1149081
556	0	O00481	P78410	P04155	4	6	8	0.196	0.804	no	3	0.107197734
557	0	P35452	O60675	Q9Y5Q3	5	8	8	0.196	0.804	yes	3	0.24705663
558	0	Q9GZU5	Q10472	O95372	10	3	8	0.196	0.804	no	3	1.108995384
559	0	P02776	P07204	P49682	8	2	7	0.196	0.804	no	3	0.174457654
560	0	Q9NZI5	Q8TE85	P36508	4	6	6	0.196	0.804	no	3	0.121936271
561	0	Q5T752	Q9BYS1	Q6L8G4	4	4	2	0.198	0.802	no	3	0.081686828
562	0	O43837	P21695	P51553	10	5	5	0.198	0.802	no	3	1.222067197
563	0	O75112	Q8TDC0	Q9GZV1	9	4	6	0.198	0.802	no	3	0.000259904
564	0	P27918	Q92496	O76036	10	4	5	0.198	0.802	no	3	2.758468107
565	0	Q9UM22	Q9UDV6	Q9H106	10	10	5	0.198	0.802	no	3	0.103457617
566	0	P02795	Q8TE69	Q15652	9	1	9	0.198	0.802	no	3	2.186667777
567	0	P61236	Q9UKC9	Q96IG2	4	9	6	0.198	0.802	yes	3	0.08586333
568	0	Q96SZ5	Q9UDV6	Q96PJ5	6	10	5	0.198	0.802	no	3	0.104273136
569	0	P35346	O00230	P30874	7	6	7	0.2	0.8	no	3	3.510534631
570	0	P50213	P51553	Q6EEV6	10	5	7	0.2	0.8	no	3	1.700053806
571	0	P01571	Q9NXT0	Q6UWD8	6	2	3	0.2	0.8	no	3	2.925204819
572	0	P10145	P02776	P05113	9	8	3	0.2	0.8	no	3	1.210210721
573	0	P25025	Q92664	P10145	9	4	9	0.2	0.8	no	3	0.000163534
574	0	Q16534	Q10586	Q9UKI8	7	3	9	0.2	0.8	no	3	0.439413867
575	0	Q9UDV6	Q9UM22	Q96SZ5	10	10	6	0.2	0.8	no	3	0.103734598
576	0	O75891	Q9P219	Q3SY69	3	10	6	0.202	0.798	no	3	0.040297881
577	0	P13498	Q15080	Q969G6	10	4	2	0.202	0.798	no	3	0.000096062
578	0	Q8TCI5	Q4G0W2	Q9HCP0	8	3	4	0.202	0.798	no	3	1.145083645
579	0	Q9GZY8	Q7Z5L4	Q96EE4	10	5	2	0.204	0.796	no	3	0.000058702
580	0	Q9BSE2	Q9H2S6	Q9BXN2	9	2	9	0.204	0.796	no	3	0.989169376
581	0	Q96FX2	Q9UGK8	Q9BQC3	5	4	9	0.204	0.796	no	3	2.650609847
582	0	Q15173	P46695	Q8N2R8	10	8	8	0.204	0.796	no	3	0.000573245
583	0	P25929	P10082	P01303	3	2	3	0.204	0.796	yes	3	0.000085301
584	0	P01571	Q7Z7J7	Q6UWD8	6	4	3	0.204	0.796	no	3	2.925233261
585	0	Q9Y4K4	Q8IVH8	Q8N9N8	9	8	8	0.204	0.796	no	3	1.630319448
586	0	Q13507	Q96D31	P20591	10	7	8	0.204	0.796	no	3	0.977781252
587	0	P52803	P54756	P29322	10	4	7	0.204	0.796	no	3	1.489925467
588	0	P60329	Q8IUC1	Q8WWB5	8	2	6	0.204	0.796	no	3	0.121011367
589	0	Q9NX38	Q3MIT2	Q9Y6X8	7	1	9	0.204	0.796	no	3	1.417042827
590	0	P11488	A6NIH7	O75061	4	9	7	0.206	0.794	no	3	0.94895127
591	0	P35346	P31391	P30874	7	2	7	0.206	0.794	yes	3	3.510527731
592	0	Q96DR8	Q8IZM9	O15063	10	2	10	0.206	0.794	no	3	0.622176536
593	0	P21728	Q9NYX4	P35462	7	4	10	0.206	0.794	no	3	3.6440128
594	0	Q8N474	P04628	P09544	6	4	2	0.206	0.794	yes	3	0.000104392
595	0	Q13522	Q8N4L4	Q6X784	10	2	9	0.206	0.794	no	3	1.681477879
596	0	P02776	P07204	P04070	8	2	10	0.206	0.794	no	3	0.472954677
597	0	P10145	P25024	P05113	9	2	3	0.206	0.794	no	3	1.210153946
598	0	Q13976	Q9Y6F6	P29728	10	3	5	0.206	0.794	no	3	0.17493213
599	0	Q9H3H5	Q5H9R4	Q16842	8	1	8	0.206	0.794	no	3	0.000065522
600	0	Q14CX7	P61599	Q9HBH0	6	3	10	0.206	0.794	no	3	0.711661529
601	0	P52945	Q9H4Z3	Q8NHW3	3	10	4	0.208	0.792	no	3	0.133804338
602	0	P08697	P08246	P20151	5	8	7	0.208	0.792	no	3	0.115097225
603	0	P02776	P48061	P10145	8	7	9	0.208	0.792	no	3	0.000163646
604	0	Q9Y2I7	P04180	Q92562	7	3	4	0.208	0.792	no	3	0.000108937
605	0	O75916	Q6MZT1	Q6ZS82	7	2	1	0.21	0.79	yes	3	0.000113555
606	0	Q13075	P84074	Q6GPH4	5	8	9	0.21	0.79	no	3	0.134086191
607	0	Q9Y5T4	Q99595	O60830	7	7	7	0.21	0.79	yes	3	1.350783735
608	0	P27815	P27987	Q13023	6	8	8	0.21	0.79	no	3	1.754147635
609	0	Q9UQ26	Q8WZA2	O95716	8	7	5	0.21	0.79	no	3	0.000126097
610	0	P02776	P07204	P10145	8	2	9	0.21	0.79	no	3	0.000095063
611	0	P80404	Q9BRL7	P51649	5	7	6	0.21	0.79	no	3	0.065210421
612	0	P23560	Q96PQ0	P49184	7	5	7	0.21	0.79	no	3	1.659095417
613	0	Q9NPJ8	Q96PE3	Q7Z6K3	10	3	7	0.21	0.79	no	3	3.761804995
614	0	Q5BJF2	Q16774	Q13477	9	5	5	0.212	0.788	no	3	0.044058947
615	0	P35346	P61278	P30874	7	2	7	0.212	0.788	no	3	3.510441053
616	0	P26012	O00258	O75783	10	9	4	0.212	0.788	no	3	2.387145315
617	0	P30613	Q5TFE4	P13584	10	2	1	0.212	0.788	no	3	0.000035423
618	0	P35462	Q96NY7	P21728	10	2	7	0.212	0.788	no	3	3.644010741
619	0	Q8TDU9	Q8WXF3	P09417	10	1	9	0.212	0.788	no	3	3.419353288
620	0	O95407	O95150	O43557	4	2	8	0.212	0.788	yes	3	0.000178161
621	0	Q92481	Q99966	Q96RK1	7	5	4	0.212	0.788	yes	3	0.000133323
622	0	Q96PJ5	Q9NZB8	Q96SZ5	5	10	6	0.212	0.788	no	3	0.104464424
623	0	Q86UT5	Q92887	P25092	5	6	1	0.212	0.788	no	3	0.00003969
624	0	Q8WTP8	Q9NPR2	Q9NTW7	9	2	6	0.212	0.788	no	3	1.081510052
625	0	Q8WWB5	P60329	Q96FX2	6	8	5	0.212	0.788	no	3	0.12088247
626	0	O00590	Q16627	P80098	6	8	6	0.214	0.786	yes	3	1.756607309
627	0	O75916	Q6NWY9	Q6ZS82	7	7	1	0.214	0.786	no	3	0.000231149
628	0	Q8N2Q7	Q9P2S2	P58400	10	3	7	0.214	0.786	no	3	0.001456055
629	0	Q8N2Q7	Q9P2S2	Q9ULB1	10	3	7	0.214	0.786	no	3	0.000150985
630	0	Q14442	Q92535	P57054	6	4	5	0.214	0.786	no	3	0.000082903
631	0	P58397	Q9NRH2	P49747	9	5	2	0.214	0.786	no	3	0.004888004
632	0	P28222	P08908	Q9NNX6	9	9	6	0.214	0.786	no	3	0.650875362
633	0	Q96RJ0	Q6P5S7	P39086	4	2	7	0.214	0.786	no	3	0.000164808
634	0	Q14721	Q8TAE7	Q8TDN2	9	1	4	0.214	0.786	yes	3	2.965497534
635	0	Q8N393	Q9Y5I0	P60369	9	2	9	0.216	0.784	no	3	3.626267875
636	0	O00187	P0C0L5	O43897	9	3	5	0.216	0.784	no	3	0.000134969
637	0	Q9Y4C1	O75582	Q6ZTQ3	8	10	8	0.216	0.784	no	3	2.830341938
638	0	O94777	Q9P2X0	P57054	5	4	5	0.216	0.784	no	3	0.000189199
639	0	P10144	P14222	P10124	4	4	4	0.216	0.784	no	3	0.000180114
640	0	P21145	Q8WTT0	Q8N539	9	2	1	0.216	0.784	no	3	0.000036271
641	0	P35346	P61278	P21554	7	2	7	0.218	0.782	no	3	1.961070339
642	0	P49682	Q07325	O43927	7	3	2	0.218	0.782	yes	3	0.174043041
643	0	Q96DR8	Q8IZM9	Q96D96	10	2	7	0.218	0.782	no	3	0.776672894
644	0	O15217	Q96LR7	P08263	4	1	8	0.218	0.782	no	3	0.313743923
645	0	O94813	Q8WZ75	Q6UB98	9	1	10	0.218	0.782	no	3	1.153792905
646	0	Q96HA9	O75192	O96011	3	4	8	0.218	0.782	yes	3	1.868140174
647	0	P17927	O75636	P11226	6	4	10	0.218	0.782	no	3	1.953157268
648	0	Q96FX2	Q8WWB5	Q9BQC3	5	6	9	0.218	0.782	no	3	2.650772279
649	0	P31025	Q6UX01	P01213	9	1	5	0.218	0.782	no	3	1.752454344
650	0	P29965	Q8TEB7	P00739	4	7	1	0.218	0.782	no	3	0.000079729
651	0	Q96PJ5	Q8N387	P04155	5	2	8	0.218	0.782	no	3	0.625726932
652	0	P43354	Q5H9L2	P55273	6	1	7	0.218	0.782	no	3	2.905377159
653	0	Q9ULB1	O00294	Q7L8C5	7	3	3	0.22	0.78	no	3	0.000114528
654	0	O15432	P41146	O60895	8	5	2	0.22	0.78	no	3	0.00013645
655	0	P51857	O95057	P42330	8	6	6	0.22	0.78	no	3	3.003197804
656	0	P00742	Q9UK55	P12259	7	6	8	0.22	0.78	no	3	0.000189325
657	0	O95825	Q13572	Q8N1V2	9	4	6	0.22	0.78	no	3	1.557096785
658	0	P23560	Q96PQ0	P34130	7	5	3	0.22	0.78	no	3	0.000251537
659	0	Q07108	Q8WZ59	A6NDB9	8	2	5	0.222	0.778	no	3	0.638795738
660	0	Q15399	Q9Y315	Q9BXR5	8	8	2	0.222	0.778	no	3	0.000096432
661	0	Q9NWS6	O00244	Q96BJ3	7	4	9	0.222	0.778	no	3	1.174333726
662	0	O00481	P04155	O00478	4	8	5	0.222	0.778	no	3	0.107319383
663	0	P26678	O00631	Q16821	8	3	6	0.222	0.778	no	3	2.489171014
664	0	Q9NXJ0	Q9Y342	Q13021	2	9	7	0.222	0.778	yes	3	0.76399758
665	0	P08172	Q86UF1	A6NDV4	8	7	1	0.224	0.776	no	3	0.000246876
666	0	P26678	Q9BXK5	Q09013	8	6	6	0.224	0.776	no	3	0.008715177
667	0	P17927	Q15485	P11226	6	7	10	0.224	0.776	no	3	1.953141679
668	0	P30273	O76036	Q08708	4	5	4	0.224	0.776	no	3	1.756878304
669	0	Q7Z3Y8	Q5XKE5	O95995	8	8	3	0.224	0.776	no	3	3.024143238
670	0	Q96PJ5	Q03403	P04155	5	2	8	0.224	0.776	yes	3	0.625926326
671	0	P51911	Q9ULK6	Q9UBC5	8	1	6	0.224	0.776	no	3	0.31254394
672	0	P31997	P13688	Q8TCW7	3	9	10	0.224	0.776	no	3	1.837006869
673	0	P35243	Q15835	Q53FT3	8	4	7	0.224	0.776	no	3	0.584167235
674	0	P50225	O00204	Q9BR01	8	8	9	0.226	0.774	yes	3	2.618066807
675	0	P54284	O00305	Q08289	10	6	3	0.226	0.774	yes	3	1.04113677
676	0	Q99611	Q8N8Q3	Q96JB6	5	7	7	0.226	0.774	no	3	1.070309267
677	0	Q6T4P5	Q8TBJ4	O15218	7	8	9	0.226	0.774	no	3	0.135683674
678	0	P60022	Q8WUF8	Q8IYS1	8	8	7	0.226	0.774	no	3	2.372175332
679	0	Q00169	Q8NB16	Q92859	9	10	8	0.226	0.774	no	3	2.800560219
680	0	Q9BX67	P57087	P11215	8	3	10	0.226	0.774	no	3	1.438477393
681	0	Q9ULC3	Q9NSU2	Q8TBJ4	7	3	8	0.226	0.774	no	3	0.271224364
682	0	Q15777	Q8TC20	P0DMN0	8	2	6	0.226	0.774	no	3	3.207449488
683	0	Q9BZL3	P21145	Q9BXN2	8	9	9	0.226	0.774	no	3	0.806944324
684	0	P35243	Q0VDG4	Q53FT3	8	4	7	0.226	0.774	no	3	0.584247419
685	0	Q9NZI5	P36508	Q6ISB3	4	6	4	0.226	0.774	no	3	0.122063384
686	0	Q9Y426	A1A4S6	Q92503	5	9	8	0.228	0.772	no	3	2.852027208
687	0	Q5TA81	Q9BYR2	O14633	4	3	5	0.228	0.772	no	3	1.61912903
688	0	Q5BJF2	Q15849	Q16774	9	4	5	0.228	0.772	no	3	0.000386606
689	0	O00204	P50225	Q96Q35	8	8	3	0.228	0.772	no	3	1.444112627
690	0	P48378	Q33E94	Q8HWS3	9	2	9	0.228	0.772	yes	3	3.974078813
691	0	Q9GZN7	P13535	Q9Y485	10	6	7	0.228	0.772	no	3	2.360853148
692	0	Q8TDN1	Q92953	Q14721	5	3	9	0.228	0.772	yes	3	0.268841167
693	0	P60568	P01589	Q16552	5	2	6	0.228	0.772	no	3	1.851217836
694	0	Q13241	P26717	P26715	6	5	8	0.228	0.772	yes	3	0.000139786
695	0	P19883	P03950	P08476	10	3	6	0.228	0.772	no	3	2.127025543
696	0	P10144	P08246	P50453	4	8	9	0.228	0.772	no	3	2.450281779
697	0	Q15777	Q8TC20	P0DMM9	8	2	6	0.228	0.772	no	3	3.207121417
698	0	P28472	P47870	Q16445	7	5	10	0.228	0.772	yes	3	1.043459888
699	0	A6NER0	A6NDS4	Q6IPX1	3	2	2	0.23	0.77	yes	3	0.00004091
700	0	A6NER0	A6NDS4	Q8IZP1	3	2	2	0.23	0.77	yes	3	0.000003516
701	0	Q99592	Q9HCS2	B2RXF5	10	4	10	0.23	0.77	no	3	1.240372944
702	0	O15127	Q96T83	P31645	9	3	8	0.23	0.77	no	3	0.000323336
703	0	P58400	Q8N2Q7	Q7L8C5	7	10	3	0.23	0.77	no	3	0.001332613
704	0	Q96DR8	Q96E40	O15063	10	4	10	0.23	0.77	no	3	0.622092566
705	0	Q13522	Q8N9B5	Q8N4L4	10	10	2	0.23	0.77	no	3	0.223677636
706	0	Q8N2Q7	P58400	Q9ULB1	10	7	7	0.23	0.77	no	3	0.00130507
707	0	O95670	Q96A05	Q3I5F7	7	5	2	0.23	0.77	no	3	1.316234781
708	0	Q9UM22	Q9H106	Q6UWV6	10	5	9	0.23	0.77	no	3	1.060415668
709	0	Q53GG5	Q9NPC6	Q8TDC0	9	8	4	0.23	0.77	yes	3	0.77249921
710	0	P50226	Q9UIL8	P50225	7	1	8	0.23	0.77	no	3	0.548379279
711	0	Q08708	Q96ND0	P30273	4	3	4	0.232	0.768	no	3	1.758264624
712	0	Q8N474	O60353	P09544	6	9	2	0.232	0.768	no	3	0.000179224
713	0	Q7L8C5	P58400	Q9ULB1	3	7	7	0.232	0.768	no	3	0.00130507
714	0	O00294	Q9ULB1	P58400	3	7	7	0.232	0.768	no	3	0.00130507
715	0	Q07108	Q8WZ59	Q8NFZ8	8	2	3	0.234	0.766	no	3	0.655979992
716	0	A6NER0	Q8IZP1	Q6IPX1	3	2	2	0.234	0.766	yes	3	0.000037394
717	0	Q15399	Q9BXR5	Q9Y2C9	8	2	3	0.234	0.766	yes	3	0.00012391
718	0	O43688	O14495	O14494	3	4	2	0.234	0.766	yes	3	0.000057731
719	0	Q14183	Q14184	O60478	9	3	6	0.234	0.766	no	3	0.326508014
720	0	P21728	Q9NYX4	Q92847	7	4	3	0.234	0.766	no	3	1.710381094
721	0	Q6ZPD9	P13671	P27918	7	4	10	0.234	0.766	no	3	0.000401382
722	0	P31025	Q6UX01	Q9BY49	9	1	10	0.234	0.766	no	3	0.000387715
723	0	Q86UR1	Q8NFA2	Q53HV7	6	1	4	0.234	0.766	no	3	2.43464416
724	0	Q9BR01	Q8N143	P50225	9	3	8	0.234	0.766	no	3	2.618032623
725	0	Q9Y3D2	Q7Z3D6	Q9BXW7	3	5	4	0.234	0.766	no	3	2.740927428
726	0	Q9BVX2	Q96A25	B0YJ81	4	1	5	0.236	0.764	no	3	0.799701367
727	0	Q8N129	O15335	O43300	6	2	7	0.236	0.764	yes	3	0.495872763
728	0	O43745	Q14940	P48764	5	4	8	0.236	0.764	yes	3	0.000114586
729	0	Q13241	P26715	Q07444	6	8	1	0.236	0.764	yes	3	0.000069741
730	0	P05813	P43320	P53674	5	5	6	0.236	0.764	yes	3	2.753793824
731	0	Q96B96	Q05329	Q86T13	5	6	5	0.236	0.764	no	3	0.000196917
732	0	Q4G0X4	Q8WYQ4	Q9P2G3	10	2	8	0.236	0.764	no	3	1.588339452
733	0	Q9GZX6	Q969J5	Q08334	3	2	3	0.236	0.764	yes	3	1.544976736
734	0	O00230	P31391	P30872	6	2	3	0.238	0.762	yes	3	0.000037798
735	0	P48378	P32314	Q8HWS3	9	8	9	0.238	0.762	no	3	3.973874894
736	0	Q9P0Z9	Q8TE02	O75362	7	8	9	0.238	0.762	no	3	2.929142689
737	0	P11712	P33260	P33261	7	3	2	0.238	0.762	yes	3	0.000094878
738	0	Q13241	P26717	Q07444	6	5	1	0.238	0.762	yes	3	0.000070045
739	0	P08100	P10523	Q15835	5	3	4	0.238	0.762	no	3	1.759567776
740	0	Q02575	P50461	Q6IPU0	7	9	10	0.238	0.762	no	3	2.527346289
741	0	P23560	P20783	P34130	7	9	3	0.238	0.762	yes	3	0.000256167
742	0	Q9BZL3	P21145	O95406	8	9	1	0.238	0.762	no	3	0.000106655
743	0	O00187	P0C0L5	O75636	9	3	4	0.24	0.76	no	3	1.952471298
744	0	O00187	P11226	Q15485	9	10	7	0.24	0.76	no	3	1.953141679
745	0	P54284	O00305	Q6FI81	10	6	9	0.24	0.76	no	3	0.430989264
746	0	Q14183	O14795	O60478	9	10	6	0.24	0.76	no	3	0.326496611
747	0	P17927	O75636	P20023	6	4	8	0.24	0.76	no	3	0.969440565
748	0	Q92503	Q9GZV3	Q9Y426	8	2	5	0.24	0.76	no	3	2.852046462
749	0	Q16570	P10145	P13500	4	9	4	0.24	0.76	no	3	0.000470132
750	0	P21754	Q8IXA5	Q05996	7	6	2	0.24	0.76	no	3	3.238637058
751	0	Q7Z6M1	Q15569	Q9Y2I7	6	8	7	0.24	0.76	no	3	1.231067763
752	0	Q96DR8	Q96E40	Q96D96	10	4	7	0.242	0.758	no	3	0.776588924
753	0	Q86VW2	Q9UQ03	P47870	8	6	5	0.242	0.758	no	3	3.378918168
754	0	O15432	O60895	O60896	8	2	3	0.242	0.758	yes	3	0.000225751
755	0	P47870	P28472	P14867	5	7	5	0.242	0.758	yes	3	0.927189531
756	0	P01031	P07358	Q03591	6	2	8	0.242	0.758	yes	3	0.000150377
757	0	P01031	P07358	P21730	6	2	3	0.242	0.758	no	3	0.000064749
758	0	Q96PJ5	Q9NZB8	P04155	5	10	8	0.242	0.758	no	3	0.62580978
759	0	Q9BZR6	P23515	Q86VW2	9	2	8	0.242	0.758	no	3	2.0872818
760	0	P10144	P14222	P50453	4	4	9	0.242	0.758	no	3	2.450925002
761	0	Q9UQ03	Q86VW2	Q13976	6	8	10	0.242	0.758	no	3	3.094281388
762	0	Q9UHF0	P29371	P21452	3	2	2	0.242	0.758	yes	3	0.00008242
763	0	P52798	P29322	Q9UF33	5	7	4	0.242	0.758	no	3	2.837947018
764	0	Q96NY7	P35462	Q9Y696	2	10	7	0.242	0.758	no	3	2.045362581
765	0	Q96B96	Q9UGQ2	Q86T13	5	1	5	0.242	0.758	no	3	0.000071172
766	0	Q5JS37	Q5J5C9	O00253	3	8	9	0.244	0.756	no	3	0.561249613
767	0	P78410	Q9H330	O00481	6	9	4	0.244	0.756	no	3	0.005022315
768	0	P49682	O43927	O14625	7	2	3	0.244	0.756	yes	3	0.173917754
769	0	O14633	Q9BYP8	Q5TA81	5	1	4	0.244	0.756	no	3	1.619170894
770	0	Q96HD9	P45381	O15305	4	4	3	0.244	0.756	no	3	0.857973417
771	0	P05165	P05166	O60725	10	7	8	0.244	0.756	no	3	0.828520543
772	0	Q96A05	O95670	Q9BUW7	5	7	10	0.244	0.756	no	3	0.543503659
773	0	Q7Z3Y8	Q5XKE5	Q4LEZ3	8	8	1	0.244	0.756	no	3	0.001976368
774	0	P01031	P10643	P21730	6	3	3	0.244	0.756	no	3	0.000465016
775	0	Q8N961	P04053	Q53T59	9	8	7	0.244	0.756	no	3	5.155333498
776	0	P16233	P54317	Q9HBU6	8	1	8	0.244	0.756	no	3	1.884225776
777	0	Q99259	P46952	Q969L2	6	3	9	0.244	0.756	no	3	1.206235605
778	0	Q9BZL3	P54849	O95406	8	1	1	0.244	0.756	no	3	0.000060826
779	0	P50226	P0DMN0	P0DMM9	7	6	6	0.244	0.756	yes	3	0.000328071
780	0	Q9H106	Q9UM22	Q53FT3	5	10	7	0.244	0.756	no	3	1.179938072
781	0	O43914	Q14953	Q9NP99	9	2	2	0.246	0.754	no	3	0.000234815
782	0	P49682	O43927	P02778	7	2	2	0.246	0.754	yes	3	0.173995735
783	0	Q86VW2	Q9UQ03	Q9BZR6	8	6	9	0.246	0.754	no	3	2.087234059
784	0	P17927	Q15485	P20023	6	7	8	0.246	0.754	no	3	0.969424976
785	0	O94818	O75971	Q8N6V9	7	7	7	0.246	0.754	no	3	3.29965264
786	0	P00326	P00325	Q86Y38	3	1	3	0.246	0.754	no	3	1.322485439
787	0	P21145	Q9BZL3	Q8N539	9	8	1	0.246	0.754	no	3	0.00005424
788	0	Q8WZA2	Q9UQ26	Q09428	7	8	4	0.246	0.754	no	3	0.273529654
789	0	O43914	Q14953	Q9NZC2	9	2	4	0.248	0.752	no	3	0.000150185
790	0	Q8N6V9	Q96MY1	Q8NFR7	7	3	6	0.248	0.752	no	3	0.306044207
791	0	Q9HA77	Q86V59	Q9H4X1	10	4	6	0.248	0.752	no	3	1.972240647
792	0	Q92503	Q16572	Q9Y426	8	1	5	0.248	0.752	no	3	2.852167615
793	0	Q5VZK9	Q8IYJ0	Q8TCW7	10	10	10	0.248	0.752	no	3	0.498275655
794	0	P21754	O14917	Q05996	7	8	2	0.248	0.752	no	3	3.235702434
795	0	P55001	P21810	Q01955	3	8	3	0.248	0.752	no	3	0.001789213
796	0	Q9BR01	Q8N143	P0DMM9	9	3	6	0.248	0.752	no	3	2.617932298
797	0	Q9BR01	Q8N143	P0DMN0	9	3	6	0.248	0.752	no	3	2.618260369
798	0	P49682	P02776	P02778	7	8	2	0.25	0.75	yes	2	0.174603234
799	0	Q06033	Q9BU02	O76096	3	8	10	0.25	0.75	no	2	0.360578698
800	0	P07225	Q6X784	P04003	9	9	7	0.25	0.75	no	2	2.411743766
801	0	Q13324	Q969E3	P06850	5	1	4	0.25	0.75	no	2	0.436121006
802	0	P16233	Q9HA92	Q9HBU6	8	7	8	0.25	0.75	no	2	1.884260982
803	0	P50747	Q86XM0	Q96BZ9	9	1	3	0.252	0.748	no	2	3.538590913
804	0	Q9BVX2	Q86UF1	B0YJ81	4	7	5	0.252	0.748	no	2	0.799772441
805	0	O43914	Q5TFQ8	Q9NP99	9	2	2	0.252	0.748	no	2	0.000148914
806	0	P04155	O00481	Q92508	8	4	10	0.252	0.748	no	2	0.107236792
807	0	Q6ZMR5	Q16557	P28330	6	6	5	0.252	0.748	no	2	1.710959219
808	0	P20023	P06734	P17927	8	1	6	0.252	0.748	no	2	0.969408762
809	0	P16219	Q6ZMV9	Q9NU23	8	6	6	0.252	0.748	no	2	3.545955577
810	0	P28161	Q03013	P09488	4	4	6	0.252	0.748	yes	2	1.945163053
811	0	Q05329	Q99259	Q96B96	6	6	5	0.252	0.748	no	2	0.000153343
812	0	O00338	P0DMN0	O75897	9	6	3	0.254	0.746	yes	2	3.114052688
813	0	Q86UL8	P08588	O00548	10	8	5	0.254	0.746	no	2	1.855360328
814	0	Q9BWT6	Q9P2W1	Q7Z6M4	7	4	8	0.254	0.746	no	2	2.725000733
815	0	P02763	P41222	P19652	9	7	2	0.254	0.746	no	2	0.000118231
816	0	P10916	Q02045	P35125	10	1	4	0.254	0.746	no	2	0.000089075
817	0	Q53GG5	Q9UBF9	Q8TDC0	9	7	4	0.254	0.746	no	2	0.76773913
818	0	P50225	O00204	P50226	8	8	7	0.256	0.744	yes	2	0.548422224
819	0	P78410	O00481	Q92968	6	4	8	0.256	0.744	no	2	0.000126039
820	0	P05496	O14788	P78410	8	8	6	0.256	0.744	no	2	0.172851418
821	0	P08908	P28221	P47211	9	3	3	0.256	0.744	no	2	0.000118292
822	0	Q9BU89	Q9HA64	Q9GZV4	6	8	10	0.256	0.744	no	2	0.073676679
823	0	Q96RJ0	Q6P5S7	Q8N4V2	4	2	5	0.256	0.744	no	2	0.710627598
824	0	Q8IWA6	Q9Y421	Q9H8W3	6	3	3	0.256	0.744	no	2	4.812334197
825	0	Q9GZU5	Q8N412	Q2M3G4	10	3	7	0.258	0.742	no	2	1.376914494
826	0	P01138	Q96PQ0	Q01973	7	5	10	0.258	0.742	no	2	0.244686237
827	0	Q99999	Q6UXM1	Q7Z7B1	7	8	9	0.26	0.74	no	2	0.024772585
828	0	Q9UQ26	Q96E17	O95716	8	6	5	0.26	0.74	yes	2	0.019995768
829	0	Q9BZL3	P21145	Q01453	8	9	5	0.26	0.74	no	2	0.182153901
830	0	P29460	Q9NPF7	P29459	2	6	8	0.26	0.74	no	2	2.110261199
831	0	O43897	P11226	P00736	5	10	8	0.262	0.738	no	2	0.740909506
832	0	O00338	P0DMM9	O75897	9	6	3	0.262	0.738	yes	2	3.113724617
833	0	O95278	Q6VVB1	Q9UMS0	9	8	5	0.262	0.738	no	2	2.96444168
834	0	P56730	Q9H2H8	Q9NXG0	3	9	5	0.262	0.738	no	2	0.52803259
835	0	P01031	P21730	Q03591	6	3	8	0.262	0.738	no	2	0.000215126
836	0	P02776	P10145	P49682	8	9	7	0.262	0.738	no	2	0.174552717
837	0	P02776	P49682	P48061	8	7	7	0.262	0.738	no	2	0.174389071
838	0	Q53RT3	Q96FG2	Q9NP90	8	1	10	0.262	0.738	no	2	1.998181282
839	0	Q2PPJ7	Q9NYR9	Q9BTV6	6	10	7	0.262	0.738	no	2	2.529738029
840	0	O43897	P11226	P09871	5	10	7	0.264	0.736	no	2	0.740954851
841	0	Q7Z5U6	O15069	Q9HA92	5	4	7	0.264	0.736	no	2	1.769630241
842	0	P08263	Q9BX51	O15217	8	1	4	0.264	0.736	no	2	0.313775791
843	0	P08263	Q9BX51	Q16772	8	1	2	0.264	0.736	no	2	0.313998981
844	0	P11926	Q9H6S1	O95190	7	8	4	0.264	0.736	no	2	1.303592126
845	0	P04155	O00481	Q9NYZ4	8	4	1	0.266	0.734	no	2	0.10731625
846	0	P04155	Q92508	Q96PJ5	8	10	5	0.266	0.734	no	2	0.625726572
847	0	P04155	Q9NYZ4	Q96PJ5	8	1	5	0.266	0.734	no	2	0.62580603
848	0	Q8NAU1	Q03393	O75808	9	9	10	0.266	0.734	no	2	1.276316142
849	0	P60568	Q9HBE5	Q16552	5	3	6	0.266	0.734	no	2	1.850644768
850	0	Q96DB5	Q13231	P05181	4	5	4	0.266	0.734	no	2	2.804521808
851	0	P51677	P80098	P13500	7	6	4	0.266	0.734	yes	2	1.216349085
852	0	Q9BZL3	P54849	Q9BXN2	8	1	9	0.266	0.734	no	2	0.806898495
853	0	P32745	P30874	O00230	3	7	6	0.268	0.732	no	2	3.510534631
854	0	Q9BZL3	O95406	Q9BXN2	8	1	9	0.268	0.732	no	2	0.806837669
855	0	Q9BR01	P0DMM9	P0DMN0	9	6	6	0.268	0.732	yes	2	0.000328071
856	0	Q07108	A6NDB9	Q8NFZ8	8	5	3	0.27	0.73	no	2	0.017184254
857	0	O43914	Q9NP99	Q9NZC2	9	2	4	0.27	0.73	no	2	0.00008463
858	0	P04155	Q92508	Q6UXZ3	8	10	3	0.27	0.73	no	2	0.408675249
859	0	P05813	P26998	P53674	5	3	6	0.27	0.73	yes	2	2.753891796
860	0	Q9H0R1	Q2VPB7	Q96JI7	3	7	4	0.27	0.73	no	2	4.114990038
861	0	P50747	O00763	Q96BZ9	9	6	3	0.272	0.728	no	2	3.538607159
862	0	P22466	O43603	P47211	8	1	3	0.272	0.728	no	2	1.192079114
863	0	O43745	Q6AI14	Q9UBY0	5	2	7	0.272	0.728	yes	2	2.515215289
864	0	P27918	P00751	O76036	10	10	5	0.272	0.728	no	2	2.758433377
865	0	Q15777	P0DMN0	P0DMM9	8	6	6	0.272	0.728	yes	2	0.000328071
866	0	Q9BSU3	Q6N069	Q8WYP3	3	8	4	0.272	0.728	no	2	2.222704579
867	0	B2RXF5	Q6P2P2	Q99592	10	10	10	0.274	0.726	no	2	1.228840823
868	0	P08908	P47211	P28222	9	3	9	0.274	0.726	no	2	0.000073066
869	0	Q92874	Q86YI8	Q9BQT8	10	3	3	0.274	0.726	no	2	3.00654073
870	0	Q9NZB8	Q96PJ5	Q9H0T7	10	5	7	0.274	0.726	no	2	1.314655639
871	0	P08697	P00746	P07477	5	2	6	0.274	0.726	no	2	1.43431566
872	0	Q8IVA1	P10153	P37058	7	2	7	0.274	0.726	no	2	0.215803009
873	0	Q6ZMV9	Q86XA9	Q9UHY8	6	4	8	0.274	0.726	no	2	4.769808813
874	0	P01019	P00797	P12821	10	4	3	0.276	0.724	no	2	0.0735946
875	0	P01019	P50052	P12821	10	4	3	0.276	0.724	no	2	0.073776777
876	0	Q14721	Q8TDN1	Q8TAE7	9	5	1	0.276	0.724	yes	2	0.268798964
877	0	Q9UJT0	Q9UJT1	Q7L2K0	5	4	4	0.276	0.724	no	2	0.308260701
878	0	Q96HU8	O14795	Q9H106	5	10	5	0.278	0.722	no	2	1.591104541
879	0	P30273	O76036	Q9HCN6	4	5	8	0.278	0.722	no	2	0.144065929
880	0	Q9NZB8	Q96PJ5	P10746	10	5	7	0.278	0.722	no	2	0.418325469
881	0	P0C7H9	Q9BXU7	Q6R6M4	2	3	5	0.278	0.722	yes	2	4.900842564
882	0	Q00532	Q5MAI5	O43854	9	4	8	0.28	0.72	no	2	3.41792078
883	0	P50993	Q9GZN7	Q8NHG8	10	10	9	0.28	0.72	no	2	0.677605271
884	0	P30542	P47900	P08588	9	8	8	0.28	0.72	no	2	2.464462342
885	0	P60369	Q13875	Q9BR84	9	5	4	0.28	0.72	no	2	0.001616385
886	0	Q9BXK5	Q8N661	P26678	6	1	8	0.28	0.72	no	2	1.12267186
887	0	P51677	P16619	P13500	7	3	4	0.28	0.72	yes	2	1.214046062
888	0	P26718	Q9BZM6	Q5VY80	8	7	1	0.28	0.72	yes	2	0.002463255
889	0	P26718	Q9BZM6	Q9UBK5	8	7	1	0.28	0.72	no	2	0.002342975
890	0	P26718	Q9BZM6	Q6H3X3	8	7	1	0.28	0.72	yes	2	0.002382332
891	0	Q15485	P17927	O00187	7	6	9	0.282	0.718	no	2	1.95253294
892	0	P0DMM9	O00338	Q15777	6	9	8	0.282	0.718	no	2	3.227034929
893	0	O43745	Q14940	Q9UBY0	5	4	7	0.282	0.718	yes	2	2.515015482
894	0	Q7Z3Y8	Q5XKE5	Q12934	8	8	9	0.282	0.718	no	2	4.214773612
895	0	P16870	Q96P15	Q5GAN3	10	4	6	0.282	0.718	no	2	0.030879044
896	0	P78508	Q9NPI9	Q96SZ5	10	1	6	0.282	0.718	no	2	3.252174266
897	0	Q9BZL3	O95406	Q01453	8	1	5	0.282	0.718	no	2	0.182047246
898	0	P0DMM9	O00338	Q9BR01	6	9	9	0.284	0.716	yes	2	2.63788494
899	0	P0DMN0	O00338	Q15777	6	9	8	0.284	0.716	no	2	3.227034929
900	0	O15232	P21941	P30039	8	6	7	0.284	0.716	no	2	1.065189238
901	0	O43927	P46092	P49682	2	6	7	0.284	0.716	yes	2	0.174027998
902	0	Q9UM22	Q9UDV6	Q6UWV6	10	10	9	0.284	0.716	no	2	1.163873285
903	0	Q9BZL3	P54849	Q01453	8	1	5	0.284	0.716	yes	2	0.182108072
904	0	P0DMN0	O00338	Q9BR01	6	9	9	0.286	0.714	yes	2	2.63788494
905	0	Q969H8	Q9Y4I5	Q9Y5X2	7	1	6	0.286	0.714	no	2	3.057139184
906	0	P51677	P51671	P13500	7	4	4	0.286	0.714	yes	2	1.215885477
907	0	P26715	P21145	Q01453	8	9	5	0.286	0.714	no	2	0.182153901
908	0	P16118	Q16877	P35557	2	7	2	0.286	0.714	no	2	0.302368552
909	0	P35557	Q14397	P16118	2	1	2	0.286	0.714	no	2	0.302232637
910	0	P26718	Q9UBK5	Q5VY80	8	1	1	0.286	0.714	no	2	0.00012028
911	0	P26718	Q5VY80	Q6H3X3	8	1	1	0.286	0.714	yes	2	0.000080923
912	0	P26718	Q6H3X3	Q9UBK5	8	1	1	0.286	0.714	no	2	0.000039357
913	0	Q9NWS6	O00244	Q70IA8	7	4	4	0.288	0.712	no	2	1.718474615
914	0	Q9BSE2	Q8N0V5	Q9NS64	9	8	8	0.288	0.712	no	2	0.204647057
915	0	Q9GZU5	Q9P0S2	Q2M3G4	10	4	7	0.288	0.712	no	2	1.377059619
916	0	Q9HA92	P16233	Q7Z5U6	7	8	5	0.288	0.712	no	2	1.769737687
917	0	Q8TCW7	Q8NFT2	P31997	10	2	3	0.288	0.712	no	2	1.836993296
918	0	Q8TCW7	Q8NFT2	Q5VZK9	10	2	10	0.288	0.712	no	2	0.498663395
919	0	P26012	Q96S06	O00258	10	4	9	0.29	0.71	no	2	0.280381291
920	0	Q92508	Q6UW02	P04155	10	3	8	0.29	0.71	no	2	0.299403261
921	0	O75636	P17927	O00187	4	6	9	0.292	0.708	no	2	1.95253294
922	0	Q96HY7	Q96LB9	Q5VZ52	10	1	3	0.292	0.708	no	2	1.26580102
923	0	P48201	Q5JXX7	Q9P218	6	4	8	0.292	0.708	no	2	1.540785029
924	0	P23560	P20783	P49184	7	9	7	0.292	0.708	no	2	1.659090787
925	0	O43914	Q5TFQ8	P26717	9	2	5	0.294	0.706	no	2	0.759576677
926	0	Q96EK6	O95221	Q92781	7	7	3	0.294	0.706	no	2	0.039192556
927	0	Q9NX02	P59047	Q56P42	9	7	2	0.294	0.706	yes	2	0.387546757
928	0	P08697	P08246	P07477	5	8	6	0.294	0.706	no	2	1.434126535
929	0	P08174	P36222	Q9UHX3	5	9	3	0.294	0.706	no	2	3.103855321
930	0	Q53FV1	Q92911	Q9Y6L6	7	9	9	0.294	0.706	no	2	0.935264983
931	0	P10916	Q02045	Q9NZH8	10	1	3	0.294	0.706	no	2	2.670006903
932	0	Q9NPJ8	Q96PE3	Q96D03	10	3	8	0.294	0.706	no	2	5.955303083
933	0	Q6DKJ4	Q9H251	Q96FZ7	7	8	10	0.294	0.706	no	2	3.451821164
934	0	Q96DP5	Q8N3Z0	Q8WWH5	5	5	6	0.296	0.704	no	2	3.028318373
935	0	Q07108	Q9NZG7	Q8NFZ8	8	1	3	0.296	0.704	no	2	0.656013778
936	0	P15882	Q9H0C2	P52757	10	2	7	0.296	0.704	no	2	0.565951114
937	0	P07306	P80404	Q9BX97	4	5	6	0.296	0.704	no	2	0.280245547
938	0	P10144	P10124	P50453	4	4	9	0.296	0.704	no	2	2.450744888
939	0	P23560	P34130	P49184	7	3	7	0.296	0.704	no	2	1.659346954
940	0	O43914	Q14953	P26717	9	2	5	0.298	0.702	no	2	0.759490776
941	0	O14788	P05496	Q9Y6Q6	8	8	10	0.298	0.702	no	2	1.700552709
942	1	Q16602	P35318	O60896	7	1	3	0.298	0.702	no	2	2.52000659
943	0	P26715	P21145	Q13241	8	9	6	0.298	0.702	no	2	0.182279574
944	0	Q13507	Q9HCX4	Q96D31	10	3	7	0.298	0.702	no	2	0.503915415
945	0	Q05469	Q99541	O60240	8	3	4	0.3	0.7	yes	2	0.000380211
946	0	P08048	P17010	P54284	4	3	10	0.3	0.7	no	2	0.909430118
947	0	Q08708	A8K4G0	P30273	4	5	4	0.302	0.698	no	2	1.756844035
948	0	Q6PUV4	O14810	Q8N6S4	7	8	7	0.302	0.698	no	2	0.288625394
949	0	Q16602	P06881	O60896	7	1	3	0.302	0.698	no	2	2.519830648
950	0	Q96PQ0	P01138	P20783	5	7	9	0.302	0.698	yes	2	0.099927884
951	0	Q53GG5	Q9NPC6	Q86TC9	9	8	7	0.302	0.698	no	2	3.362985841
952	0	Q9BRK0	Q9NS61	Q9H902	5	9	10	0.302	0.698	no	2	1.109937254
953	0	Q04446	P46976	Q9NVD3	10	10	6	0.304	0.696	no	2	1.290878018
954	0	P47211	P08908	P22466	3	9	8	0.304	0.696	no	2	1.19198542
955	0	O00230	P35346	P02144	6	7	2	0.306	0.694	no	2	2.249259714
956	0	Q8IWR1	Q8N966	Q8IXM6	8	1	5	0.306	0.694	no	2	0.215155274
957	0	Q16602	P06881	O60895	7	1	2	0.308	0.692	no	2	2.519604897
958	0	Q9Y2I7	P04180	Q7Z6M1	7	3	6	0.308	0.692	no	2	1.231524748
959	0	P30613	P13584	O14807	10	1	9	0.31	0.69	no	2	1.453903028
960	0	Q05469	P15090	Q00G26	8	8	6	0.31	0.69	no	2	1.093573438
961	0	P31025	Q9BY49	P01213	9	10	5	0.31	0.69	no	2	1.752066629
962	0	Q99967	Q92754	Q92481	8	10	7	0.31	0.69	yes	2	0.476619568
963	0	P80404	P51649	Q8IWY8	5	6	10	0.31	0.69	no	2	2.153433032
964	0	Q6UW02	Q92508	Q6UXE8	3	10	7	0.31	0.69	no	2	0.299382345
965	0	P05496	Q9C0B6	O14788	8	6	8	0.312	0.688	no	2	0.223156061
966	0	Q05469	P49675	Q00G26	8	3	6	0.312	0.688	no	2	1.093752146
967	0	Q13522	Q8N9B5	Q6X784	10	10	9	0.312	0.688	no	2	1.457800243
968	0	P54852	Q04941	P26715	10	4	8	0.312	0.688	no	2	0.443694899
969	0	P01732	P10966	P04234	9	1	9	0.312	0.688	no	2	1.726592628
970	0	P28222	Q9NNX6	P28221	9	6	3	0.312	0.688	no	2	0.650925587
971	0	A8K855	Q86UN6	Q92686	7	10	9	0.312	0.688	no	2	0.498697642
972	0	Q14721	Q8TDN1	Q8TDN2	9	5	4	0.312	0.688	yes	2	3.234296498
973	0	O15432	O60896	O60894	8	3	2	0.314	0.686	yes	2	2.519932538
974	0	Q6FI81	Q9UHB4	P54284	9	6	10	0.314	0.686	no	2	0.430974203
975	0	A8K855	Q86UN6	Q6PF05	7	10	4	0.314	0.686	no	2	0.566210539
976	0	P20366	Q86UU9	P29371	7	1	2	0.314	0.686	no	2	0.252978765
977	0	O00187	O43897	O75636	9	5	4	0.316	0.684	no	2	1.952606267
978	0	Q5EBL8	Q9Y289	Q86UF1	8	5	7	0.316	0.684	no	2	1.408316885
979	0	Q9UH77	Q9Y3S1	Q96J92	8	5	6	0.316	0.684	no	2	0.275625379
980	0	Q96PJ5	Q96SZ5	P04155	5	6	8	0.316	0.684	no	2	0.730274204
981	0	P27987	P27815	Q6IQ32	8	6	7	0.316	0.684	no	2	0.398119967
982	0	P52803	P54762	P29322	10	8	7	0.316	0.684	yes	2	0.132159847
983	0	Q9NPJ8	Q9H4D5	Q96D03	10	3	8	0.316	0.684	no	2	5.953236205
984	0	O00230	P30872	P02144	6	3	2	0.318	0.682	no	2	2.249259243
985	0	P47900	Q8IY22	P30542	8	3	9	0.318	0.682	no	2	0.200316317
986	0	P21728	Q6Y2X3	P30542	7	4	9	0.318	0.682	no	2	0.005967176
987	0	P26717	Q13241	O43914	5	6	9	0.318	0.682	no	2	0.759498676
988	0	Q9BSE2	Q9H2S6	Q8N0V5	9	2	8	0.318	0.682	no	2	0.204727998
989	0	Q9UH77	Q96J92	Q9BYP7	8	6	7	0.318	0.682	yes	2	0.095756896
990	0	P21554	P28223	P35346	7	9	7	0.318	0.682	no	2	1.961164346
991	0	O00230	P30872	P32745	6	3	3	0.32	0.68	yes	2	3.510554126
992	0	Q9BXN2	P53801	Q9BZL3	9	5	8	0.32	0.68	no	2	0.807729998
993	0	Q8N6V9	Q8NFR7	Q8NEF3	7	6	10	0.32	0.68	yes	2	0.306281097
994	0	O75061	Q9HB29	P11488	7	5	4	0.32	0.68	no	2	0.075350126
995	0	Q8N3J9	Q9HD89	Q86WZ6	4	5	5	0.32	0.68	no	2	0.547823126
996	0	Q8IVU9	Q70IA8	P01571	3	4	6	0.32	0.68	no	2	4.642674063
997	0	P60329	Q8NA54	Q8IUC1	8	8	2	0.32	0.68	no	2	0.413847503
998	0	Q96FC7	Q96DC7	O76083	10	6	10	0.322	0.678	no	2	0.092023806
999	0	P11226	O00187	P17927	10	9	6	0.322	0.678	no	2	1.95253294
1000	0	O60353	P47972	Q8N474	9	5	6	0.322	0.678	no	2	0.344578122
1001	0	Q9C0B6	P05496	Q9HBH5	6	8	9	0.322	0.678	no	2	0.274827799
1002	0	P51911	Q9UBC5	Q96EZ4	8	6	2	0.322	0.678	no	2	0.312607469
1003	0	O76096	Q06033	Q8WU08	10	3	2	0.324	0.676	no	2	0.360470884
1004	0	O95471	P16422	P09758	5	6	5	0.324	0.676	yes	2	2.878692673
1005	0	P08246	P10144	P03973	8	4	5	0.324	0.676	no	2	0.73460452
1006	0	P01138	Q01973	Q9UPU3	7	10	1	0.324	0.676	no	2	0.344580966
1007	0	P04070	P07225	P02776	10	9	8	0.324	0.676	no	2	0.620514413
1008	0	Q53GG5	Q9UBF9	Q86TC9	9	7	7	0.324	0.676	no	2	3.367745921
1009	0	P15882	Q9H0C2	Q9Y5R4	10	2	5	0.326	0.674	no	2	4.718014071
1010	0	Q14061	Q96I36	Q9BW62	6	3	8	0.326	0.674	no	2	0.620447052
1011	0	P54852	P26715	Q9BUP3	10	8	10	0.326	0.674	no	2	0.2402966
1012	0	O95825	Q13572	Q9HCM2	9	4	3	0.326	0.674	no	2	0.556625261
1013	0	Q8IYJ0	Q5VZK9	Q8N4A0	10	10	7	0.326	0.674	no	2	0.055958
1014	0	Q86UR1	Q9UFD9	Q53HV7	6	4	4	0.326	0.674	no	2	2.434439101
1015	0	Q9NV35	Q6UWW0	A2RUU4	3	7	6	0.328	0.672	no	2	0.319743331
1016	0	Q9UH77	Q9BYP7	Q9Y3S1	8	7	5	0.328	0.672	no	2	0.179868483
1017	0	Q9GZU5	Q9P0S2	Q5W111	10	4	5	0.328	0.672	no	2	0.231787504
1018	0	P80404	Q9BRL7	Q6PIY5	5	7	1	0.328	0.672	no	2	0.065163718
1019	0	P48788	P63316	Q52LD8	9	7	8	0.328	0.672	no	2	2.136929574
1020	0	Q8TCW7	Q8NFT2	Q9UJJ9	10	2	5	0.33	0.67	no	2	1.508441002
1021	0	P08263	P09210	Q9BX51	8	6	1	0.332	0.668	no	2	0.313851306
1022	0	Q9GZU5	Q8N412	Q5W111	10	3	5	0.332	0.668	no	2	0.231932629
1023	0	Q9GZU5	Q10472	Q5W111	10	3	5	0.332	0.668	no	2	0.231717554
1024	0	A8K855	Q86UN6	Q8WZ73	7	10	9	0.332	0.668	no	2	0.566136949
1025	0	P21145	Q8WTT0	P26715	9	2	8	0.332	0.668	no	2	0.18230334
1026	0	Q8N8M0	Q6B0B8	Q6P1Q9	3	4	4	0.332	0.668	no	2	0.66184011
1027	0	O43323	Q96QV1	O75414	9	5	7	0.334	0.666	no	2	0.413895627
1028	0	Q05469	Q99541	Q0Z7S8	8	3	1	0.334	0.666	no	2	0.292892129
1029	0	Q96RJ0	P39086	Q8N4V2	4	7	5	0.334	0.666	no	2	0.71046279
1030	0	Q8N6S4	Q13258	Q6PUV4	7	1	7	0.334	0.666	no	2	0.288580091
1031	0	P11226	O43897	P17927	10	5	6	0.336	0.664	no	2	1.952544413
1032	0	Q8N5Y2	Q9HB21	Q9HCI7	10	10	10	0.336	0.664	no	2	1.6881854
1033	0	P26715	Q01453	P54852	8	5	10	0.336	0.664	yes	2	0.443571907
1034	0	P26012	Q96S06	O75783	10	4	4	0.338	0.662	no	2	2.667526606
1035	0	P47972	O60353	O95502	5	9	5	0.338	0.662	no	2	0.34457361
1036	0	Q9NRX4	Q9UJW3	Q96I34	6	6	7	0.338	0.662	no	2	0.696823718
1037	0	Q8TBJ4	Q6T4P5	Q9ULC3	8	7	7	0.34	0.66	no	2	0.40701177
1038	0	Q9BQC3	Q5XKK7	Q96FX2	9	7	5	0.34	0.66	no	2	2.527853291
1039	0	Q5XKK7	Q9BQC3	O75648	7	9	6	0.34	0.66	no	2	1.761140245
1040	0	Q16602	O60896	O60895	7	3	2	0.34	0.66	yes	2	0.000225751
1041	0	P10145	P05113	Q16570	9	3	4	0.34	0.66	no	2	1.209731735
1042	0	Q3SY56	Q96DM3	Q8N9W5	8	7	2	0.34	0.66	no	2	0.614176018
1043	0	P18428	Q03591	O14896	5	8	4	0.342	0.658	no	2	3.069441639
1044	0	Q05469	O60240	Q0Z7S8	8	4	1	0.342	0.658	no	2	0.292511918
1045	0	Q9BSE2	Q8N0V5	Q9BXN2	9	8	9	0.342	0.658	no	2	0.784441378
1046	0	Q9Y6X8	Q9NX38	Q9H4I2	9	7	8	0.342	0.658	no	2	1.41699601
1047	0	Q3SY56	Q96DM3	Q86VX9	8	7	2	0.342	0.658	no	2	0.614285784
1048	0	P09210	P08263	Q7RTV2	6	8	1	0.344	0.656	yes	2	0.313796778
1049	0	O95190	O14977	Q96A70	4	9	10	0.346	0.654	yes	2	2.016134294
1050	0	P26678	Q09013	Q16821	8	6	6	0.348	0.652	no	2	1.375275573
1051	0	Q9BUW7	Q96A05	Q8NA92	10	5	5	0.348	0.652	no	2	0.543612015
1052	0	P21728	Q6Y2X3	Q92847	7	4	3	0.348	0.652	no	2	0.032722857
1053	0	P30542	P47900	P21728	9	8	7	0.348	0.652	no	2	1.548712647
1054	0	Q9Y2C9	Q8NA54	Q15399	3	8	8	0.348	0.652	no	2	0.793356207
1055	0	P62256	Q6ZMU5	Q9NXI6	9	6	1	0.348	0.652	no	2	0.526367059
1056	0	P54852	Q9BUP3	Q9NW68	10	10	3	0.348	0.652	no	2	0.203543974
1057	0	Q9BSE2	Q9BXN2	Q9NS64	9	9	8	0.348	0.652	no	2	0.989088435
1058	0	Q9NNX6	Q9NTX9	P28222	6	9	9	0.348	0.652	no	2	0.916131445
1059	0	P08476	Q6WN34	P19883	6	1	10	0.348	0.652	no	2	2.12685366
1060	0	Q8IXA5	Q8N5Z0	Q9Y680	6	1	9	0.348	0.652	no	2	0.840765259
1061	0	Q6ZMV9	P57768	Q9UHY8	6	3	8	0.348	0.652	no	2	4.769795525
1062	0	Q8IUC8	Q9BY71	Q10472	3	9	3	0.348	0.652	no	2	0.579813571
1063	0	Q9NVS9	Q8TCJ0	Q99551	8	9	4	0.35	0.65	no	2	1.048319313
1064	0	Q9BRQ0	Q86UU0	O00512	2	4	8	0.35	0.65	yes	2	0.943480993
1065	0	Q86Y01	O14907	Q8TDB6	6	6	9	0.35	0.65	no	2	0.892712403
1066	0	P20151	P35237	P08697	7	6	5	0.35	0.65	yes	2	0.114900099
1067	0	O43914	Q9NZC2	O95944	9	4	3	0.352	0.648	no	2	4.086029222
1068	0	O14907	Q86Y01	Q9BST9	6	6	6	0.352	0.648	no	2	0.892695689
1069	0	P07225	P04070	P12259	9	10	8	0.352	0.648	no	2	0.146752539
1070	0	P26715	P54852	P21145	8	10	9	0.352	0.648	no	2	0.261418006
1071	0	P54284	P08048	Q08289	10	4	3	0.354	0.646	no	2	0.131768655
1072	0	P21728	P30542	Q92847	7	9	3	0.354	0.646	no	2	0.038690033
1073	0	Q96LW7	Q8N4Y2	P58499	8	3	8	0.354	0.646	no	2	0.26576435
1074	0	P02776	P04070	P48061	8	10	7	0.354	0.646	no	2	0.472886094
1075	0	O75648	Q5XKK7	Q9NYD6	6	7	7	0.354	0.646	no	2	0.181464184
1076	0	Q14721	Q8TDN1	O95259	9	5	5	0.354	0.646	no	2	2.098744764
1077	0	Q9H106	Q96HU8	Q8TCD5	5	5	6	0.354	0.646	no	2	0.11611591
1078	0	Q2TAA5	A2RRL7	P17405	7	5	7	0.356	0.644	no	2	0.734204768
1079	0	O15232	P30039	O00339	8	7	7	0.356	0.644	no	2	1.065216167
1080	0	P21695	Q8N335	O43837	5	10	10	0.356	0.644	no	2	0.88942318
1081	0	P10916	Q99972	Q9NZH8	10	7	3	0.356	0.644	no	2	2.653508635
1082	0	Q9BRL7	P80404	P16219	7	5	8	0.356	0.644	no	2	3.51959924
1083	0	Q9UPQ7	Q8NE31	Q9ULV1	10	6	3	0.358	0.642	no	2	0.418992615
1084	0	P54284	Q02641	P08048	10	6	4	0.358	0.642	no	2	0.131869968
1085	0	P05496	Q9C0B6	P78410	8	6	6	0.358	0.642	no	2	0.396007479
1086	0	Q7Z3Y8	Q4LEZ3	Q12934	8	1	9	0.358	0.642	no	2	4.21674998
1087	0	P20366	P21452	Q86UU9	7	2	1	0.358	0.642	no	2	0.253061185
1088	0	Q8TDB6	Q8IXQ6	Q86Y01	9	4	6	0.358	0.642	no	2	0.98502414
1089	0	P23327	Q9H8G1	Q8IZC7	5	7	8	0.358	0.642	no	2	0.560917798
1090	0	Q01453	P25189	Q9BZL3	5	1	8	0.358	0.642	no	2	0.182078337
1091	0	P60329	Q8NA54	Q8WWB5	8	8	6	0.358	0.642	no	2	0.53485887
1092	0	Q9Y6X1	P51168	Q9H3M0	4	8	2	0.358	0.642	no	2	0.410058286
1093	0	Q9BXN2	Q9BSE2	P53801	9	9	5	0.36	0.64	no	2	0.990054813
1094	0	P80404	P07306	P51649	5	4	6	0.36	0.64	no	2	0.280179014
1095	0	Q9H013	Q8TE68	O95153	5	10	7	0.362	0.638	no	2	0.766276537
1096	0	O43914	Q9NP99	O95944	9	2	3	0.364	0.636	no	2	4.086113852
1097	0	P08236	O43365	P23141	9	6	1	0.364	0.636	no	2	0.2046284
1098	0	Q96A70	O95190	Q16890	10	4	8	0.364	0.636	no	2	0.118044354
1099	0	Q9NNX6	Q9NTX9	Q9H2X3	6	9	6	0.364	0.636	no	2	1.891772584
1100	0	Q13324	Q96RP3	P55089	5	1	3	0.364	0.636	no	2	0.586290707
1101	0	Q9BZL3	Q01453	Q9BXN2	8	5	9	0.364	0.636	no	2	0.624790423
1102	0	Q14183	O60478	Q4G0X4	9	6	10	0.366	0.634	no	2	0.947028835
1103	0	P20393	Q96A44	P49441	9	8	4	0.366	0.634	no	2	1.259842199
1104	0	Q05469	P15090	O60240	8	8	4	0.366	0.634	no	2	0.292640334
1105	0	P80404	Q6PIY5	Q8IWY8	5	1	10	0.366	0.634	no	2	2.153479735
1106	0	P16219	Q9NU23	Q9BRL7	8	6	7	0.366	0.634	no	2	0.091537051
1107	0	Q9BPU9	Q9P2K1	Q9UPM9	6	5	3	0.366	0.634	no	2	0.434554502
1108	0	P54284	P08048	O00305	10	4	6	0.368	0.632	no	2	0.909368115
1109	0	P54284	Q6FI81	P08048	10	9	4	0.368	0.632	no	2	1.340357379
1110	0	P51168	Q9Y6X1	P37088	8	4	10	0.368	0.632	no	2	0.410012756
1111	0	P51168	Q9Y6X1	P51170	8	4	10	0.368	0.632	no	2	0.410017207
1112	0	P04155	Q6UXZ3	Q9NYZ4	8	3	1	0.368	0.632	no	2	0.408595791
1113	0	Q96DR8	Q96D96	O15063	10	7	10	0.368	0.632	no	2	0.154496358
1114	0	O15305	Q96HD9	Q92871	3	4	9	0.368	0.632	no	2	0.857908354
1115	0	Q9BXN2	Q9BZL3	Q9BSE2	9	8	9	0.368	0.632	no	2	0.182324815
1116	0	Q13324	P55089	P06850	5	3	4	0.368	0.632	yes	2	0.150215598
1117	0	P26885	Q16836	Q9BW62	10	8	8	0.37	0.63	no	2	0.641168248
1118	0	O43559	Q8WXH5	Q8HWS3	10	7	9	0.37	0.63	no	2	0.27442703
1119	0	P53370	Q92686	Q8IYS1	10	9	7	0.37	0.63	no	2	0.756920921
1120	0	Q9Y3B1	Q2M3C7	O43715	4	3	7	0.37	0.63	no	2	0.920270276
1121	0	Q9BSE2	Q9BXN2	Q96IW7	9	9	10	0.37	0.63	no	2	0.989243856
1122	0	Q9GZU5	O95372	Q9P0S2	10	8	4	0.37	0.63	no	2	1.108925434
1123	0	P16870	Q9UHC6	Q5GAN3	10	8	6	0.37	0.63	no	2	0.396632842
1124	0	Q08334	Q9GZX6	P22301	3	3	3	0.37	0.63	no	2	1.544915596
1125	0	P23327	Q9H8G1	Q3KP31	5	7	2	0.37	0.63	no	2	0.560835626
1126	0	A6NDB9	Q07108	Q6IA17	5	8	6	0.372	0.628	no	2	0.294237523
1127	0	P50225	P50226	Q9BR01	8	7	9	0.372	0.628	yes	2	2.069644583
1128	0	P54284	Q6FI81	Q02641	10	9	6	0.372	0.628	no	2	1.472227347
1129	0	Q05469	P49675	O60240	8	3	4	0.372	0.628	no	2	0.292461626
1130	0	Q99999	Q00888	Q6UXM1	7	4	8	0.372	0.628	no	2	1.103982327
1131	0	Q9Y2I7	Q92562	Q7Z6M1	7	4	6	0.372	0.628	no	2	1.231415811
1132	0	Q9NXG0	P56730	Q8IYD9	5	3	4	0.372	0.628	no	2	0.5278849
1133	0	P50226	P0DMM9	Q9UIL8	7	6	1	0.372	0.628	no	2	0.548278954
1134	0	P50226	P0DMN0	Q9UIL8	7	6	1	0.372	0.628	no	2	0.548607025
1135	0	Q05469	P15090	Q99541	8	8	3	0.374	0.626	no	2	0.293020545
1136	0	P02776	P04070	P10145	8	10	9	0.374	0.626	no	2	0.47304974
1137	0	P02776	P04070	P49682	8	10	7	0.374	0.626	no	2	0.298497023
1138	0	P05113	P10145	Q01344	3	9	6	0.374	0.626	no	2	1.210136257
1139	0	Q9HCJ6	Q96F05	P05546	4	3	2	0.374	0.626	no	2	0.197779691
1140	0	Q6P9H4	Q9C0H5	Q9P265	8	6	8	0.374	0.626	no	2	1.01175499
1141	0	P54852	Q9NW68	P26715	10	3	8	0.376	0.624	no	2	0.443840574
1142	0	Q9BSE2	Q96IW7	Q8N0V5	9	10	8	0.376	0.624	no	2	0.204802478
1143	0	Q13507	P20591	Q9HCX4	10	8	3	0.376	0.624	no	2	0.473865837
1144	0	P50225	P50226	O00338	8	7	9	0.378	0.622	yes	2	0.568240357
1145	0	P0DMM9	P50226	Q15777	6	7	8	0.378	0.622	no	2	2.658794572
1146	0	P0DMN0	P50226	Q15777	6	7	8	0.378	0.622	no	2	2.658794572
1147	0	O14633	Q5TA81	Q5T754	5	4	2	0.378	0.622	yes	2	0.082256136
1148	0	Q14183	Q4G0X4	O14795	9	10	10	0.378	0.622	no	2	1.273525446
1149	0	P30613	O14807	Q5TFE4	10	9	2	0.378	0.622	no	2	1.453867605
1150	0	Q05469	P49675	Q99541	8	3	3	0.378	0.622	no	2	0.292841837
1151	0	Q8N1V2	O95825	O95671	6	9	8	0.378	0.622	no	2	0.169195383
1152	0	P20366	P29371	P21452	7	2	2	0.378	0.622	yes	2	0.00008242
1153	0	Q9C0B2	P28566	Q9NUD7	6	7	2	0.378	0.622	no	2	1.175642046
1154	0	P54284	Q02641	O00305	10	6	6	0.38	0.62	yes	2	1.041238083
1155	0	O43300	Q8N129	Q9NVV0	7	6	5	0.38	0.62	no	2	0.253622358
1156	0	Q13324	P55089	Q969E3	5	3	1	0.38	0.62	no	2	0.586336604
1157	0	Q08334	Q9GZX6	Q13651	3	3	4	0.38	0.62	no	2	1.5450219
1158	0	Q9HCM2	O95825	P40126	3	9	7	0.38	0.62	no	2	0.556653973
1159	0	Q8TC92	Q16206	Q96BQ3	5	5	9	0.38	0.62	no	2	1.541939384
1160	0	P0DMM9	P50226	O00338	6	7	9	0.382	0.618	yes	2	0.568240357
1161	0	P04155	O00481	Q6UXZ3	8	4	3	0.382	0.618	no	2	0.515912041
1162	0	P26678	Q9BXK5	Q16821	8	6	6	0.382	0.618	no	2	1.366560396
1163	0	Q9BXI9	Q9BWP8	Q9BXJ1	5	10	5	0.382	0.618	no	2	0.39423841
1164	0	O43837	P50213	P21695	10	10	5	0.382	0.618	no	2	1.222101712
1165	0	P16870	Q9UHC6	Q96P15	10	8	4	0.382	0.618	no	2	0.365753798
1166	0	Q13976	P29728	Q9UQ03	10	5	6	0.382	0.618	no	2	3.269120467
1167	0	O95153	Q9H013	P30536	7	5	5	0.384	0.616	no	2	0.167065054
1168	0	Q9GZU5	O95372	Q8N412	10	8	3	0.384	0.616	no	2	1.108780309
1169	0	P08174	P06681	P36222	5	3	9	0.384	0.616	no	2	1.152816801
1170	0	P10696	P05187	Q9UKZ9	7	4	7	0.384	0.616	no	2	0.646514263
1171	0	Q8WTP8	Q9NTW7	P52943	9	6	6	0.384	0.616	no	2	1.081631991
1172	0	Q9BZW7	Q9BUY5	Q86VK4	9	8	7	0.384	0.616	no	2	0.506006607
1173	0	P35346	P21554	P30874	7	7	7	0.386	0.614	no	2	1.549370714
1174	0	O43914	P26717	Q9NZC2	9	5	4	0.386	0.614	no	2	0.759640961
1175	0	P0DMN0	P50226	O00338	6	7	9	0.386	0.614	yes	2	0.568240357
1176	0	P26678	Q09013	O00631	8	6	3	0.386	0.614	no	2	1.113895441
1177	0	Q9GZN7	P50993	Q9Y485	10	10	7	0.386	0.614	no	2	3.09943139
1178	0	Q8NAU1	O75808	P38405	9	10	10	0.386	0.614	no	2	0.449821631
1179	0	Q16206	Q8TC92	Q96Q77	5	5	10	0.386	0.614	no	2	1.541966966
1180	0	Q8N392	Q96PX9	Q70Z35	4	10	5	0.386	0.614	no	2	1.433467853
1181	0	O43897	P00736	O00187	5	8	9	0.388	0.612	no	2	0.740347032
1182	0	O43897	P09871	O00187	5	7	9	0.388	0.612	no	2	0.740392377
1183	0	P30039	O15232	Q52MB2	7	8	8	0.388	0.612	no	2	3.049035409
1184	0	Q6ZPD9	Q9UBN1	P13671	7	8	4	0.388	0.612	no	2	0.734028538
1185	0	O00590	P80098	Q99616	6	6	2	0.39	0.61	yes	2	1.75666717
1186	0	P13500	P51677	Q16570	4	7	4	0.39	0.61	no	2	1.216428965
1187	0	P21145	P26715	Q8N539	9	8	1	0.39	0.61	no	2	0.182267069
1188	0	P0DMM9	P50226	Q9BR01	6	7	9	0.392	0.608	yes	2	2.069644583
1189	0	P29728	Q13976	Q8ND71	5	10	6	0.392	0.608	no	2	2.447192577
1190	0	O00590	P80098	P80075	6	6	2	0.394	0.606	yes	2	1.756775324
1191	0	O43424	A4D2P6	Q13002	8	4	10	0.394	0.606	no	2	0.938299035
1192	0	P04070	P02776	Q9UF33	10	8	4	0.394	0.606	no	2	1.481433135
1193	0	P14555	P18054	P04054	4	4	1	0.394	0.606	no	2	1.717779198
1194	0	P29322	P52803	P52798	7	10	5	0.394	0.606	yes	2	1.489840698
1195	0	P40126	Q9NP58	Q9HCM2	7	10	3	0.394	0.606	no	2	0.639143765
1196	0	Q9BY71	Q8IUC8	Q99965	9	3	7	0.394	0.606	no	2	0.579932181
1197	0	O43914	P26717	O00241	9	5	2	0.396	0.604	no	1	0.759851216
1198	0	Q92686	P53370	A8K855	9	10	7	0.396	0.604	no	1	1.340169503
1199	0	P05187	P10696	Q92643	4	7	9	0.398	0.602	no	1	0.6467648
1200	0	P10916	P35125	Q9NZH8	10	4	3	0.398	0.602	no	1	2.669917828
1201	0	P52803	P54762	P54756	10	8	4	0.398	0.602	no	1	1.35776562
1202	0	Q8N0U8	Q9Y5K3	Q96FM1	7	5	2	0.398	0.602	no	1	1.372638168
1203	0	Q9NX02	Q9P021	Q56P42	9	8	2	0.4	0.6	no	1	1.979999833
1204	0	Q14183	Q4G0X4	Q14184	9	10	3	0.4	0.6	no	1	1.273536849
1205	0	O43424	A4D2P6	Q16478	8	4	7	0.4	0.6	no	1	0.938467193
1206	0	P00736	O43897	Q9NZP8	8	5	1	0.4	0.6	no	1	0.740368304
1207	0	P08246	P08697	P03973	8	5	5	0.4	0.6	no	1	0.734861276
1208	0	Q13324	P06850	Q96RP3	5	4	1	0.4	0.6	no	1	0.436075109
1209	0	P80098	O00590	P51677	6	6	7	0.402	0.598	yes	1	1.75669654
1210	0	Q9NYA1	Q96S38	Q7Z4W1	10	5	5	0.402	0.598	no	1	0.492234292
1211	0	P26715	P54852	Q13241	8	10	6	0.402	0.598	no	1	0.44369758
1212	0	Q01453	Q9BZL3	P26715	5	8	8	0.402	0.598	no	1	0.182212829
1213	0	Q9BW62	Q14061	Q9UC07	8	6	2	0.402	0.598	no	1	0.646647412
1214	0	Q8N129	Q7Z5L7	O43300	6	6	7	0.404	0.596	no	1	0.794996704
1215	0	Q9H079	Q9BW62	O60303	6	8	6	0.404	0.596	no	1	2.305742994
1216	0	Q8TDM0	Q6QNY0	Q969J3	10	9	10	0.404	0.596	no	1	0.816448437
1217	0	P80404	Q9BRL7	Q8IWY8	5	7	10	0.404	0.596	no	1	2.218643453
1218	0	Q8N5J2	Q5TC63	Q68CR1	8	6	5	0.404	0.596	no	1	1.225899712
1219	0	Q9H106	Q8TCD5	Q9UM22	5	6	10	0.404	0.596	no	1	1.475095052
1220	0	O14633	Q5T754	Q9BYP8	5	2	1	0.406	0.594	no	1	1.536914758
1221	0	O00300	O14788	O75888	3	8	7	0.406	0.594	no	1	1.538688213
1222	0	Q9NYA1	Q7Z4W1	Q2M3C7	10	5	3	0.406	0.594	no	1	1.762723866
1223	0	Q96HY7	Q5VZ52	Q8IXN7	10	3	3	0.406	0.594	no	1	1.265876671
1224	0	Q9HAH1	Q6ZW76	Q53H54	9	7	4	0.406	0.594	no	1	2.642193096
1225	0	Q4G0X4	Q14183	Q8WYQ4	10	9	2	0.406	0.594	no	1	1.27349452
1226	0	Q8N129	Q7Z5L7	O15335	6	6	2	0.408	0.592	no	1	1.290869467
1227	0	Q7RTN6	Q9BQE6	Q9H9S4	7	8	5	0.408	0.592	no	1	2.30560324
1228	0	O43837	P51553	Q9NR23	10	5	3	0.408	0.592	no	1	1.221882687
1229	0	Q96GW9	P31994	Q92947	10	8	8	0.408	0.592	no	1	1.722051796
1230	0	P36222	Q9UGC7	P08174	9	9	5	0.408	0.592	no	1	1.992633015
1231	0	Q9GZU5	Q5W111	Q2M3G4	10	5	7	0.408	0.592	no	1	1.608847123
1232	0	Q6ZPD9	P27918	Q9UBN1	7	10	8	0.408	0.592	no	1	0.73442992
1233	0	P80404	P07306	Q9BRL7	5	4	7	0.408	0.592	no	1	0.345389435
1234	0	Q00888	Q99999	Q9UQ72	4	7	2	0.408	0.592	no	1	1.104088822
1235	0	Q86UN6	P57105	A8K855	10	10	7	0.408	0.592	no	1	1.455071855
1236	0	P29371	P20366	Q9UHF0	2	7	3	0.408	0.592	no	1	0.253051482
1237	0	Q9BW62	Q9H079	Q9UC07	8	6	2	0.408	0.592	no	1	0.726839931
1238	0	Q9GZX6	Q08334	Q8N6P7	3	3	4	0.408	0.592	yes	1	1.544768099
1239	0	P26678	Q9BXK5	O00631	8	6	3	0.41	0.59	no	1	1.122610618
1240	0	Q9NQ94	O95319	P41238	7	4	4	0.41	0.59	no	1	1.686195348
1241	0	Q13477	Q5BJF2	P26010	5	9	7	0.41	0.59	no	1	2.569936664
1242	0	Q8TCW7	Q5VZK9	Q9UJJ9	10	10	5	0.41	0.59	no	1	1.009777607
1243	0	P21145	Q9BZL3	P26715	9	8	8	0.41	0.59	no	1	0.182212829
1244	0	Q68D51	A6NI28	Q8IV36	7	4	4	0.41	0.59	no	1	0.414485573
1245	0	Q9H106	Q96HU8	Q9UM22	5	5	10	0.41	0.59	no	1	1.591210962
1246	0	Q9NX38	Q9Y6X8	Q7L7X3	7	9	10	0.41	0.59	no	1	1.416969424
1247	0	Q92752	O14594	P16112	3	5	5	0.412	0.588	no	1	1.507642815
1248	0	P21452	P20366	Q9UHF0	2	7	3	0.412	0.588	no	1	0.253051482
1249	0	Q9BW62	Q9H079	Q14061	8	6	6	0.412	0.588	no	1	1.373487343
1250	0	Q8NA54	Q9Y2C9	P60329	8	3	8	0.412	0.588	no	1	1.207069152
1251	0	O43914	P26717	Q9NP99	9	5	2	0.414	0.586	no	1	0.759725591
1252	0	Q05469	Q00G26	Q0Z7S8	8	6	1	0.414	0.586	no	1	1.093701854
1253	0	P30273	Q08708	Q9HCN6	4	4	8	0.414	0.586	no	1	1.612812375
1254	0	Q9GZU5	O95372	Q2M3G4	10	8	7	0.414	0.586	no	1	0.268134185
1255	0	Q8N4V2	Q96RJ0	Q9H0Q3	5	4	6	0.414	0.586	no	1	0.334196489
1256	0	Q9H106	Q8TCD5	Q53FT3	5	6	7	0.414	0.586	no	1	0.29515698
1257	0	P09681	P48546	O60241	7	2	2	0.416	0.584	yes	1	1.6839442
1258	0	Q96F85	Q96H35	Q8NBC4	9	6	1	0.416	0.584	no	1	0.370386586
1259	0	Q9GZU5	Q2M3G4	Q10472	10	7	3	0.416	0.584	no	1	1.377129569
1260	0	P04070	Q9UF33	P07225	10	4	9	0.416	0.584	no	1	0.860918722
1261	0	P80404	P07306	Q6PIY5	5	4	1	0.416	0.584	no	1	0.280225717
1262	0	O43914	P26717	O95944	9	5	3	0.418	0.582	no	1	3.326388261
1263	0	P06681	P08174	P0C0L5	3	5	3	0.418	0.582	no	1	1.152924434
1264	0	O95825	Q9HCM2	Q8N1V2	9	3	6	0.418	0.582	no	1	2.113722046
1265	0	P43681	P17787	P62760	3	3	10	0.418	0.582	no	1	2.110275002
1266	0	Q96GW7	Q6PHR2	P03956	8	6	5	0.42	0.58	no	1	1.616401608
1267	0	Q15835	P08100	P35243	4	5	8	0.42	0.58	no	1	1.759652716
1268	0	O00204	Q96Q35	O43704	8	3	3	0.422	0.578	no	1	1.444005021
1269	0	Q9P218	P48201	Q9BVM4	8	6	2	0.422	0.578	no	1	1.326802646
1270	0	O14633	Q5T754	Q96NT3	5	2	5	0.422	0.578	no	1	1.536956278
1271	0	O14633	Q5TA81	Q96NT3	5	4	5	0.422	0.578	no	1	1.619212414
1272	0	P30039	Q5SXH7	O15232	7	3	8	0.422	0.578	no	1	1.867950053
1273	0	P04628	Q9H461	Q8N474	4	6	6	0.422	0.578	yes	1	1.128774312
1274	0	Q969L2	Q99259	Q16890	9	6	8	0.422	0.578	no	1	1.35350752
1275	0	P08174	P06681	Q9UHX3	5	3	3	0.424	0.576	no	1	1.95103852
1276	0	Q6UXZ3	P04155	A8K4G0	3	8	5	0.426	0.574	no	1	0.408530883
1277	0	P30542	P21728	P08588	9	7	8	0.426	0.574	no	1	4.013174989
1278	0	P60369	P07510	Q8N393	9	8	9	0.426	0.574	no	1	0.299614985
1279	0	Q9NZB8	Q9H0T7	P10746	10	7	7	0.426	0.574	no	1	0.89633017
1280	0	P30536	O95153	P29762	5	7	2	0.426	0.574	no	1	1.512509645
1281	0	Q9H106	Q53FT3	Q96HU8	5	7	5	0.426	0.574	no	1	0.41127289
1282	0	Q07108	A6NDB9	Q9NZG7	8	5	1	0.428	0.572	no	1	0.638829524
1283	0	P54284	Q08289	Q6FI81	10	3	9	0.428	0.572	no	1	1.472126034
1284	0	Q99999	Q00888	Q7Z7B1	7	4	9	0.428	0.572	no	1	1.079209742
1285	0	Q6ZPD9	Q9UBN1	Q9BXY4	7	8	4	0.428	0.572	no	1	0.722410551
1286	0	Q92686	P53370	Q9BVG3	9	10	6	0.428	0.572	no	1	3.222274851
1287	0	Q96FZ7	Q0D2K3	Q9H0T7	10	10	7	0.428	0.572	no	1	1.351420499
1288	0	P21941	P20849	O00339	6	7	7	0.43	0.57	no	1	1.529689771
1289	0	Q86UF1	Q5EBL8	P08172	7	8	8	0.43	0.57	no	1	1.408422286
1290	0	P50213	O43837	Q6EEV6	10	10	7	0.43	0.57	no	1	2.92216501
1291	0	Q6ZPD9	Q9BXY4	P13671	7	4	4	0.43	0.57	no	1	1.456439089
1292	0	Q3I5F7	O95670	P52943	2	7	6	0.43	0.57	no	1	1.316327464
1293	0	Q8TCW7	Q9UJJ9	P31997	10	5	3	0.43	0.57	no	1	3.345434298
1294	0	Q8N392	Q70Z35	Q7Z6J4	4	5	4	0.43	0.57	no	1	1.542171317
1295	0	P50747	Q5T0L3	Q86XM0	9	9	1	0.432	0.568	no	1	1.895636983
1296	0	P08588	P30542	Q86UL8	8	9	10	0.432	0.568	no	1	2.264068132
1297	0	Q16602	O60895	O60894	7	2	2	0.432	0.568	yes	1	2.519706787
1298	0	P42330	P51857	P52895	6	8	7	0.432	0.568	yes	1	3.003277678
1299	0	P52757	P15882	P41222	7	10	7	0.432	0.568	no	1	0.566112004
1300	0	O00230	P02144	P32745	6	2	3	0.434	0.566	no	1	1.261294883
1301	0	P04155	Q6UXZ3	Q96PJ5	8	3	5	0.434	0.566	no	1	1.034401821
1302	0	P15882	P52757	Q9Y5R4	10	7	5	0.436	0.564	no	1	4.152062957
1303	0	Q9H903	Q9BSH5	Q5T8I9	6	3	8	0.436	0.564	no	1	1.715950172
1304	0	P04155	Q96PJ5	O00481	8	5	4	0.438	0.562	no	1	0.51848978
1305	0	O14788	O00300	P05496	8	3	8	0.438	0.562	no	1	1.704579663
1306	0	O75783	P26012	Q86UL8	4	10	10	0.438	0.562	no	1	2.386960021
1307	0	Q8IXA5	Q9Y680	P21754	6	9	7	0.438	0.562	no	1	0.840706131
1308	0	P35346	P21554	O00230	7	7	6	0.44	0.56	no	1	1.961163917
1309	0	Q9NX02	Q9P021	P59047	9	8	7	0.44	0.56	no	1	1.592453076
1310	0	O95190	P11926	O14977	4	7	9	0.44	0.56	yes	1	1.303511308
1311	0	P30039	Q52MB2	Q5SXH7	7	8	3	0.44	0.56	no	1	1.181085356
1312	0	P21728	Q6Y2X3	Q9NYX4	7	4	4	0.44	0.56	no	1	1.743103951
1313	0	Q16602	O60895	P01258	7	2	1	0.44	0.56	no	1	2.519835459
1314	1	Q16602	O60895	P35318	7	2	1	0.44	0.56	no	1	2.519780839
1315	0	Q53FT3	P35243	Q9H106	7	8	5	0.44	0.56	no	1	0.595803626
1316	0	Q00G26	Q05469	O14682	6	8	8	0.442	0.558	no	1	2.518925942
1317	0	P09758	O95471	Q9UNU6	5	5	5	0.442	0.558	no	1	0.92378782
1318	0	Q9NNX6	P28222	Q9H2X3	6	9	6	0.442	0.558	no	1	0.975641139
1319	0	Q9BW62	P26885	Q9UC07	8	10	2	0.442	0.558	no	1	1.068699139
1320	0	Q92874	Q9NTI7	Q9BQT8	10	4	3	0.444	0.556	no	1	0.217404389
1321	0	P11215	P24158	Q9BX67	10	3	8	0.444	0.556	no	1	0.259650175
1322	0	P50747	Q5T0L3	O00763	9	9	6	0.446	0.554	no	1	1.895653229
1323	0	Q9NTJ4	O43247	Q86Y33	7	5	10	0.446	0.554	no	1	1.151660794
1324	0	Q86UF1	Q5EBL8	Q9BVX2	7	8	4	0.446	0.554	no	1	1.408192352
1325	0	Q05469	O60240	Q00G26	8	4	6	0.446	0.554	yes	1	1.386213772
1326	0	Q2M3C7	Q9NYA1	Q9Y3B1	3	10	4	0.446	0.554	no	1	1.632406545
1327	0	Q969J5	Q96DN5	Q9GZX6	2	8	3	0.446	0.554	no	1	1.124933879
1328	0	P02008	P02042	P02100	10	8	4	0.448	0.552	yes	1	2.916897538
1329	0	Q5T754	O14633	P60328	2	5	3	0.448	0.552	no	1	1.536925561
1330	0	O95190	P11926	Q96A70	4	7	10	0.448	0.552	yes	1	3.319645602
1331	0	Q96D03	Q9NPJ8	Q96PN8	8	10	8	0.448	0.552	no	1	1.900393713
1332	0	P00742	P10646	Q9UK55	7	4	6	0.448	0.552	no	1	1.535009935
1333	0	P24158	P11215	P24001	3	10	5	0.448	0.552	no	1	3.255218969
1334	0	P31997	Q8TCW7	P40199	3	10	3	0.448	0.552	no	1	1.836978727
1335	0	Q03403	P20366	Q96PJ5	2	7	5	0.448	0.552	no	1	1.429544041
1336	0	Q16821	O60927	P26678	6	9	8	0.448	0.552	no	1	1.281131458
1337	0	Q86UR1	Q53HV7	Q9Y5S8	6	4	4	0.448	0.552	no	1	2.434584823
1338	0	Q8IYS1	P53370	P60022	7	10	8	0.45	0.55	no	1	0.34257063
1339	0	Q9H0T7	Q9NZB8	Q96FZ7	7	10	10	0.45	0.55	no	1	1.076864007
1340	0	Q9BY49	Q5T8I9	P31025	10	8	9	0.45	0.55	no	1	1.978386318
1341	0	P35346	P21554	P31391	7	7	2	0.452	0.548	no	1	1.961157017
1342	0	Q9NYA1	Q96S38	Q2M3C7	10	5	3	0.452	0.548	no	1	2.254958158
1343	0	Q05469	Q99541	Q00G26	8	3	6	0.452	0.548	yes	1	1.386593983
1344	0	Q16602	O60896	O60894	7	3	2	0.452	0.548	yes	1	2.519932538
1345	0	P08697	P07477	P20151	5	6	7	0.452	0.548	no	1	1.54922376
1346	0	P02042	P02008	P09105	8	10	3	0.452	0.548	yes	1	1.508348939
1347	0	P28330	Q6ZMR5	Q8N9I0	5	6	5	0.452	0.548	no	1	2.479040451
1348	0	Q8IVA1	Q5W186	Q9H6F2	7	4	6	0.452	0.548	no	1	1.817607991
1349	0	Q99578	Q01959	Q01851	9	10	3	0.452	0.548	no	1	1.57536162
1350	0	Q14721	O95259	Q8TDN2	9	5	4	0.452	0.548	no	1	1.135551734
1351	0	Q9BY49	Q5T8I9	Q8NAT1	10	8	10	0.452	0.548	no	1	1.977868771
1352	0	P0DMM9	Q15777	Q9BR01	6	8	9	0.454	0.546	no	1	0.589149989
1353	0	Q9H0H3	Q96A84	O14682	6	4	8	0.454	0.546	no	1	0.423566281
1354	0	P21728	Q6Y2X3	P35462	7	4	10	0.454	0.546	no	1	1.900908849
1355	0	Q9NS61	Q9NZI2	Q9BRK0	9	4	5	0.454	0.546	no	1	1.589612603
1356	0	Q8NAU1	P38405	Q03393	9	10	9	0.454	0.546	no	1	1.726137773
1357	0	Q9NYD6	O75648	Q9NRS6	7	6	7	0.454	0.546	no	1	0.665176215
1358	0	P33260	Q9NX78	P11712	3	6	7	0.454	0.546	no	1	1.515166412
1359	0	Q9BR01	P50225	Q8TAM6	9	8	1	0.454	0.546	no	1	2.618079419
1360	0	P21728	P30542	P35462	7	9	10	0.456	0.544	no	1	1.894941673
1361	0	Q96T59	Q9Y4K4	Q8WV74	6	9	8	0.456	0.544	no	1	2.016709241
1362	0	Q92874	Q9UMR3	Q9NTI7	10	7	4	0.456	0.544	no	1	0.217373605
1363	0	O76014	Q14533	Q7RTS7	3	10	1	0.456	0.544	yes	1	1.644281255
1364	0	Q9GZU5	O95372	Q5W111	10	8	5	0.456	0.544	no	1	1.340712938
1365	0	P20701	P32942	Q9NQ30	10	7	1	0.456	0.544	no	1	1.928380424
1366	0	Q9Y4K4	Q96T59	Q8IVH8	9	6	8	0.456	0.544	no	1	2.01680988
1367	0	Q05329	Q969L2	Q96B96	6	9	5	0.456	0.544	no	1	1.207030096
1368	0	Q93088	Q9H2M3	Q8N565	3	3	7	0.456	0.544	no	1	1.750503216
1369	0	P0DMN0	Q15777	Q9BR01	6	8	9	0.458	0.542	no	1	0.589149989
1370	0	Q86UL8	O00548	O75783	10	5	4	0.458	0.542	no	1	1.855273545
1371	0	Q00G26	Q05469	Q86UD0	6	8	6	0.458	0.542	no	1	1.436442677
1372	0	Q16890	Q969L2	Q96J77	8	9	7	0.458	0.542	no	1	0.305426892
1373	0	P21854	Q92854	Q96LC7	8	8	5	0.458	0.542	no	1	2.785190382
1374	0	Q4G0X4	Q14183	Q9P2G3	10	9	8	0.458	0.542	no	1	2.861833972
1375	0	O60303	Q9H079	P20794	6	6	5	0.46	0.54	no	1	3.032586065
1376	0	O00187	O75636	P11226	9	4	10	0.46	0.54	no	1	1.953157268
1377	0	Q04828	P51857	Q07654	7	8	3	0.46	0.54	no	1	3.003277857
1378	0	P16233	Q9HBU6	Q6DD87	8	8	4	0.46	0.54	no	1	1.884131801
1379	0	Q9HB29	O75061	O00160	5	7	10	0.462	0.538	no	1	2.70873592
1380	0	Q8WWH5	Q96DP5	P11168	6	5	3	0.462	0.538	no	1	3.026895723
1381	0	P51687	Q6UWW8	Q5MJ09	7	6	7	0.462	0.538	no	1	2.471479862
1382	0	P50747	Q7Z402	Q5T0L3	9	5	9	0.464	0.536	no	1	0.350714806
1383	0	P21941	P20849	O15232	6	7	8	0.464	0.536	no	1	1.529669302
1384	0	Q9GZN7	Q9Y485	Q9Y4E6	10	7	5	0.464	0.536	no	1	2.360690404
1385	0	Q9UGC7	P36222	Q9Y5R4	9	9	5	0.464	0.536	no	1	0.422138314
1386	0	Q96A70	Q9NZC9	Q16890	10	8	8	0.464	0.536	no	1	1.813608965
1387	0	Q8N6V9	O94818	Q8NEF3	7	7	10	0.466	0.534	no	1	3.299133969
1388	0	Q8IVA1	Q5W186	P37058	7	4	7	0.466	0.534	no	1	2.22083942
1389	0	P20366	Q03403	Q86UU9	7	2	1	0.466	0.534	no	1	1.429415705
1390	0	Q9HBU9	Q9ULQ1	Q8TDW0	8	7	7	0.466	0.534	no	1	0.540714234
1391	0	Q16602	O60896	P01258	7	3	1	0.468	0.532	no	1	2.52006121
1392	0	P42330	P51857	P17516	6	8	3	0.468	0.532	yes	1	3.003241261
1393	0	P01571	Q8IVU9	Q6UWD8	6	3	3	0.468	0.532	no	1	1.717386423
1394	0	Q92686	Q9BVG3	A8K855	9	6	7	0.468	0.532	no	1	1.882105348
1395	0	Q8TDB8	Q6P4I2	P11169	6	5	4	0.468	0.532	no	1	0.264826857
1396	0	P17787	P43681	P30532	3	3	7	0.468	0.532	yes	1	2.110251584
1397	0	O00230	P02144	P31391	6	2	2	0.47	0.53	no	1	2.249221445
1398	0	O60896	Q16602	O15432	3	7	8	0.47	0.53	no	1	2.519895886
1399	0	Q7Z3Y8	Q12934	O95995	8	9	3	0.47	0.53	no	1	1.190630374
1400	0	O95872	Q52MB2	Q9NZH6	10	8	7	0.47	0.53	no	1	2.779403459
1401	0	Q9BXY4	Q6ZPD9	Q9ULT6	4	7	7	0.47	0.53	no	1	1.45634122
1402	0	P20366	Q03403	P29371	7	2	2	0.47	0.53	no	1	1.17643694
1403	0	P35346	P21554	P30872	7	7	3	0.472	0.528	no	1	1.961194815
1404	0	P21728	P30542	Q9NYX4	7	9	4	0.472	0.528	no	1	1.749071127
1405	0	Q9NS61	Q9UK17	Q9BRK0	9	3	5	0.472	0.528	no	1	1.58960178
1406	0	Q8TCW7	P31997	Q5VZK9	10	3	10	0.472	0.528	no	1	2.335656691
1407	0	Q53GG5	Q8TDC0	Q86TC9	9	4	7	0.472	0.528	no	1	4.135485051
1408	0	O00187	Q15485	P0C0L5	9	7	3	0.474	0.526	no	1	1.952455709
1409	0	P51857	Q04828	O95057	8	7	6	0.474	0.526	no	1	3.003248819
1410	0	P48546	P09681	P01275	2	7	4	0.474	0.526	no	1	1.684199057
1411	0	Q70IA8	Q9NWS6	Q8IVU9	4	7	3	0.474	0.526	no	1	1.718425947
1412	0	Q6ZPD9	O95428	P13671	7	8	4	0.476	0.524	no	1	2.549822641
1413	0	Q6ZPD9	Q9BXY4	P27918	7	4	10	0.476	0.524	no	1	1.456840471
1414	0	P01571	Q6UWD8	P01569	6	3	10	0.476	0.524	no	1	2.92520874
1415	0	P80404	P07306	Q8IWY8	5	4	10	0.478	0.522	no	1	1.873254018
1416	0	P21754	P10323	Q8IXA5	7	6	6	0.478	0.522	no	1	3.238630889
1417	0	O00187	Q15485	O43897	9	7	5	0.48	0.52	no	1	1.952590678
1418	0	P50225	Q9BR01	O00338	8	9	9	0.48	0.52	yes	1	2.63788494
1419	0	P50747	Q7Z402	O00763	9	5	6	0.482	0.518	no	1	2.246368035
1420	0	O60895	Q16602	O15432	2	7	8	0.482	0.518	no	1	2.519895886
1421	0	Q9Y6H5	Q9Y5A7	O60229	10	10	7	0.482	0.518	no	1	1.006016293
1422	0	Q86T13	Q7Z7A4	Q96B96	5	10	5	0.482	0.518	no	1	1.531435161
1423	0	Q8IWA6	O00488	Q9H8W3	6	10	3	0.482	0.518	no	1	2.901099535
1424	0	A2RUC4	Q5T0L3	Q8TCB7	8	9	8	0.484	0.516	no	1	1.938625944
1425	0	Q86UL8	O00548	P01135	10	5	10	0.484	0.516	no	1	1.853907929
1426	0	Q9NU23	Q9NWU1	P16219	6	7	8	0.484	0.516	no	1	1.257596311
1427	0	O15432	O60894	O60895	8	2	2	0.484	0.516	yes	1	2.519706787
1428	0	Q96GW9	P31994	Q8N3J3	10	8	6	0.484	0.516	no	1	4.324198245
1429	0	P01213	P31025	P01210	5	9	8	0.484	0.516	no	1	2.608022806
1430	0	Q9UF33	P52798	P04070	4	5	10	0.484	0.516	no	1	1.829412563
1431	0	Q8TF32	P32942	P17643	5	7	2	0.484	0.516	no	1	3.404396084
1432	0	Q9BSW2	Q8NEM0	Q5W041	8	10	2	0.484	0.516	no	1	2.634567095
1433	0	P50747	Q7Z402	Q86XM0	9	5	1	0.486	0.514	no	1	2.246351789
1434	0	P48378	Q8HWS3	Q9UKT7	9	9	8	0.486	0.514	no	1	3.974333892
1435	0	Q9P0Z9	O75362	Q96EB1	7	9	10	0.486	0.514	no	1	2.92912566
1436	0	Q9UHY8	Q6ZMV9	O95661	8	6	6	0.486	0.514	no	1	3.516679172
1437	0	Q6ZPD9	O95428	Q9BXY4	7	8	4	0.486	0.514	no	1	1.093383552
1438	0	P00742	P10646	P12259	7	4	8	0.486	0.514	no	1	1.53482061
1439	0	Q6ZW76	Q86SG6	Q9HAH1	7	9	9	0.486	0.514	no	1	1.646264566
1440	0	Q12829	Q96S21	Q5H9S7	9	7	5	0.486	0.514	no	1	0.495903337
1441	0	Q9BR01	P0DMM9	Q8TAM6	9	6	1	0.486	0.514	no	1	2.617979094
1442	0	Q9BR01	P0DMN0	Q8TAM6	9	6	1	0.486	0.514	no	1	2.618307165
1443	0	Q9UMR3	Q86YI8	Q9BQT8	7	3	3	0.486	0.514	no	1	3.00654073
1444	0	O43525	Q9NR82	O43526	5	10	7	0.488	0.512	yes	1	1.510696125
1445	0	Q14721	O95259	Q8TAE7	9	5	1	0.488	0.512	no	1	1.8299458
1446	0	Q5T0L3	A2RUC4	P50747	9	8	9	0.49	0.51	no	1	3.841707173
1447	0	O14896	P18428	Q6ZN30	4	5	2	0.49	0.51	no	1	3.067601039
1448	0	P27918	O76036	Q6ZPD9	10	5	7	0.49	0.51	no	1	2.758055634
1449	0	P30874	P35346	P32745	7	7	3	0.49	0.51	yes	1	3.510554597
1450	0	Q15669	P52566	Q99819	10	9	5	0.492	0.508	yes	1	2.372107583
1451	0	Q6ZPD9	O95428	P27918	7	8	10	0.492	0.508	no	1	2.550224023
1452	0	Q6ZPD9	O95428	Q9UBN1	7	8	8	0.492	0.508	no	1	1.815794103
1453	0	Q00169	Q92859	O95977	9	8	4	0.492	0.508	no	1	0.498679569
1454	0	Q86UD0	Q00G26	P10645	6	6	3	0.492	0.508	no	1	2.530182478
1455	0	P78508	Q6PL24	Q9NPI9	10	7	1	0.492	0.508	no	1	1.884411666
1456	0	P16219	Q9BRL7	Q6ZMV9	8	7	6	0.492	0.508	no	1	3.454418526
1457	0	Q9H4Z3	Q9BQ61	P52945	10	9	3	0.492	0.508	no	1	2.72163706
1458	0	Q9BW62	P26885	Q9H079	8	10	6	0.492	0.508	no	1	1.79553907
1459	0	P0DMM9	Q15777	P50225	6	8	8	0.494	0.506	no	1	3.207197652
1460	0	Q92874	Q9NTI7	Q86YI8	10	4	3	0.494	0.506	no	1	2.789136341
1461	0	Q8N961	Q53T59	Q9BV47	9	7	5	0.494	0.506	no	1	5.155380953
1462	0	P13725	Q49AR2	Q99650	9	5	8	0.494	0.506	no	1	1.534356204
1463	0	P32942	Q8TF32	P20701	7	5	10	0.494	0.506	no	1	1.476029833
1464	0	P32942	Q13349	Q8TF32	7	3	5	0.494	0.506	no	1	1.474186094
1465	0	P20366	Q03403	P21452	7	2	2	0.494	0.506	no	1	1.17635452
1466	0	Q07654	O15535	Q04828	3	7	7	0.496	0.504	no	1	5.097740505
1467	0	O76036	P27918	P30273	5	10	4	0.496	0.504	no	1	2.758421753
1468	0	Q9UDV6	Q6NUN9	Q9UM22	10	10	10	0.496	0.504	no	1	4.214378234
1469	0	Q9UDV6	Q6NUN9	Q9UDV7	10	10	3	0.496	0.504	no	1	4.317941017
1470	0	P0DMN0	Q15777	P50225	6	8	8	0.498	0.502	no	1	3.207197652
1471	0	O15432	O60894	P41146	8	2	5	0.498	0.502	no	1	2.519843237
1472	0	Q8N6V9	O94818	Q8NFR7	7	7	6	0.498	0.502	no	1	3.605415066
1473	0	P17927	P11226	P20023	6	10	8	0.498	0.502	no	1	0.983716703
1474	0	P16109	P25063	Q14242	8	3	5	0.498	0.502	no	1	0.354302209
1475	0	P21754	P10323	O14917	7	6	8	0.498	0.502	no	1	3.235696265
1476	0	Q96FZ7	Q6DKJ4	Q9H0T7	10	7	7	0.498	0.502	no	1	1.060085075
1477	0	O00230	P32745	P31391	6	3	2	0.5	0.5	yes	1	3.510516328
1478	0	Q9BQC3	Q96FX2	Q6P3W2	9	5	1	0.5	0.5	no	1	2.650672002
1479	0	P09488	P28161	P14920	6	4	4	0.5	0.5	no	1	1.94517404
1480	0	Q9BRL7	P16219	P18510	7	8	10	0.5	0.5	no	1	3.454429702
1481	0	Q9UDV6	Q6NUN9	Q96SZ5	10	10	6	0.5	0.5	no	1	4.318112832
1482	0	Q9UPQ7	O15146	Q9ULV1	10	7	3	0.502	0.498	no	1	3.081317984
1483	0	Q9NPJ8	Q96D03	P57771	10	8	4	0.502	0.498	no	1	5.955230843
1484	0	Q9NWS6	Q70IA8	Q96BJ3	7	4	9	0.504	0.496	no	1	2.892808341
1485	0	O14682	Q00G26	Q9H0H3	8	6	6	0.504	0.496	no	1	3.612897703
1486	0	P21754	P10323	P60852	7	6	1	0.504	0.496	no	1	3.238568096
1487	0	Q96SZ5	P78508	Q9UDV6	6	10	10	0.504	0.496	no	1	3.251918846
1488	0	O43914	O95944	Q5TFQ8	9	3	2	0.508	0.492	no	1	4.085964938
1489	0	P04003	P07225	P02743	7	9	10	0.508	0.492	no	1	1.220514736
1490	0	Q8HWS3	P48378	O43559	9	9	10	0.508	0.492	no	1	0.747034924
1491	0	Q8IZU9	Q9Y3C8	Q9Y6X6	7	7	4	0.508	0.492	no	1	3.298892805
1492	0	Q8IVA1	Q9H6F2	P10153	7	6	2	0.508	0.492	no	1	3.822644402
1493	0	Q9BW62	Q14061	P26885	8	6	10	0.508	0.492	no	1	0.422051727
1494	0	Q5BKY1	P85298	Q7L5Y1	5	7	2	0.508	0.492	no	1	0.651643413
1495	0	Q96EK6	P07148	Q92781	7	5	3	0.51	0.49	no	1	1.872536913
1496	0	P20393	Q14995	Q96A44	9	10	8	0.51	0.49	no	1	3.288653072
1497	0	O60894	O15432	Q16602	2	8	7	0.51	0.49	no	1	2.519895886
1498	0	Q16890	Q969L2	Q96A70	8	9	10	0.51	0.49	no	1	0.426421476
1499	0	O43745	Q9UBY0	P48764	5	7	8	0.51	0.49	yes	1	2.515130068
1500	0	P60369	Q8N393	Q9BR84	9	9	4	0.51	0.49	no	1	0.882324769
1501	0	P28161	P09488	P46439	4	6	7	0.51	0.49	yes	1	1.945331857
1502	0	O43914	O95944	O00241	9	3	2	0.512	0.488	no	1	4.086239477
1503	0	O43914	O95944	Q14953	9	3	2	0.512	0.488	no	1	4.085879037
1504	0	P60369	Q8N393	Q13875	9	9	5	0.512	0.488	no	1	0.883941154
1505	0	Q969L2	Q16890	Q05329	9	8	6	0.512	0.488	no	1	1.353479747
1506	0	Q53T59	Q8N961	Q9Y3Q3	7	9	10	0.512	0.488	no	1	2.569750238
1507	0	P50747	Q96BZ9	Q5T0L3	9	3	9	0.514	0.486	no	1	1.64295393
1508	0	P0DMN0	Q9BR01	P50226	6	9	7	0.514	0.486	yes	1	2.069644583
1509	0	Q96EK6	P07148	O95221	7	5	7	0.514	0.486	no	1	1.833344357
1510	0	Q16890	Q96J77	Q96A70	8	7	10	0.514	0.486	no	1	0.731848368
1511	0	Q8IXL7	Q92564	P02753	10	7	10	0.514	0.486	no	1	3.904461449
1512	0	O60543	Q96AQ7	Q9UHD4	6	3	4	0.514	0.486	yes	1	1.669741158
1513	0	Q9NPR2	Q96PD2	Q8WTP8	2	10	9	0.514	0.486	no	1	2.154793988
1514	0	Q9Y696	Q96NY7	Q9NZA1	7	2	6	0.516	0.484	yes	1	4.279468449
1515	0	O75437	Q07973	Q96JC4	6	4	1	0.516	0.484	no	1	2.678083439
1516	0	Q96F85	Q96H35	O75594	9	6	2	0.516	0.484	no	1	5.891300804
1517	0	P21754	Q05996	P60852	7	2	1	0.516	0.484	yes	1	3.238574265
1518	0	Q9NPJ8	Q7Z6K3	Q96D03	10	7	8	0.516	0.484	no	1	2.193498088
1519	0	Q00G26	O14682	Q86UD0	6	8	6	0.518	0.482	no	1	1.082483265
1520	0	O95864	Q8TBZ0	Q5T871	8	5	1	0.518	0.482	no	1	2.979851593
1521	0	Q00169	O95977	Q8NB16	9	4	10	0.518	0.482	no	1	3.299239788
1522	0	O95671	P48775	Q8N1V2	8	10	6	0.52	0.48	no	1	3.569283149
1523	0	Q6UWW0	Q6NS38	Q9NV35	7	6	3	0.52	0.48	no	1	1.987355194
1524	0	Q5T0L3	P50747	Q99685	9	9	6	0.522	0.478	no	1	3.542790108
1525	0	P35346	P30874	P30872	7	7	3	0.522	0.478	yes	1	3.510565529
1526	0	Q92813	Q9Y6I7	P62253	5	9	4	0.522	0.478	no	1	1.8248399
1527	0	P01571	Q8IVU9	Q9NXT0	6	3	2	0.522	0.478	no	1	4.642591242
1528	0	Q9Y696	O15247	Q96NY7	7	4	2	0.524	0.476	yes	1	4.279516219
1529	0	Q9NPJ8	Q7Z6K3	P57771	10	7	4	0.524	0.476	no	1	3.761732755
1530	0	Q96FZ7	Q6DKJ4	Q0D2K3	10	7	10	0.524	0.476	no	1	2.411505574
1531	0	Q9UPQ7	O15146	Q8NE31	10	7	6	0.526	0.474	no	1	3.500310599
1532	0	Q5T0L3	A2RUC4	Q99685	9	8	6	0.528	0.472	no	1	0.298917065
1533	0	P48775	O95671	Q68DK2	10	8	7	0.528	0.472	no	1	1.505029465
1534	0	Q9NQ75	O14613	Q7Z6G8	5	7	6	0.528	0.472	no	1	2.48474217
1535	0	Q96HQ2	Q96JA3	Q6PGN9	9	7	9	0.528	0.472	no	1	3.959725992
1536	0	Q92859	Q00169	Q6ZVN8	8	9	3	0.528	0.472	no	1	2.800320243
1537	0	P01571	Q8IVU9	Q7Z7J7	6	3	4	0.528	0.472	no	1	4.642619684
1538	0	Q99972	Q96PB7	Q14515	7	8	3	0.528	0.472	no	1	3.748827649
1539	0	Q13976	Q9UQ03	Q9Y6F6	10	6	3	0.528	0.472	no	1	3.094188337
1540	0	P07225	P04003	P12259	9	7	8	0.53	0.47	no	1	2.412647831
1541	0	P02743	P08637	P04003	10	10	7	0.532	0.468	no	1	4.114302239
1542	0	P47870	Q86VW2	P28472	5	8	7	0.532	0.468	no	1	3.38018313
1543	0	Q92859	Q00169	O95631	8	9	7	0.532	0.468	no	1	2.800490334
1544	0	P13725	Q99650	Q9HCF6	9	8	5	0.532	0.468	no	1	3.714280189
1545	0	Q6ZMV9	Q9UHY8	P16219	6	8	8	0.532	0.468	no	1	4.769783733
1546	0	Q53T59	Q9Y3Q3	P58335	7	10	4	0.532	0.468	no	1	2.585482313
1547	0	Q96GW9	Q8N3J3	Q92947	10	6	8	0.534	0.466	no	1	2.602146449
1548	0	P50747	Q96BZ9	Q7Z402	9	3	5	0.536	0.464	no	1	1.292239124
1549	0	Q96S06	O95157	P26012	4	7	10	0.536	0.464	no	1	2.272056153
1550	0	P01374	P05162	P07911	8	3	1	0.536	0.464	no	1	3.958998547
1551	0	Q8IVA1	Q9H6F2	P37058	7	6	7	0.536	0.464	no	1	4.038447411
1552	0	Q9BVM4	Q9P218	Q96KN8	2	8	3	0.536	0.464	no	1	2.867579594
1553	0	P60369	Q9BR84	P07510	9	4	8	0.538	0.462	no	1	0.582709784
1554	0	O75594	Q96F85	P01563	2	9	10	0.538	0.462	no	1	5.520931662
1555	0	Q7Z3Y8	O95995	Q4LEZ3	8	3	1	0.538	0.462	no	1	3.026119606
1556	0	O95977	Q00169	Q9ULP9	4	9	10	0.54	0.46	no	1	3.299151233
1557	0	P20393	Q14995	P49441	9	10	4	0.54	0.46	no	1	4.548495271
1558	0	P21728	P35462	Q92847	7	10	3	0.54	0.46	no	1	1.933631706
1559	0	Q96A70	Q9NZC9	O95190	10	8	4	0.54	0.46	no	1	1.931653319
1560	0	P10646	P35030	P00742	4	6	7	0.54	0.46	no	1	3.606649773
1561	0	O00230	P32745	P35346	6	3	7	0.542	0.458	yes	1	3.510554597
1562	0	P07225	P04003	P04070	9	7	10	0.542	0.458	no	1	2.55940037
1563	0	P13725	Q49AR2	Q9HCF6	9	5	5	0.542	0.458	no	1	5.248636393
1564	0	Q96AQ9	P62760	Q9UM19	7	10	8	0.542	0.458	yes	1	3.549256503
1565	0	Q7Z7A4	Q7Z403	Q86T13	10	5	5	0.544	0.456	no	1	1.673896966
1566	0	Q9Y5R4	P15882	Q9UGC7	5	10	9	0.546	0.454	no	1	2.303414094
1567	0	P01374	P05162	Q06643	8	3	2	0.546	0.454	no	1	3.958926534
1568	0	P01571	Q8IVU9	P01569	6	3	10	0.546	0.454	no	1	4.642595163
1569	0	Q9Y4K4	Q96T59	Q8N9N8	9	6	8	0.546	0.454	no	1	3.647129328
1570	0	Q53T59	Q8N961	P58335	7	9	4	0.546	0.454	no	1	5.155232551
1571	0	Q9NPJ8	Q7Z6K3	Q9H4D5	10	7	3	0.546	0.454	no	1	3.759738117
1572	0	P47870	Q86VW2	P14867	5	8	5	0.548	0.452	no	1	4.307372661
1573	0	Q96F85	O75594	Q8NBC4	9	2	1	0.55	0.45	no	1	5.520914218
1574	0	P10109	P05108	Q6P4F2	6	4	2	0.55	0.45	no	1	2.675365098
1575	0	P78508	Q96SZ5	Q6PL24	10	6	7	0.55	0.45	no	1	1.3677626
1576	0	P62760	Q96AQ9	P43681	10	7	3	0.552	0.448	no	1	4.097881164
1577	0	P08637	P02743	P28907	10	10	6	0.554	0.446	no	1	3.066936875
1578	0	Q9UHX3	P08174	Q03591	3	5	8	0.554	0.446	yes	1	3.104388031
1579	0	Q49AR2	P13725	P60002	5	9	3	0.554	0.446	no	1	5.248742331
1580	0	Q99972	Q96PB7	P10916	7	8	10	0.556	0.444	no	1	3.765336305
1581	0	P60369	Q13875	P07510	9	5	8	0.558	0.442	no	1	0.584326169
1582	0	Q86VW2	P47870	Q9BZR6	8	5	9	0.56	0.44	no	1	1.291684109
1583	0	O00338	O75897	P50225	9	3	8	0.562	0.438	yes	1	3.113824942
1584	0	O00488	Q8N884	Q8IWA6	10	5	6	0.562	0.438	no	1	5.8760202
1585	0	P78508	Q15049	Q9NPI9	10	3	1	0.562	0.438	no	1	3.688051695
1586	0	Q52MB2	O95872	P30039	8	10	7	0.564	0.436	no	1	0.795617707
1587	0	Q7Z6M4	P51460	Q9BWT6	8	9	7	0.568	0.432	no	1	5.182556194
1588	0	Q9Y3S1	Q8NBI5	Q9UH77	5	5	8	0.568	0.432	no	1	1.892857264
1589	0	Q9BZL1	Q9HAZ1	Q9UJW9	8	9	6	0.57	0.43	no	1	5.179491537
1590	0	Q9Y2W6	Q96J94	Q8NCN2	7	4	10	0.57	0.43	no	1	5.248288349
1591	0	Q96SZ5	P78508	Q96PJ5	6	10	5	0.572	0.428	no	1	3.14764571
1592	0	Q9Y6W8	P08582	O75144	6	4	8	0.592	0.408	no	1	1.023129705
1593	0	P78508	Q96SZ5	Q15049	10	6	3	0.598	0.402	no	1	0.435877429
1594	0	Q5T8I9	Q9H903	Q9BY49	8	6	10	0.6	0.4	no	1	0.68516748
1595	0	P78508	Q15049	Q6PL24	10	3	7	0.612	0.388	no	1	1.803640029
