# Supplementary material for: Unraveling cooperative and competitive interactions within protein triplets in the human interactome
Source: Sci Rep. 2025 Sep 15;15:32548. doi: 10.1038/s41598-025-19264-4 (PMC12436631; doi:10.1038/s41598-025-19264-4)
Supplement: Supplementary file 2 — Supplementary Material 2 [file 41598_2025_19264_MOESM2_ESM.zip › Supplementary_TableS1.csv]

UniprotKB	r	theta	DC	CC	BC	EC	idr	nucleus	cytoplasm	endomembrane	multi
A0A0B4J2D5	18.06549687	2.377869969	24	1.99E-05	6448.841495	0.00698533	0	0	0	0	0
O14561	17.53447109	2.70699955	37	2.04E-05	6133.730028	0.0121529	0	0	0	0	1
O75306	17.08157151	2.351134298	51	2.31E-05	13437.28712	0.04415957	0	0	1	0	0
O75390	14.59048143	1.983556519	190	2.26E-05	155244.3621	0.06113381	0	0	1	0	0
O94925	17.33127529	2.354320589	43	2.19E-05	37038.34244	0.02032898	1	0	1	0	0
P08559	15.75789827	2.275818451	107	2.26E-05	48404.79634	0.05263814	0	0	1	0	0
P13073	15.32704231	2.760877103	134	2.34E-05	118396.9779	0.05423044	0	0	1	0	0
P20674	17.47076148	2.36951816	39	2.24E-05	13538.94827	0.02767008	0	0	0	0	0
P29084	15.78090134	4.993401055	105	2.31E-05	83893.38565	0.04887324	0	0	0	0	1
P30038	18.80715148	2.369856329	7	1.89E-05	339.1437704	0.00259873	1	0	1	0	0
P34897	16.29785055	1.977380196	80	2.34E-05	81735.53387	0.0641875	0	0	1	0	0
P48735	18.67283006	3.249597589	10	2.04E-05	2257.502183	0.00531698	0	0	1	0	0
Q07021	13.87333178	3.692121501	240	2.49E-05	475655.26	0.19146766	0	0	0	0	1
Q10713	16.59610778	2.369880441	69	2.16E-05	57437.9826	0.01843471	0	0	1	0	0
Q13011	16.61900519	2.375466665	68	2.21E-05	53993.33949	0.02347723	0	0	1	0	0
Q15118	16.8047068	2.743052696	61	2.17E-05	36137.14232	0.01651978	0	0	0	0	0
Q16836	18.76033769	2.377952526	8	1.93E-05	1072.231032	0.00275239	0	0	1	0	0
Q5JTZ9	17.31998734	2.73929981	44	2.19E-05	21651.50415	0.01876393	0	0	1	0	0
Q9BX68	18.22056236	1.983738705	20	1.99E-05	1436.344755	0.00705721	0	0	1	0	0
Q9H2U2	18.13190288	2.34609797	22	2.06E-05	8203.493262	0.01094902	0	0	1	0	0
Q9NWU5	17.93650871	2.718593416	27	2.03E-05	3086.734094	0.01743111	0	0	1	0	0
Q9Y2S7	17.34288313	2.377421557	43	2.20E-05	12346.69266	0.0263426	0	0	1	0	0
Q9Y696	18.79745144	2.377843889	7	1.68E-05	1500.426015	0.00051829	1	0	0	0	1
Q96DP5	18.92855702	2.378120992	5	1.62E-05	44.59773156	0.00032681	0	0	0	0	1
P11182	17.4648738	2.757699894	39	2.07E-05	33601.64449	0.01492661	0	0	1	0	0
Q8N5V2	18.44915897	0.231687063	15	1.96E-05	16901.03871	0.00422961	0	0	0	0	1
A0AV96	18.54129538	5.856040843	13	1.95E-05	258.5489265	0.00799961	0	0	0	0	1
O00425	16.35110477	5.696042094	78	2.32E-05	27681.06057	0.11557467	0	0	1	0	0
O00443	17.21483687	0.153675035	47	2.27E-05	12059.81161	0.04278579	0	0	0	0	1
P42694	17.83075239	5.693486188	30	2.24E-05	13439.70458	0.02618175	0	0	0	0	1
Q13315	15.77467929	3.27150176	106	2.35E-05	103284.7092	0.07032724	0	0	0	0	1
Q14671	17.97462218	6.122161922	26	2.09E-05	3680.966559	0.01944407	0	0	0	0	1
Q15717	15.48538634	5.465236271	123	2.42E-05	73888.3119	0.16425799	1	0	0	0	1
Q6P1W5	17.38377618	1.942395856	42	2.13E-05	26700.75913	0.01250788	0	0	0	0	1
Q8TB72	18.30949078	1.182654291	18	2.14E-05	12199.35032	0.01589938	0	0	1	0	0
Q92900	15.44877219	5.850712358	125	2.39E-05	67808.26292	0.15883741	1	0	0	0	1
Q99700	17.05185538	5.887080527	53	2.29E-05	24083.54271	0.05111421	0	0	1	0	0
Q9NZB2	16.9738406	6.072720264	55	2.27E-05	22530.42568	0.06878676	0	0	1	0	0
Q9Y6M1	17.36222978	5.857700826	42	2.22E-05	3766.525958	0.06850969	0	0	1	0	0
Q71RC2	18.22131009	5.855539847	20	2.19E-05	1613.420366	0.03580674	0	0	0	0	1
A0AVF1	18.33953631	4.038443943	17	1.80E-05	489.9391899	0.00120015	0	0	0	0	0
P08151	17.58291847	4.929474518	36	2.16E-05	15586.20676	0.0251347	0	0	0	0	1
P52790	18.42452693	1.659737174	15	1.91E-05	5634.239062	0.00222495	0	0	0	0	0
Q13099	18.1697568	4.038300683	21	1.95E-05	3051.65265	0.00417552	0	0	0	0	0
Q86VQ0	16.70492369	3.467829329	65	2.21E-05	37112.17155	0.03489266	0	0	1	0	0
Q86WT1	18.05981665	4.038345182	24	1.92E-05	1592.229991	0.00332895	0	0	0	0	0
Q8IY31	17.55772716	4.038431005	37	2.06E-05	13454.48948	0.00729803	0	0	1	0	0
Q8N4P2	17.34642824	4.038561897	43	2.05E-05	18535.01302	0.00888744	0	0	0	0	0
Q8WYA0	17.71822047	4.038404197	32	1.99E-05	6108.122583	0.00450704	0	0	1	0	0
Q96LB3	17.58816152	4.038329953	36	2.05E-05	11274.93004	0.00750652	0	0	0	0	0
Q9BW83	18.29186425	4.038299099	19	1.86E-05	603.7833497	0.00178977	0	0	0	0	0
Q9H7X7	18.17211323	4.038324156	21	1.87E-05	1241.689769	0.00201971	0	0	1	0	0
Q9NQC8	18.17172087	4.038391178	21	1.88E-05	1499.788345	0.00209416	0	0	1	0	0
Q9NWB7	17.11822633	4.038515738	50	2.07E-05	14975.1898	0.00844558	0	0	0	1	0
Q9P2H3	18.29308374	4.038396577	19	1.86E-05	506.4015521	0.00255984	0	0	0	0	0
Q9UG01	17.90434037	4.038339188	28	2.02E-05	9407.77694	0.00761412	0	0	0	0	0
Q9Y366	18.16916683	4.03840701	21	1.88E-05	2527.744147	0.00236843	0	0	1	0	0
Q9Y547	18.46368577	4.038198504	14	1.91E-05	1419.805033	0.0026799	0	0	0	0	0
P04439	16.83076837	2.588686382	60	2.26E-05	77118.16821	0.02509823	0	0	0	1	0
Q9BUN8	17.40194725	2.555991723	41	2.17E-05	20480.76701	0.01889974	0	0	0	1	0
A0AVK6	19.01644333	4.97382252	3	1.88E-05	174.8103709	0.00343002	0	0	0	0	1
P51957	11.92450656	5.706182305	520	2.62E-05	2100909.634	0.34818754	0	0	1	0	0
Q6PID6	18.28872166	4.115281124	19	2.08E-05	8544.0089	0.01263667	0	0	0	0	1
Q96AV8	18.83417614	4.97390911	7	1.93E-05	541.1406867	0.00364731	0	1	0	0	0
A0AVT1	17.35435975	3.72062115	42	2.08E-05	16920.96968	0.01207264	0	0	0	0	1
O14933	18.22336351	3.745026771	20	2.00E-05	4374.332946	0.00633547	0	0	1	0	0
O15198	16.90448096	2.877827715	58	2.20E-05	40279.54606	0.02244303	0	0	0	0	1
O15205	17.25143456	5.340165179	46	2.21E-05	10516.44902	0.05320183	0	1	0	0	0
O43865	17.09014854	1.041832856	51	2.24E-05	66887.51074	0.02720587	0	0	1	0	0
O60936	17.94045902	3.734789451	27	2.02E-05	5674.248334	0.0072829	0	0	0	0	1
O95221	18.83213054	3.017665734	7	1.65E-05	885.2784033	0.00024662	0	0	0	0	0
O95302	17.63149998	3.733327397	35	2.10E-05	14559.23722	0.01218017	0	0	0	0	1
O95747	17.76027736	4.554636139	31	2.17E-05	12859.58582	0.02362412	0	0	1	0	0
P06865	17.76204144	3.733556102	31	2.10E-05	5175.970508	0.01531888	0	0	0	0	1
P11216	17.77430492	3.720513618	31	2.14E-05	24855.43952	0.01796335	0	0	1	0	0
P15374	18.30502672	4.784846539	18	2.08E-05	3164.185217	0.01585013	1	0	0	0	1
P17812	17.50727751	5.547931002	38	2.29E-05	16258.12934	0.07073495	0	0	1	0	0
P25791	16.03719095	3.221122361	92	2.17E-05	87733.38277	0.02594229	0	1	0	0	0
P38919	14.98867421	0.448752532	159	2.39E-05	56032.09947	0.21797646	1	1	0	0	0
P42331	18.27764537	3.379309333	19	1.96E-05	2366.2277	0.00449786	0	0	0	0	1
P43353	18.21719075	3.108763971	20	2.00E-05	6914.506652	0.00401881	0	0	0	0	0
P46926	17.99420767	3.738037223	26	2.02E-05	22214.56827	0.00892594	0	0	0	1	0
P51114	16.3709546	5.093158643	78	2.33E-05	39973.94044	0.07326359	0	0	1	0	0
P53609	18.62914311	3.224123791	11	1.91E-05	793.738434	0.00232235	0	0	0	0	1
P54725	16.88724407	3.787925664	58	2.22E-05	21370.76951	0.04250027	1	0	0	0	1
P54727	16.80771935	3.78774106	61	2.30E-05	28145.02112	0.04620616	0	0	0	0	1
P62837	15.95351689	3.83911681	95	2.24E-05	75770.67722	0.03306592	0	0	0	0	1
Q00341	17.05951308	3.722595829	52	2.34E-05	47220.81167	0.06515803	0	0	0	0	1
Q06787	16.28911466	4.770800019	81	2.32E-05	38932.55254	0.06781822	1	0	1	0	0
Q53GL0	17.45100164	5.731164766	40	2.13E-05	5325.379206	0.03352689	0	0	1	0	0
Q6IBS0	17.11711801	0.174835656	50	2.17E-05	14783.02491	0.02838881	0	0	0	1	0
Q71UI9	17.91019624	3.733463753	28	2.28E-05	15906.79822	0.04724896	1	0	0	0	0
Q86UV5	17.34819616	0.585179949	43	2.22E-05	21401.62991	0.03501816	0	0	0	0	1
Q8N543	17.7681917	3.720511766	31	2.10E-05	4726.762813	0.01411548	0	0	0	0	1
Q8WUD1	17.87111929	2.053249643	29	2.07E-05	14755.36253	0.0062078	0	0	0	0	0
Q8WUM4	17.06536455	4.423128432	52	2.33E-05	38665.9253	0.04668308	0	0	0	0	1
Q8WVK2	15.72348045	0.396537112	109	2.24E-05	70657.39516	0.03587911	0	1	0	0	0
Q8WY64	18.51393354	3.538998428	13	1.96E-05	2821.097663	0.00339664	0	0	0	0	0
Q96Q11	18.36044244	3.721211299	17	1.97E-05	1161.257133	0.00461262	1	0	1	0	0
Q96QD9	17.17530086	6.061150578	48	2.24E-05	21121.80798	0.04263541	0	1	0	0	0
Q9H4M9	17.17582431	2.954721842	48	2.22E-05	31639.53281	0.0265209	0	0	0	1	0
Q9H832	18.95728879	2.04362166	4	1.83E-05	85.70008669	0.00177648	1	0	0	0	1
Q9NQW7	17.64279518	3.733536482	34	2.12E-05	6992.777246	0.01440814	0	0	1	0	0
Q9UGP4	17.47037003	3.217522252	39	2.12E-05	35421.87674	0.01374027	0	0	0	0	1
Q9Y5Y2	18.27870548	3.733098274	19	2.08E-05	5260.318318	0.00755346	0	0	0	0	1
Q9Y6Q1	18.47466449	0.272793776	14	2.01E-05	16932.24499	0.00816283	0	0	0	0	1
A0FGR8	18.31051817	2.880420498	18	2.24E-05	12178.59706	0.02136395	0	0	0	0	1
P01111	14.71005812	2.930475441	180	2.38E-05	212596.261	0.04789982	1	0	0	0	1
P01116	12.71654571	2.954581727	415	2.51E-05	1011171.67	0.11394137	1	0	1	0	0
P02751	12.304906	5.627622011	471	2.67E-05	1237545.216	0.35230007	0	0	0	0	0
P03372	9.490095119	5.516226223	1857	3.04E-05	11274741.65	1	1	0	0	0	1
P13569	12.47937327	5.66044654	449	2.65E-05	1013512.059	0.3436414	1	0	0	0	0
P62745	13.28468356	3.044502637	308	2.41E-05	474603.7566	0.08050141	0	0	0	0	0
Q00765	16.46897684	2.128460259	74	2.14E-05	85332.32105	0.01104075	0	0	0	1	0
Q13286	17.46448008	2.311099817	39	2.08E-05	5029.427534	0.01696837	0	0	0	0	0
Q14653	16.98084001	4.652667427	55	2.18E-05	33219.90236	0.02485702	1	0	1	0	0
Q8IWL3	11.12404224	1.857698687	681	2.59E-05	2579368.033	0.14468474	0	0	0	0	1
Q8TD08	18.4775722	3.206613979	14	2.03E-05	2860.471458	0.01054793	0	0	0	0	1
Q96RR4	17.92281107	3.88815366	27	2.08E-05	5565.3634	0.01564793	0	0	1	0	0
Q99442	17.25579697	2.155101196	46	2.09E-05	24376.11854	0.00794864	0	0	0	0	1
Q9BSJ8	18.0639707	2.883449208	24	2.26E-05	38395.48275	0.02971151	0	0	0	1	0
Q9H1X3	18.64082968	6.096643483	11	1.93E-05	468.9385111	0.00403763	0	0	0	0	1
Q9UMX0	15.73652425	2.880385764	108	2.36E-05	270867.4757	0.04701276	0	0	0	0	1
A0JLT2	17.07002157	5.037295367	52	2.18E-05	3494.322237	0.0291693	0	1	0	0	0
O00472	18.17856535	1.204436006	21	1.99E-05	1956.494342	0.00668859	0	1	0	0	0
O15514	17.30489243	5.038736538	44	2.18E-05	7586.497791	0.02696991	0	1	0	0	0
O43513	17.38590588	5.025499432	42	2.17E-05	19916.73556	0.02291021	0	1	0	0	0
O60244	17.02610654	5.024922046	53	2.25E-05	11132.97753	0.03985425	0	1	0	0	0
O60885	12.90866957	5.432666427	391	2.56E-05	348871.3274	0.3805789	1	1	0	0	0
O75448	16.82634792	5.024764534	60	2.24E-05	9588.17476	0.03900143	0	0	0	0	0
O75586	17.21684922	5.025123532	47	2.20E-05	4429.509498	0.03561915	0	1	0	0	0
O95071	16.11597822	5.171846742	87	2.37E-05	55130.07806	0.0762485	1	0	0	0	1
O95402	16.45417116	5.037790295	74	2.07E-05	7251.925191	0.02671143	0	0	0	0	1
P19387	16.02425793	5.042859878	92	2.35E-05	54808.6235	0.06887176	0	0	0	0	1
P19388	15.8661315	4.992361339	100	2.36E-05	77229.39298	0.07173511	0	1	0	0	0
P24863	17.27496183	5.025356774	45	2.19E-05	10346.79008	0.0267984	0	0	0	0	1
P24928	14.62978551	5.057865464	188	2.44E-05	166874.9479	0.14460749	1	0	0	0	1
P30876	16.45203833	5.0392691	75	2.35E-05	24471.82459	0.08014573	0	1	0	0	0
P36954	17.512925	5.039760103	38	2.18E-05	4156.622152	0.02739854	0	1	0	0	0
P49336	16.32603613	5.028411278	79	2.25E-05	20387.70317	0.04336096	0	1	0	0	0
P52434	16.88863384	5.039127106	58	2.22E-05	13852.5112	0.03646859	0	1	0	0	0
P52435	16.56983422	5.038691452	70	2.13E-05	28318.48344	0.02865086	0	1	0	0	0
P53803	18.22708639	5.039297382	20	1.89E-05	64.56209754	0.00756642	0	1	0	0	0
P61218	16.52513753	5.000650394	72	2.06E-05	11885.56422	0.02008615	0	1	0	0	0
P62487	16.61355673	5.039301514	68	2.11E-05	21982.42563	0.02362458	0	1	0	0	0
P62875	16.6126458	5.038879231	68	2.13E-05	15591.88734	0.02472675	0	1	0	0	0
Q13148	16.22309185	5.464380271	83	2.38E-05	36313.73978	0.13107683	1	1	0	0	0
Q13503	15.83720566	4.182124603	101	2.31E-05	68946.66173	0.04820056	0	0	0	0	1
Q15528	17.46919477	5.025270649	39	2.03E-05	1761.734148	0.01476238	0	1	0	0	0
Q15648	16.32965548	5.027599314	79	2.29E-05	19889.75428	0.05704959	0	1	0	0	0
Q6P2C8	17.64378581	5.025409191	34	2.16E-05	1663.815876	0.02253324	0	0	0	0	1
Q71F56	17.82248277	5.02614321	30	2.01E-05	2143.180641	0.01129652	0	0	0	0	1
Q71SY5	17.62243988	5.024950216	35	2.16E-05	1995.178937	0.02416927	0	1	0	0	0
Q86YW9	18.17914988	5.028635384	21	2.03E-05	1421.261593	0.0107594	0	1	0	0	0
Q8IXW5	16.58493084	5.038486954	69	2.15E-05	11537.19234	0.03297768	0	0	0	0	1
Q93074	16.76705876	5.024624738	63	2.27E-05	21902.22725	0.04265537	0	1	0	0	0
Q96G25	17.4433909	5.025234401	40	2.20E-05	3663.584916	0.02808261	0	0	0	0	1
Q96HR3	17.70711822	5.025350674	33	2.01E-05	2639.547203	0.01382108	0	1	0	0	0
Q96JH8	18.09871575	3.565611314	23	2.11E-05	8874.734997	0.0114133	0	1	0	0	0
Q96RN5	17.18934009	5.025579271	48	2.23E-05	9404.507701	0.03139825	0	1	0	0	0
Q9BTT4	17.07984737	5.036183303	52	2.18E-05	3900.932746	0.02724615	0	1	0	0	0
Q9BUE0	17.34377057	5.025289924	43	1.99E-05	2033.972434	0.01202073	0	1	0	0	0
Q9BWU1	17.34332695	5.0253233	43	1.99E-05	7913.785314	0.01034691	0	0	0	0	1
Q9H204	16.48046027	5.037694891	74	2.15E-05	22870.89562	0.02783145	0	1	0	0	0
Q9H944	17.37693096	5.025393226	42	2.18E-05	3696.69009	0.02613698	0	0	0	0	0
Q9NPJ6	16.12926868	1.749708622	87	2.28E-05	69030.56848	0.03742783	0	1	0	0	0
Q9NVC6	16.80017115	5.030096723	61	2.24E-05	10220.31553	0.04037084	0	0	0	0	1
Q9NWA0	17.23280599	5.036004027	46	2.02E-05	2498.004918	0.01649519	0	0	0	0	1
Q9NX70	17.12264759	5.036236963	50	2.03E-05	2089.854256	0.01805559	0	1	0	0	0
Q9P086	17.76292234	5.025397275	31	1.98E-05	275.0627316	0.01225734	0	1	0	0	0
Q9UHB7	17.5853686	1.205398406	36	2.23E-05	15661.5061	0.02658068	1	1	0	0	0
Q9UHV7	17.41938718	5.025225788	41	2.16E-05	2102.668223	0.0249579	0	1	0	0	0
Q9ULK4	17.02246119	5.024371752	53	2.21E-05	9733.3808	0.03592009	1	0	0	0	1
Q9Y2X0	17.2218627	5.025481992	47	2.20E-05	3997.241362	0.03037359	0	1	0	0	0
Q9Y3C7	17.62142819	5.026444403	35	2.08E-05	4926.57361	0.0146719	0	1	0	0	0
A0MZ66	18.13699176	1.727865136	22	2.04E-05	4946.974204	0.00630205	0	0	0	0	1
O60831	18.28749691	2.53985085	19	2.04E-05	7815.924314	0.00391202	0	0	0	1	0
O75915	17.43653258	2.539842975	40	2.16E-05	30472.53174	0.01157174	0	0	0	1	0
P05413	18.93041744	2.505907403	5	1.86E-05	227.0679353	0.00163121	0	0	0	0	1
P06276	17.8532868	2.630890236	29	2.03E-05	8833.087499	0.00694459	0	0	0	0	0
P09493	16.8129699	0.081817033	61	2.30E-05	65619.68321	0.04059887	0	0	1	0	0
P14625	15.14710429	4.881243797	147	2.52E-05	370845.5137	0.14597242	0	0	0	1	0
P49327	16.83370468	4.559519714	60	2.40E-05	36980.31243	0.10055262	1	0	0	0	1
P56539	17.37521242	3.095460587	42	2.14E-05	33705.34608	0.01135256	0	0	0	1	0
P62508	18.39708456	4.851653402	16	1.97E-05	1281.630369	0.00550564	0	1	0	0	0
P67936	17.4369373	0.082108444	40	2.23E-05	9170.332548	0.04087379	0	0	1	0	0
Q01518	17.58396925	5.336147031	36	2.22E-05	9071.678071	0.03837187	0	0	1	0	0
Q8IV03	18.75328057	3.127293507	8	1.89E-05	188.665104	0.00190312	0	1	0	0	0
Q8TBB1	15.62474774	2.045572892	113	2.26E-05	171328.8424	0.02943501	0	0	0	0	1
Q96CX2	18.28504298	4.047851208	19	2.14E-05	3314.448784	0.02074972	0	0	1	0	0
Q96EB6	15.38057063	4.853646812	130	2.40E-05	141405.5663	0.10493066	0	0	0	0	1
Q96KS9	17.18882357	1.679124482	48	2.10E-05	22744.96714	0.01058562	0	0	1	0	0
Q9GZM8	16.35698335	1.780927827	78	2.19E-05	109992.5643	0.01978227	0	0	0	0	0
Q9H4P4	16.95969532	4.170384508	56	2.13E-05	48629.24214	0.01356122	0	0	0	0	1
Q9NP64	17.61771002	1.202057066	35	2.09E-05	8416.977829	0.02006036	0	0	0	0	0
Q9NZT2	18.43502702	4.487915075	15	2.14E-05	5995.192349	0.01474439	0	1	0	0	0
Q9UJA5	18.29967841	3.66145687	18	2.10E-05	3826.349103	0.01685461	0	0	0	0	1
Q9Y5B8	17.47271647	1.726953922	39	2.10E-05	27274.61621	0.00975788	0	1	0	0	0
A0PJW6	17.82109792	1.899741228	30	2.02E-05	14769.40308	0.00352502	0	0	0	0	1
O00322	16.39042377	1.472090501	77	2.04E-05	85879.50089	0.00644752	0	0	0	0	0
O00560	15.17377223	2.427122915	146	2.41E-05	335438.6946	0.05314492	0	0	0	0	1
O14763	17.24656534	2.210326389	46	2.20E-05	33337.8625	0.02039065	0	0	0	0	0
P08473	16.04039863	4.788379838	91	2.25E-05	155822.3542	0.04942495	0	0	0	0	0
P10321	16.70741708	2.660445947	65	2.20E-05	92196.60996	0.01717812	0	0	0	0	0
P22460	17.64642277	2.999333907	34	2.03E-05	13272.72992	0.00481402	0	0	0	0	0
P23468	17.4300351	3.572998055	40	2.11E-05	60859.46446	0.0103598	0	0	0	0	1
P30825	16.89555431	2.204977874	58	2.08E-05	55342.34709	0.00672554	0	0	0	0	0
P32297	17.91247851	2.003323337	28	1.88E-05	13115.15521	0.00114671	0	0	0	0	1
P32929	18.02323592	3.566893557	25	1.99E-05	11083.35861	0.00290104	0	0	0	0	0
P35670	18.47902294	2.396504543	14	1.95E-05	3915.873563	0.00195126	0	0	0	1	0
P48960	17.186237	1.899761654	48	2.04E-05	37098.83547	0.00500894	0	0	1	0	0
Q13061	17.58151573	2.149108704	36	2.06E-05	21267.63442	0.00839536	0	0	0	0	1
Q15116	17.10147301	3.089133565	51	2.06E-05	35917.82222	0.00627424	0	0	0	0	0
Q53GT1	17.20928227	0.028227564	47	2.19E-05	29746.0292	0.03288679	0	0	0	0	1
Q6ZMH5	17.27591064	1.274972047	45	1.95E-05	20933.26912	0.00205389	0	0	0	0	1
Q86UE6	17.46526738	2.435727631	39	1.95E-05	13644.23631	0.00225062	0	0	0	1	0
Q8NFQ8	16.94862828	5.973910437	56	2.20E-05	48662.15994	0.0321328	0	0	0	1	0
Q8WXA8	17.13579698	2.652285098	50	1.93E-05	19688.92299	0.0017512	0	0	0	0	0
Q92633	15.57786374	1.898006837	116	2.13E-05	113885.1379	0.00830334	0	0	0	0	0
Q9GZM5	15.89794772	2.112998059	98	2.12E-05	108520.4393	0.01058843	0	0	0	0	1
Q9H496	16.94469328	5.876613725	56	2.20E-05	48662.15994	0.0321328	0	0	0	1	0
Q9H8X2	15.89610352	1.89787284	98	2.10E-05	85827.92506	0.0069477	0	0	1	0	0
Q9UN74	17.9871721	2.44981661	26	2.07E-05	35509.9374	0.00811802	0	0	0	0	1
Q9Y282	16.90379707	2.516789563	58	2.06E-05	50038.0551	0.00534271	0	0	0	0	0
Q9Y5I4	17.64675191	2.910860264	34	2.00E-05	11408.71811	0.00506541	0	0	0	0	1
Q5BVD1	18.64305227	2.471842858	10	1.90E-05	1572.691995	0.00128668	0	0	0	0	0
P42898	18.2282006	2.894092716	20	1.95E-05	6713.697836	0.00269747	1	0	0	1	0
Q9P2N5	18.10187354	0.684530375	23	2.21E-05	5898.255192	0.02457873	0	1	0	0	0
P54707	17.07407901	3.250988114	52	2.05E-05	59789.18892	0.00426738	0	0	0	0	1
P0CG47	15.09969201	3.814417599	151	2.39E-05	309512.0414	0.06683916	0	0	0	0	0
A0PJX2	18.93459095	2.26499379	5	1.78E-05	90.60814779	0.00100725	0	0	0	0	0
P21281	17.00527433	2.264900796	54	2.29E-05	26148.85274	0.042901	0	0	0	1	0
P21283	17.45776323	3.589307594	40	2.20E-05	15246.24101	0.0195438	0	0	0	0	1
P36543	18.22690057	2.265101723	20	1.97E-05	2575.168085	0.00443527	0	0	0	0	0
Q96M94	17.41815136	0.751278571	41	2.16E-05	51434.73375	0.0306565	0	0	1	0	0
Q9Y5K8	17.73344157	2.264989256	32	2.08E-05	11243.99965	0.00949358	0	0	0	0	1
A1A4S6	18.7235261	6.203314459	9	2.15E-05	4321.876483	0.01554268	0	0	0	0	1
P46013	12.62820928	5.894732201	440	2.54E-05	701888.2272	0.28785769	0	0	0	0	1
P61586	14.49238312	3.043974593	196	2.46E-05	296983.2241	0.10410173	0	0	0	0	1
Q02539	14.34199714	0.596208074	206	2.34E-05	415889.7669	0.12648158	0	1	0	0	0
Q05209	16.54870288	4.378860977	71	2.27E-05	28465.82928	0.04706513	0	0	0	0	1
Q6P5Z2	17.41773909	4.153155987	41	2.17E-05	18180.02014	0.01970573	0	0	0	1	0
Q9C009	15.85080701	0.837507952	101	2.22E-05	26135.00264	0.05637927	0	1	0	0	0
Q9UNA1	17.58116475	6.203295592	36	2.04E-05	21991.37985	0.00902422	0	0	1	0	0
Q9Y426	18.89630081	6.203310035	5	1.75E-05	379.5071384	0.0009411	0	1	0	0	0
O95969	18.72988692	4.841822853	9	1.81E-05	18259.38859	0.00126189	0	0	0	0	0
A1A519	18.53431783	1.356739647	13	2.00E-05	2200.565135	0.00518097	0	0	0	0	0
O14777	16.76313744	1.747351962	63	2.22E-05	35031.68809	0.02723433	1	0	0	0	1
O95292	15.52870932	1.704798751	119	2.25E-05	128898.406	0.0299593	1	0	0	1	0
P14373	15.00212114	0.674362503	157	2.41E-05	225698.6678	0.07183995	0	1	0	0	0
P48729	15.77259677	4.130969524	106	2.41E-05	137489.7864	0.09866391	0	0	1	0	0
Q8N108	18.32782651	1.368767048	18	2.05E-05	1649.494048	0.01336773	0	1	0	0	0
Q8NBT2	17.92004923	1.355249335	28	2.02E-05	4233.724479	0.00507252	0	1	0	0	0
Q93009	14.19540374	4.805065809	218	2.53E-05	330361.5267	0.17622146	1	1	0	0	0
Q96DF8	17.91627093	6.253151803	28	2.10E-05	8473.885383	0.01841096	0	1	0	0	0
Q9HBM1	17.88214023	1.355252268	28	2.03E-05	2892.169005	0.00651203	0	0	1	0	0
Q9P0L0	14.33342976	2.196239147	206	2.45E-05	399079.6842	0.07951034	0	0	0	1	0
Q8N752	18.68485601	1.802737835	10	2.04E-05	1230.65507	0.00745342	0	0	1	0	0
Q2KHR3	18.34963158	5.971285996	17	2.09E-05	3660.271813	0.01382374	0	0	0	0	1
Q9NW07	18.96656857	2.080109217	4	1.81E-05	119.9706517	0.00245732	0	1	0	0	0
A1A5C7	18.67641702	3.103897021	10	1.87E-05	1831.118815	0.00142686	0	0	0	0	1
O00214	15.81345654	2.408742043	103	2.32E-05	232110.763	0.03067352	1	0	0	1	0
P12644	18.35029007	3.152727065	17	1.90E-05	16987.50188	0.00163945	0	0	0	0	0
P61421	16.76156466	2.264601724	63	2.28E-05	78209.33345	0.02852949	0	0	0	0	0
Q6UY11	17.83868283	2.887534138	29	2.03E-05	11975.7611	0.00410432	0	0	0	0	1
Q86VP1	16.95710215	3.850132053	56	2.19E-05	50890.30942	0.0224727	0	0	0	0	1
Q8IXJ6	17.46132474	4.837483809	40	2.14E-05	29383.3764	0.01862866	0	0	0	0	1
Q9BVC3	18.40069273	5.360101922	16	1.89E-05	1676.371984	0.00437197	0	1	0	0	0
Q9UHP7	16.36863937	1.319818538	78	2.10E-05	88383.03118	0.00933342	0	0	0	1	0
Q9Y5B6	18.28714671	6.258547799	19	2.15E-05	2561.927605	0.0229139	0	0	0	0	1
Q5T749	18.13108629	3.103871587	22	2.04E-05	11582.92199	0.00894946	0	0	0	0	0
Q6P597	17.27875177	3.35290381	45	2.17E-05	32468.49769	0.02724854	0	0	0	0	1
A1E959	19.14859775	4.442876552	2	1.79E-05	16.52460744	0.00074703	0	0	0	0	1
Q14192	15.7080478	4.817153827	109	2.37E-05	168129.8909	0.05916686	0	0	1	0	0
Q9Y2I1	18.11191297	4.442907463	23	2.19E-05	14192.67776	0.02021233	0	0	0	0	1
A1L020	19.14612094	3.377837718	2	1.83E-05	6.85636817	0.00231313	0	0	1	0	0
P11940	15.05419555	5.494299265	154	2.48E-05	121579.9475	0.22417065	1	0	1	0	0
Q9BS26	16.7015896	3.377469511	65	2.21E-05	47867.4019	0.02162175	1	0	0	0	0
A1L0T0	17.88422596	6.160025826	28	2.29E-05	16237.19981	0.0319984	0	0	0	1	0
O75170	17.33396583	0.205753213	43	2.12E-05	12017.92534	0.01422995	0	0	1	0	0
P00533	11.82774496	4.393864931	543	2.74E-05	1975651.766	0.31272081	1	0	0	0	1
P01106	10.89750056	5.45772771	757	2.75E-05	1852362.001	0.54114444	1	1	0	0	0
P16444	16.99781852	3.073283257	54	2.05E-05	56016.66691	0.00659397	0	0	0	0	1
P34972	16.21907114	2.56193394	83	2.21E-05	50276.38096	0.03196633	0	0	0	0	0
P52732	16.05470905	0.380675647	91	2.25E-05	57630.55697	0.06215994	1	0	1	0	0
P83436	18.10271396	2.849914003	23	1.98E-05	4225.486631	0.00325135	0	0	0	1	0
Q05707	17.64014877	6.160251865	34	2.09E-05	37849.64448	0.01318346	0	0	0	1	0
Q13144	17.99537554	2.872604175	26	2.07E-05	6921.817837	0.00768197	0	0	1	0	0
Q13418	14.3072851	0.666136807	208	2.45E-05	219848.2509	0.15600472	0	0	1	0	0
Q13618	10.19379784	5.560939132	1030	2.85E-05	3567144.145	0.82322865	0	0	0	0	0
Q5VZL5	17.24412195	6.135798938	46	2.33E-05	41519.99415	0.04902331	0	0	0	0	1
Q6YHU6	18.28802199	2.851281838	19	2.11E-05	6117.263792	0.01146124	0	0	1	0	0
Q8N201	17.83212413	5.165939606	30	2.25E-05	10884.61869	0.03020632	0	1	0	0	0
Q92696	17.95002399	2.912070879	27	2.07E-05	10153.99198	0.01037228	0	0	0	0	0
Q96BD8	17.64081102	4.152954375	34	2.05E-05	7154.64952	0.00833925	0	0	1	0	0
Q96QU8	17.95099994	3.317091385	27	2.10E-05	8074.82228	0.01083388	0	0	0	0	1
Q96T76	16.9667926	4.763822071	55	2.29E-05	24828.05517	0.04629254	0	1	0	0	0
Q9H4L5	17.98481603	3.452214384	26	2.16E-05	6134.934761	0.02197168	0	0	0	0	1
Q9HCG7	18.81530345	6.160037437	7	1.89E-05	121.6595773	0.00297818	0	0	0	0	1
Q9NRD5	16.60807886	3.069090071	68	2.14E-05	102994.3494	0.01269664	0	0	1	0	0
Q9P296	16.61991043	3.251570563	68	2.15E-05	83095.35152	0.01198963	0	0	0	0	0
Q9UPN7	17.47193493	0.723455503	39	2.17E-05	11430.23758	0.01777935	0	0	1	0	0
Q9C0E2	17.8557005	2.854529527	29	2.11E-05	8061.364486	0.00854778	0	0	0	0	1
Q9BZF3	18.05278169	3.245394211	24	2.15E-05	12420.40498	0.01948619	0	0	0	1	0
Q96CB8	17.96480619	3.287075838	27	2.21E-05	29642.88675	0.02130365	0	0	0	0	1
A1L157	18.61250172	2.883834632	11	1.88E-05	2946.29845	0.0014031	0	0	0	1	0
B9A064	18.48653356	2.819743432	14	1.90E-05	20295.18825	0.00198307	0	0	0	0	0
O60462	18.33286154	1.41783394	18	1.85E-05	4058.865837	0.00111192	0	0	0	0	1
P00387	17.62378723	2.391785596	35	2.19E-05	16847.32631	0.0180144	0	0	0	1	0
P01189	18.58675599	1.006031995	12	1.83E-05	36825.34009	0.00111107	0	0	0	0	0
P05556	15.86041189	2.921264819	100	2.39E-05	169113.8123	0.05568844	1	0	0	0	1
P23229	17.65657677	2.660686942	34	2.10E-05	19419.01058	0.00912739	0	0	0	0	0
Q13683	17.99093047	1.431025024	26	1.99E-05	24979.87838	0.00292579	0	0	0	0	1
Q92544	17.8956215	0.493083582	28	2.02E-05	9630.101939	0.0068065	0	0	0	0	0
A1L188	17.9626387	2.365360441	27	2.01E-05	2715.777161	0.00858561	0	0	1	0	0
O75439	16.85975616	2.37145513	59	2.09E-05	34570.76425	0.01190107	0	0	1	0	0
O75489	15.24981417	2.361246609	141	2.38E-05	93591.23317	0.07444419	0	0	0	0	1
O75947	17.1121155	2.36524231	50	2.26E-05	22243.82518	0.03116848	0	0	1	0	0
O95900	17.21735168	5.903909319	47	2.14E-05	14683.995	0.02697927	0	0	0	0	0
P24539	16.76470778	2.359384086	63	2.17E-05	35683.45274	0.01983409	0	0	1	0	0
P36542	16.59980624	2.282223805	69	2.36E-05	45936.83461	0.05866286	0	0	0	0	0
P42356	16.66590426	3.05688666	66	2.33E-05	87429.0782	0.03950717	0	0	0	0	1
P48047	16.60165044	2.361647423	69	2.30E-05	45636.26657	0.04355776	0	0	1	0	0
P53985	17.89536393	2.956855747	28	2.20E-05	31258.258	0.02387236	0	0	0	1	0
P82673	16.47212159	5.925055607	74	2.26E-05	11476.64062	0.07493204	0	0	1	0	0
Q16718	17.33082618	2.355864122	43	2.26E-05	16172.61751	0.03238134	0	0	0	0	0
Q3ZCQ8	16.23108581	4.573309052	82	2.33E-05	76855.93915	0.07216706	0	0	0	0	1
Q5TEU4	17.59511041	2.346323745	36	2.06E-05	13892.82683	0.00824399	0	0	0	0	0
Q6DKK2	17.65690264	2.681970229	34	2.11E-05	23245.77613	0.01096623	0	0	1	0	0
Q7Z3D6	18.89908423	2.377007883	5	1.83E-05	834.625961	0.00134788	0	0	1	0	0
Q9BTZ2	17.6578796	2.357749509	34	1.98E-05	11857.19	0.00619059	0	0	0	0	1
Q9H078	17.17843751	2.367551353	48	2.27E-05	27059.38645	0.03387773	1	0	0	0	0
Q9NQZ5	18.2790586	2.364370769	19	1.94E-05	8166.666835	0.00263025	0	0	1	0	0
Q9UJZ1	17.38035934	2.366310378	42	2.20E-05	16487.06075	0.02508183	0	0	0	0	1
Q9Y697	17.72342129	2.704273441	32	2.13E-05	28524.49976	0.01153105	0	0	0	0	1
Q9Y6H1	16.65809143	2.374906041	66	2.16E-05	28235.68425	0.0211734	0	0	1	0	0
P12074	18.45659657	2.372508163	15	2.15E-05	1755.170796	0.01440289	0	0	1	0	0
P23786	18.10585936	2.358353758	23	2.04E-05	5602.742938	0.00772667	0	0	0	0	1
A1L190	17.45379128	1.760607327	40	2.10E-05	18637.65169	0.01246047	0	0	0	0	1
O15164	17.28769657	4.850279594	45	2.30E-05	25520.16086	0.05290236	0	1	0	0	0
O94927	17.92205859	1.752506762	27	2.15E-05	5732.628503	0.01424512	0	0	0	0	0
O95229	16.44775917	6.04740664	75	2.19E-05	47639.73083	0.02854553	0	0	0	0	1
O96011	18.7849801	2.18796278	8	1.80E-05	3052.283453	0.00076997	0	0	0	0	1
P02008	18.68509272	0.886389476	10	1.96E-05	2260.805676	0.00573804	0	0	0	0	1
P61201	16.46792642	4.906571527	74	2.29E-05	26017.23843	0.07717883	0	0	0	0	1
Q02224	17.98999218	1.773170899	26	2.08E-05	4489.29817	0.01239264	0	0	1	0	0
Q06455	17.32225499	4.925848343	44	2.11E-05	11775.86895	0.02066735	0	1	0	0	0
Q08AD1	18.17661449	3.344455207	21	2.22E-05	10021.7501	0.02578031	0	0	1	0	0
Q13617	13.00860873	5.558401424	375	2.58E-05	550760.7232	0.40591939	0	1	0	0	0
Q2M2Z5	18.81914764	1.762033656	7	1.86E-05	217.0033174	0.00159135	0	0	0	0	0
Q2Q1W2	18.37612508	5.849171187	16	1.95E-05	1298.819974	0.01091554	0	0	0	0	1
Q5VIR6	18.27782213	2.469567943	19	2.03E-05	2556.800903	0.00637353	0	0	0	0	1
Q68CZ6	18.21606439	1.752231776	20	2.11E-05	4507.183365	0.0082359	0	0	1	0	0
Q6UVJ0	17.25869486	1.763855024	46	2.11E-05	16887.26031	0.01145372	0	0	0	0	0
Q7L5N1	14.04708636	0.037565381	226	2.47E-05	233057.3576	0.22427762	0	1	0	0	0
Q7Z7A1	18.03363007	0.607329483	25	2.14E-05	9473.361771	0.01803136	0	0	1	0	0
Q86VS8	18.03407958	3.223519154	25	2.11E-05	12360.40063	0.01311423	0	0	0	0	1
Q86YM7	17.46801815	3.977157188	39	2.09E-05	13990.14426	0.01116551	0	0	1	0	0
Q8N4C6	16.44022697	1.749466576	75	2.18E-05	25428.06446	0.02296658	0	0	0	0	1
Q8TDY2	16.69572847	3.916155457	65	2.26E-05	48673.53846	0.03378428	1	0	0	0	1
Q96E52	18.11149663	2.4197431	23	1.97E-05	8117.060127	0.00347815	0	0	0	0	1
Q96NL6	17.59268371	1.762106817	36	2.09E-05	13499.28127	0.01424679	0	0	1	0	0
Q96R06	17.51517523	2.78155094	38	2.13E-05	11071.59029	0.0115709	0	0	0	0	1
Q9BVG8	16.43806461	1.759515891	75	2.23E-05	52156.17321	0.02210676	0	0	0	0	0
Q9H3R5	17.87533187	4.040641045	29	1.96E-05	6838.132792	0.00465549	0	0	0	0	1
Q9H6D7	18.0345289	1.752491084	25	2.06E-05	5326.931625	0.006592	0	0	0	0	0
Q9H9Q2	16.93611476	5.804144304	56	2.27E-05	19348.8776	0.06320971	0	1	0	0	0
Q9NQX0	18.95175273	4.105927907	4	1.73E-05	84.09639937	0.00058537	0	1	0	0	0
Q9NVX0	18.07568501	1.752444518	24	2.06E-05	3242.252069	0.00751977	0	0	0	0	1
Q9NX40	16.17936058	1.897127461	85	2.22E-05	57588.45048	0.02747779	0	0	1	0	0
Q9UK73	17.55520932	5.818446745	37	2.12E-05	14951.06966	0.02966164	0	0	0	0	1
Q9UPV0	18.16225848	4.162203986	22	2.19E-05	8063.19852	0.01740063	0	0	0	0	1
Q9Y2V7	16.68220316	2.781760454	66	2.13E-05	29675.15869	0.0111245	0	0	0	0	1
Q9Y448	18.16166414	1.760580347	22	2.09E-05	3983.99451	0.00974612	0	0	0	0	1
O15258	18.6248827	1.471575628	11	2.05E-05	3243.931337	0.0048275	0	0	0	1	0
Q6ZN16	18.91873351	3.460336821	5	1.94E-05	373.0047059	0.00389666	0	0	0	1	0
Q9NRK6	18.45005436	2.293825167	15	1.98E-05	7652.232764	0.00246639	0	0	0	0	0
A1L390	18.02867223	0.105319605	25	2.24E-05	4020.054555	0.0325479	0	0	0	0	1
O00159	14.92345363	4.002893334	162	2.40E-05	111627.7192	0.1023607	0	0	0	0	1
O60341	13.75881859	1.501849315	254	2.50E-05	770559.0975	0.11461208	0	0	0	0	1
P21333	13.97622772	0.138353019	232	2.53E-05	402837.4648	0.17462399	1	0	0	0	1
P33241	18.48018205	0.114845503	14	2.01E-05	765.4640802	0.00884191	0	0	0	0	0
P35579	13.42024843	4.020034249	285	2.55E-05	531890.1862	0.18810327	0	0	0	0	1
P46940	14.22455105	6.01866327	215	2.52E-05	210961.8464	0.17617549	0	0	0	1	0
P47755	14.03561473	2.085623986	227	2.36E-05	174179.2158	0.10307539	0	0	1	0	0
P60953	13.93885312	0.982299225	233	2.47E-05	351458.1007	0.12337415	0	0	1	0	0
P61981	12.09410462	3.344938634	509	2.62E-05	974853.3647	0.24110804	0	0	1	0	0
P62140	14.27134405	0.138468888	210	2.39E-05	147983.1771	0.13110965	0	0	0	0	1
P62273	17.10876675	5.57341738	51	2.24E-05	6293.39749	0.10425654	0	0	0	0	1
Q04917	12.42448269	3.448755173	454	2.52E-05	690245.4443	0.17331384	0	0	0	0	0
Q16643	14.64255584	0.148973905	187	2.44E-05	117308.4846	0.12349391	0	0	0	0	1
Q5VT97	17.94316597	0.104998566	27	2.15E-05	4134.295082	0.02611841	0	0	0	0	1
Q92614	15.16622403	0.148926285	147	2.31E-05	64187.14636	0.08351377	0	0	0	0	0
Q96GD4	15.96392958	4.202183846	95	2.37E-05	43104.70929	0.11024592	1	0	0	0	1
Q96H55	14.89910646	0.150675198	165	2.33E-05	100136.8003	0.08392469	0	0	1	0	0
Q9NQW6	14.91378471	0.147732043	164	2.41E-05	87110.20475	0.10504583	0	0	0	0	1
Q9NZR1	18.35554268	0.115294723	17	2.01E-05	2515.25942	0.00591786	0	1	0	0	0
Q9UBW7	17.22983314	6.133073966	46	2.28E-05	32681.11717	0.04738878	0	0	0	0	1
Q9UHB6	14.71597784	0.15030347	179	2.45E-05	113072.8304	0.12682661	0	0	0	0	1
Q9UQN3	18.35455988	2.231137265	17	2.06E-05	2720.108605	0.0074244	0	0	1	0	0
Q6S8J3	18.10857751	2.520419462	23	2.18E-05	29707.29983	0.0171649	0	0	0	0	0
A1L443	19.04854743	3.969614623	3	1.88E-05	250.9911828	0.002397	0	1	0	0	0
P62993	12.97637654	4.411591301	381	2.61E-05	1065345.891	0.22981517	0	1	0	0	0
Q8NDC4	18.4822073	3.968205185	14	1.92E-05	3069.422578	0.00215908	0	0	0	0	0
Q9UQR1	18.32394934	0.542680084	18	2.15E-05	5439.877327	0.02272985	0	0	0	0	1
A1L4K1	18.02912394	1.458422378	25	2.04E-05	7266.699408	0.00790569	0	0	1	0	0
P10768	18.9366251	3.997169229	5	1.96E-05	405.0636479	0.00421249	0	0	0	0	1
P31146	17.76086573	0.991685959	31	2.05E-05	9414.943778	0.00615376	0	0	1	0	0
P40426	18.29273546	0.91017024	19	1.93E-05	11666.32002	0.00253975	0	0	0	0	1
Q00994	18.62663916	1.791354469	11	1.95E-05	1152.510371	0.00338706	0	0	1	0	0
Q08117	15.79730943	1.447029654	104	2.25E-05	163179.2825	0.03308538	0	1	0	0	0
Q14324	17.76233516	0.622131029	31	2.11E-05	13845.30617	0.01429342	0	0	0	0	0
Q6NYC8	17.44379289	0.112141606	40	2.26E-05	35959.61056	0.0333989	0	0	0	0	1
Q6P1J9	16.48563737	5.068307456	73	2.30E-05	53671.07873	0.06052116	0	0	0	0	1
Q7Z3I7	18.66597972	1.746146996	10	1.89E-05	695.6355718	0.00166877	0	1	0	0	0
Q86VK4	18.82339049	1.526350016	7	1.91E-05	518.5303765	0.002224	0	1	0	0	0
Q86YD7	17.65820505	1.494399085	34	2.12E-05	23355.3872	0.01350621	0	1	0	0	0
Q8TAU3	17.44900434	1.451193194	40	2.10E-05	16868.73938	0.00901523	0	1	0	0	0
Q8TD31	16.55161046	1.757954192	71	2.19E-05	45245.6036	0.0181976	0	0	1	0	0
Q96BZ8	17.93576631	1.724306965	27	2.04E-05	10258.22594	0.00647098	0	0	0	0	1
Q96SQ5	17.82026611	1.460029076	30	2.04E-05	17206.7531	0.00581423	0	1	0	0	0
Q9H0A9	19.00467766	1.458422955	4	1.81E-05	53.74505936	0.00100628	0	0	0	0	1
Q9H0E9	17.51667262	1.232289366	38	2.27E-05	7488.034179	0.04768737	0	0	0	0	1
Q9H788	17.72738049	1.78920337	32	2.13E-05	9784.123345	0.01466548	0	0	1	0	0
Q9HC52	15.49912441	0.549863331	123	2.37E-05	89428.62391	0.12591885	0	1	0	0	0
Q9P0T4	17.85757386	1.93360368	29	2.09E-05	17877.07219	0.00889514	0	0	0	0	1
Q9UGP5	17.93279128	5.284968769	27	2.04E-05	17191.37524	0.01196299	0	1	0	0	0
Q9Y394	17.86927078	2.454718609	29	1.99E-05	13630.97322	0.0031342	0	0	0	0	1
Q9Y3B7	16.87041669	2.714981444	59	2.21E-05	17326.81351	0.05661873	0	0	1	0	0
A1YPR0	18.89610857	5.220269838	5	2.02E-05	496.3283524	0.00603056	0	0	0	0	0
O75925	16.93810086	4.921508432	56	2.31E-05	27541.68777	0.05388191	0	0	1	0	0
P36956	17.65853039	5.023726405	34	2.11E-05	23800.29655	0.02105379	0	0	0	0	1
Q13105	18.21550074	5.220192533	20	2.20E-05	12485.29352	0.0286962	0	0	0	0	0
Q99459	12.01284299	5.384278958	514	2.65E-05	945048.415	0.39248745	0	1	0	0	0
A2A2Y4	18.61313707	2.126624801	11	1.90E-05	1167.621286	0.00190607	0	0	0	1	0
A2RU67	17.33888004	2.187933183	43	2.02E-05	22797.83143	0.00477568	0	0	0	1	0
P30049	17.40570968	2.358385215	41	2.21E-05	18241.92823	0.02376692	0	0	0	0	0
Q07065	15.92162228	2.199874715	97	2.38E-05	164456.364	0.05720508	0	0	0	0	0
Q15070	18.61364506	2.379799125	11	2.00E-05	1604.212103	0.00546879	0	0	1	0	0
Q5KU26	17.6835911	2.463805872	33	2.11E-05	30077.06269	0.00775497	0	0	0	1	0
Q9H6H4	17.93774483	2.126669322	27	2.23E-05	35869.22121	0.02403483	0	0	0	1	0
Q8WVP7	17.72646819	2.131188235	32	1.99E-05	10306.95849	0.00321378	0	0	1	0	0
Q8N3Y3	18.32090466	1.416027935	18	1.87E-05	3539.749134	0.00132333	0	0	0	0	0
Q6UWP7	18.32124341	2.538526463	18	1.82E-05	3538.728849	0.0007803	0	0	0	0	1
A2A3K4	18.2115464	4.112159562	20	2.09E-05	5451.308454	0.01932808	0	1	0	0	0
O14936	16.88166588	3.000622221	58	2.25E-05	90551.98982	0.02120982	1	0	0	0	1
O75663	18.4254443	4.112123856	15	2.06E-05	1733.15834	0.01297209	0	0	0	1	0
P12081	17.967689	4.123914841	26	2.06E-05	2766.043749	0.01239075	1	0	1	0	0
P27348	13.03984899	3.442823959	370	2.60E-05	607943.5677	0.23389123	0	0	0	0	1
P27361	15.69463049	4.516187181	110	2.39E-05	103520.1341	0.07792636	1	1	0	0	0
P28482	15.13154493	4.320747132	148	2.46E-05	192133.0828	0.10271877	1	0	0	0	1
P30153	14.64888128	3.687158012	187	2.50E-05	238795.9241	0.13527906	0	0	1	0	0
P30154	16.41728915	4.113389671	76	2.22E-05	26971.08485	0.03582009	0	0	0	0	1
P31946	12.53144768	3.442386673	443	2.62E-05	814826.2795	0.22913764	0	0	1	0	0
P36404	18.29029417	4.681350448	19	2.08E-05	9692.495193	0.01129852	0	0	0	0	1
P61962	15.60772555	3.489739002	114	2.40E-05	110091.6177	0.09864684	0	0	0	0	1
P62258	13.55845368	3.461007978	273	2.57E-05	392955.8709	0.20471064	0	0	1	0	0
P63104	12.58098084	3.449331118	441	2.69E-05	997090.572	0.3322656	0	0	0	0	0
P63151	16.78336488	4.113069078	62	2.24E-05	27606.19028	0.04272949	0	0	1	0	0
P67775	14.73931745	4.110103361	179	2.47E-05	233183.0026	0.12293293	0	0	0	0	0
Q66LE6	16.10401663	4.113673334	88	2.21E-05	55178.13486	0.0397324	0	0	1	0	0
Q6ZW61	19.00078309	3.368259221	4	1.71E-05	49.60514333	0.00064716	0	0	0	0	0
Q93008	16.44990101	4.778672879	75	2.33E-05	37687.26202	0.06688812	0	0	1	0	0
Q9UK99	18.51966024	5.528232146	13	2.17E-05	1568.430894	0.03148542	0	0	0	0	1
A2RRL7	18.89177348	3.069471791	5	1.77E-05	421.001314	0.00089445	0	0	0	0	0
P50579	17.55015483	4.264557204	37	2.12E-05	35328.52641	0.01688913	0	0	0	0	1
P98172	17.82772801	3.069173192	30	2.09E-05	24427.89176	0.00776178	0	0	0	1	0
Q92990	16.84173602	3.255192221	60	2.18E-05	68898.66541	0.02679698	0	0	0	0	1
Q9BTE7	17.94831382	5.547056365	27	2.21E-05	13774.52702	0.04332351	0	1	0	0	0
Q2TAA5	18.82380347	2.335342564	7	1.73E-05	684.7944831	0.00027215	0	0	0	0	0
A2RRP1	18.24495119	2.18641243	20	2.04E-05	3208.820097	0.00504175	0	0	0	0	1
O14641	15.87935327	4.777059668	99	2.33E-05	123287.9197	0.0590793	0	1	0	0	0
O15482	18.00281825	2.189977035	25	1.91E-05	5320.027258	0.0017275	0	0	0	0	0
O43264	17.61737133	2.186472153	35	2.15E-05	13432.08472	0.01458149	0	0	0	0	1
O43752	16.79713609	2.178081586	61	2.21E-05	33033.94293	0.01746788	0	0	0	0	1
O75379	17.27543635	2.177825447	45	2.10E-05	41946.99211	0.01042529	0	0	0	1	0
O75396	16.94206145	2.186377987	56	2.29E-05	64992.25111	0.02876783	0	0	0	0	0
O94826	17.8782179	2.256396799	29	2.26E-05	8102.10058	0.03693461	0	0	1	0	0
O95183	17.87978865	2.178586049	29	1.92E-05	2280.239286	0.00293891	0	0	0	0	1
P00568	18.17407275	1.606556961	21	2.07E-05	3703.235962	0.0140007	0	0	1	0	0
P04843	15.38973064	2.549229874	129	2.45E-05	265468.273	0.09925147	0	0	0	0	1
P54920	17.52077909	2.180708652	38	2.07E-05	4812.90883	0.01142175	0	0	1	0	0
Q6NUQ1	17.27353695	2.839356291	45	2.15E-05	18497.58462	0.01349149	0	0	0	1	0
Q86Y82	16.26115917	2.181951547	81	2.22E-05	63772.40576	0.01729835	0	0	0	0	1
Q8WU76	18.49456026	2.186433905	14	1.96E-05	1407.216631	0.00280451	0	1	0	0	0
Q99747	17.98623033	2.180320987	26	2.04E-05	6047.261846	0.00709107	0	0	0	1	0
Q9NZ43	18.15130661	2.185552427	22	1.93E-05	3116.730802	0.00248546	0	0	0	0	0
Q9P2W9	17.54906845	2.179576285	37	2.22E-05	23790.50699	0.01597784	0	0	0	1	0
Q9P2Y5	17.89973383	1.054430804	28	2.10E-05	7409.528328	0.01645751	0	0	0	0	0
Q9UEU0	16.36979765	2.788672069	78	2.19E-05	69801.09062	0.01884566	0	0	0	1	0
A2RU14	19.04132453	3.289768687	3	1.81E-05	1040.557969	0.00148211	0	0	0	0	1
P12004	14.40002599	5.227265796	201	2.47E-05	302215.5216	0.15372574	0	1	0	0	0
Q96BA8	18.07092882	3.299644054	24	1.97E-05	48826.37378	0.00342773	0	0	0	0	1
Q5T700	18.55591492	3.289751679	12	1.72E-05	9888.096898	0.00033428	0	0	0	0	1
A2RU30	18.744278	3.331504158	8	1.98E-05	3379.172564	0.00639441	0	0	1	0	0
P28290	17.32902772	3.331594947	43	2.29E-05	27975.18137	0.04253885	0	0	0	0	1
Q14573	17.65983071	0.170992203	34	2.11E-05	29579.32439	0.01738778	0	0	0	1	0
Q14643	17.66015554	2.990592384	34	2.15E-05	27098.2779	0.01467345	0	0	0	1	0
Q9P0J7	17.29050495	3.75858293	45	2.14E-05	19062.0159	0.02326639	0	0	0	0	1
Q14571	18.17348529	2.003355803	21	2.07E-05	9375.898355	0.00789664	0	0	0	0	1
Q9UMX3	19.14469215	3.331475902	2	1.67E-05	17.25166663	0.00032926	0	0	0	0	0
A2RU48	19.01070635	4.253567454	4	1.90E-05	253.077203	0.00416199	0	0	0	0	1
P35637	14.90402283	5.623842907	165	2.50E-05	80949.93428	0.27722108	1	1	0	0	0
P45984	16.64405175	4.252065535	67	2.27E-05	61396.65288	0.03559166	0	0	0	0	1
Q9H668	17.72281081	0.941424288	32	2.03E-05	48416.82366	0.00650521	0	1	0	0	0
A2RU49	18.90814926	0.288257036	5	1.82E-05	193.0123382	0.00171729	0	0	0	0	1
P55884	16.97893586	5.654286304	55	2.31E-05	15784.569	0.06946152	0	0	0	0	1
Q14657	18.45999966	0.288347272	15	1.99E-05	2659.556879	0.00863237	0	1	0	0	0
Q92466	16.73363913	5.100260303	64	2.26E-05	44280.22863	0.07045879	0	0	0	0	1
Q96IK5	16.53009229	3.028824734	72	2.19E-05	160482.1078	0.01788449	0	0	0	0	0
Q9NPF4	17.46605407	0.285750906	39	2.10E-05	9872.180856	0.01604127	0	0	0	0	1
O14678	18.62764148	2.457671157	11	1.92E-05	1548.858591	0.00183789	1	0	0	0	0
O14787	17.3739216	2.850679944	42	2.15E-05	18043.83373	0.0130479	0	1	0	0	0
O43913	18.00212281	5.330489627	25	2.21E-05	7336.603115	0.02360695	0	0	0	0	1
O60858	18.49484575	2.189184027	14	2.00E-05	2778.620455	0.00410667	0	0	0	0	0
O75146	17.38760643	0.18549983	41	2.28E-05	21343.28361	0.03866447	0	0	0	0	1
O95067	18.00513296	4.186603036	25	2.08E-05	7661.074748	0.00994387	0	0	0	0	1
O95968	16.55547432	3.149555592	71	2.10E-05	83200.21539	0.00790661	0	0	0	0	0
P18031	15.47705336	2.256536801	124	2.40E-05	166943.0715	0.061073	0	0	0	1	0
P41273	17.88161813	2.401349306	28	2.02E-05	14710.79799	0.00440141	0	0	0	1	0
P68871	17.50689989	0.886152724	38	2.15E-05	49032.64525	0.01652497	0	0	0	0	0
Q14008	16.93079942	2.846987617	56	2.35E-05	46465.43805	0.05803408	0	0	0	0	1
Q15386	18.4551134	3.785637713	15	2.08E-05	2107.705363	0.01109506	0	0	0	0	1
Q401N2	17.22036126	2.331780034	47	1.96E-05	16426.55252	0.0023771	0	0	0	0	0
Q5TB30	18.52770664	3.257754713	13	1.91E-05	2175.543655	0.00196953	0	1	0	0	0
Q6PP77	18.74092334	5.063236004	8	1.85E-05	329.8141574	0.0014405	0	0	0	0	0
Q7Z6J6	18.14628916	3.424786956	22	2.10E-05	16553.92701	0.01705865	0	0	0	0	0
Q8N5I3	18.48177365	2.189243425	14	2.00E-05	2778.620455	0.00410667	0	0	0	1	0
Q8TDX6	18.64821946	2.477861769	10	1.83E-05	493.7008408	0.00082893	0	0	0	0	1
Q969Z0	17.61669361	2.342138675	35	2.15E-05	46755.80158	0.0119198	0	0	1	0	0
Q96EA4	18.17876023	1.833031295	21	1.99E-05	15490.17641	0.00612298	0	0	1	0	0
Q96FL8	17.92105441	2.462255693	27	1.93E-05	8647.364129	0.00159789	0	0	0	0	0
Q9BRR6	17.9892879	2.119282988	26	2.02E-05	15048.86239	0.00320344	0	0	1	0	0
Q9GZP1	18.91506043	2.327478949	5	1.75E-05	427.6692142	0.00037907	0	0	0	0	1
Q9NTI5	17.42840421	3.280116111	40	2.16E-05	54615.91408	0.01579175	0	1	0	0	0
Q9NU53	17.21433316	2.642754693	47	2.03E-05	43067.24553	0.0035815	0	0	0	0	1
Q9UII4	17.90943435	5.958539425	28	2.15E-05	3590.125199	0.03499284	0	0	0	0	0
Q9Y2U8	17.62041549	2.440508866	35	2.27E-05	44096.60339	0.0222922	0	1	0	0	0
Q9Y5Y5	18.58427584	3.262982405	12	1.99E-05	3237.017111	0.00679811	0	0	0	0	0
P15291	18.48955101	2.66206723	14	1.88E-05	4374.008076	0.00158859	0	0	0	1	0
P56182	18.00328162	2.841236701	25	2.23E-05	13926.11978	0.03235666	0	0	0	0	1
Q9H330	18.71183692	2.112095489	9	1.78E-05	2439.988948	0.0005783	0	0	0	0	1
Q9H2C2	18.3343672	2.121671716	18	1.92E-05	5761.544176	0.00151804	0	0	0	1	0
Q15012	19.04465178	2.401192634	3	1.74E-05	74.63118552	0.00054288	0	0	0	1	0
O43286	18.24713957	1.998252603	20	1.93E-05	5888.295951	0.00196034	0	0	0	1	0
Q9H1U9	18.69486763	2.904034406	9	1.75E-05	919.3374498	0.00046832	0	0	1	0	0
Q6NUQ4	17.57659085	2.119147734	36	2.20E-05	40070.88124	0.01798625	0	0	0	0	1
Q9H1E5	18.17778545	2.516070976	21	1.94E-05	7516.986631	0.00231072	0	1	0	0	0
A2RUC4	18.74461285	2.185266588	8	1.82E-05	1027.313601	0.0011446	0	0	1	0	0
O15400	16.38815256	2.181741137	77	2.20E-05	93799.06711	0.01999163	0	0	0	1	0
O94901	18.32732163	2.306258321	18	2.02E-05	6943.101206	0.00555885	0	1	0	0	0
O95478	17.23921746	5.746791032	46	2.21E-05	11813.27949	0.06853738	0	1	0	0	0
P20036	16.54090838	2.384375174	71	2.12E-05	98325.53483	0.00940694	0	0	0	1	0
Q5T0L3	18.70594147	4.131314644	9	1.86E-05	2072.960106	0.00203675	0	0	0	0	0
Q8TCB7	18.74550526	2.1926887	8	1.91E-05	727.2180343	0.00268293	0	0	0	1	0
A5A3E0	16.94993656	1.81548379	56	2.12E-05	83702.77741	0.0109246	0	0	0	0	0
A2RUH7	19.04556487	3.121074128	3	1.76E-05	69.78909147	0.0005079	0	0	0	1	0
P14136	17.01083047	3.1211228	54	2.25E-05	67241.9194	0.02736349	0	0	1	0	0
Q9Y2H5	19.06536642	3.121001724	3	1.98E-05	1193.237579	0.00539587	0	0	0	1	0
P0C0L4	18.17798048	2.530411365	21	2.06E-05	49971.04794	0.00925814	0	0	0	0	0
A2RUU4	18.85360694	1.893430261	6	1.76E-05	626.9352006	0.00065359	0	0	0	0	0
Q13829	17.69054908	0.055019909	33	2.22E-05	16474.86168	0.02986481	0	1	0	0	0
Q7Z7L7	18.03002677	3.274433756	25	2.05E-05	21465.12984	0.00849106	0	0	1	0	0
Q8TAD4	18.28486747	1.892629878	19	1.86E-05	4533.690497	0.00113237	0	0	0	0	1
Q9C0D3	17.54616572	1.955777025	37	2.13E-05	41187.26664	0.02145848	0	0	0	0	1
Q9NV35	19.06552914	1.893457542	3	1.76E-05	620.8310404	0.00055432	0	1	0	0	0
A2VCK2	18.70443322	3.782518051	9	2.00E-05	1838.948518	0.00502942	0	0	0	0	0
P05114	18.11917129	0.598990846	23	2.13E-05	19660.54859	0.01436512	0	1	0	0	0
P11142	12.16934114	4.666983444	479	2.75E-05	1741763.788	0.3994951	0	0	0	0	1
Q13643	16.66676865	1.651772181	66	2.15E-05	45808.63053	0.01559135	0	1	0	0	0
Q5JS54	18.39849798	3.782542784	16	1.91E-05	2205.863469	0.00369458	0	0	0	0	1
Q6V0I7	18.17191707	2.908193853	21	2.06E-05	9253.574157	0.00919512	0	0	1	0	0
Q8N6Y1	17.32270791	1.3302531	44	2.08E-05	22844.64783	0.01029717	0	0	0	0	1
Q9BT73	17.32767678	3.779693167	43	2.10E-05	22767.30726	0.01864703	0	0	0	0	0
Q8TDW7	18.30983336	1.919369222	18	1.93E-05	18746.14978	0.00397153	0	0	0	1	0
A2VDF0	18.97745154	4.61294614	4	1.82E-05	100.3884098	0.00146158	0	0	0	0	0
Q05639	16.01115803	4.769508112	93	2.35E-05	155469.2428	0.10773393	0	0	0	0	1
Q15785	17.88370493	4.612694832	28	2.13E-05	30050.35146	0.01962507	0	0	0	0	1
Q16512	17.73374367	3.04658065	32	2.14E-05	19116.14325	0.0124459	0	0	0	0	1
Q7Z5A8	16.48253428	4.111180777	73	2.18E-05	65389.29271	0.01550204	0	0	0	0	0
A3KMH1	17.91702771	2.677197439	28	2.08E-05	16337.32358	0.00773998	0	0	0	1	0
O43464	16.03074503	3.670922904	92	2.26E-05	48449.23258	0.04254084	1	0	1	0	0
O60938	18.52383013	2.949550922	13	1.98E-05	4018.593183	0.00427631	0	0	0	0	0
P04040	18.11979103	0.107989355	23	2.12E-05	5701.648028	0.01461748	0	0	0	1	0
P18075	17.73283709	1.434124266	32	2.06E-05	42843.53061	0.00431695	1	0	0	0	1
P22003	19.06585451	2.633327139	3	1.69E-05	128.8300513	0.00023868	0	0	0	0	0
P29692	16.32119016	4.88699738	79	2.34E-05	69080.2773	0.07397635	0	1	0	0	0
Q12849	14.81166569	2.724526248	173	2.38E-05	100516.4772	0.13642341	0	0	1	0	0
Q13907	18.97780639	5.660298631	4	2.04E-05	218.3026337	0.00762616	0	0	0	0	0
Q14145	16.00785647	3.645421481	93	2.32E-05	73570.452	0.0545265	0	0	0	0	1
Q86WR7	17.73253471	4.097309136	32	2.08E-05	13293.205	0.00858303	0	0	0	0	1
Q8IUR7	16.46371385	2.677121041	74	2.32E-05	105187.0991	0.03922634	0	0	0	0	1
Q8N5Y8	18.31342346	2.876239348	18	1.97E-05	2631.706635	0.00375266	0	0	0	0	0
Q8N8Q3	18.83346065	4.062967494	7	1.79E-05	335.0729836	0.00088296	0	0	0	0	0
Q96EL2	16.94731831	5.925907886	56	2.13E-05	10824.6019	0.03741165	0	0	0	0	0
Q96RS6	17.85274964	0.780126732	29	2.01E-05	5122.318629	0.00891745	0	0	0	0	1
Q9BQG2	18.46955586	2.949734119	14	1.92E-05	1231.278183	0.00260083	0	0	0	0	0
Q9H0R6	18.59208733	2.739362707	12	1.88E-05	789.1008	0.00202868	0	0	0	0	1
Q9H871	17.43815048	3.600340842	40	2.06E-05	15841.78516	0.0093743	0	1	0	0	0
Q9UJX2	16.49897558	0.65334985	73	2.25E-05	51676.17503	0.03640009	1	0	0	0	0
Q9UJY1	18.11419975	0.69918418	23	2.01E-05	5795.442318	0.00646227	0	0	0	0	1
Q9UK85	16.49693492	1.330184667	73	2.08E-05	53457.06256	0.00831251	0	0	0	1	0
Q9Y240	17.73223224	2.303400687	32	2.06E-05	9000.120311	0.00722263	0	0	1	0	0
P27144	18.66549726	2.734632732	10	1.93E-05	1844.57405	0.00285891	0	0	1	0	0
A4D161	18.97531983	3.588499172	4	1.74E-05	233.0332926	0.00045321	0	0	1	0	0
O60749	17.22485895	3.589439558	47	2.16E-05	32787.61912	0.01494606	0	0	0	1	0
P49639	16.37786879	2.027380077	77	2.13E-05	134253.9601	0.00962326	0	0	0	0	0
Q9UNH7	16.92008451	3.58779865	57	2.19E-05	37050.26266	0.01683761	0	0	0	1	0
Q9Y5X3	17.73162704	0.770018175	32	2.06E-05	15949.27534	0.00675086	0	0	0	0	1
A4D1B5	19.14529399	4.881390801	2	1.93E-05	34.53158249	0.00278579	0	0	0	1	0
P05067	13.30857239	0.792040391	298	2.62E-05	1197019.71	0.15004369	1	0	0	1	0
A4D1E9	18.17152463	2.728722461	21	2.19E-05	4085.080018	0.02817685	0	0	0	0	0
O95861	17.11378574	2.768676979	50	2.13E-05	25542.65151	0.01511082	0	1	0	0	0
P11487	17.0369647	5.724485534	53	2.07E-05	7605.982577	0.03021209	0	0	0	0	0
P27635	13.39887441	5.570509727	286	2.47E-05	164270.133	0.35057684	1	0	0	0	1
P51608	15.17752539	0.919162608	146	2.35E-05	77207.04282	0.13058364	1	1	0	0	0
P57723	18.8311062	4.614025098	7	1.99E-05	490.1528393	0.00626982	0	0	1	0	0
Q14197	14.12395115	2.724992878	221	2.25E-05	141799.4021	0.08947716	0	0	0	0	1
Q16778	14.56340707	0.605935258	192	2.45E-05	527653.442	0.13352448	0	0	0	0	1
Q5JR59	15.352584	2.452100217	132	2.27E-05	156998.7328	0.03209248	0	0	1	0	0
Q7Z6G3	17.49282832	1.789259058	39	2.10E-05	16418.17257	0.00967636	0	0	0	0	0
Q86VP6	11.60120328	5.551837553	590	2.67E-05	942544.2019	0.62568562	0	0	0	0	1
Q8N5N7	15.98781841	2.715446241	94	2.17E-05	40819.35575	0.04158272	0	0	1	0	0
Q8NC51	16.36631885	5.526112441	78	2.37E-05	30594.07528	0.13049276	0	0	1	0	0
Q8ND90	16.90174265	1.934988562	58	2.18E-05	52435.04342	0.02119768	0	0	0	0	1
Q96LZ2	17.16106476	5.722675041	49	2.10E-05	6161.856563	0.06533272	0	0	0	0	0
Q9NP92	16.57741059	2.714921676	70	2.14E-05	10241.82236	0.03644549	0	0	0	0	0
Q9P2R7	17.57199624	2.730805296	36	2.11E-05	20844.41369	0.01083412	0	0	1	0	0
A4D1S0	17.19961577	2.463957972	47	2.09E-05	51175.89803	0.00475759	0	1	0	0	0
O14657	18.54102265	2.536532834	13	2.04E-05	5037.713065	0.00466419	0	0	0	0	1
O14965	15.1924008	4.505137186	144	2.44E-05	181519.247	0.10207649	1	0	0	0	1
O43173	18.62475713	1.396259289	11	1.94E-05	1806.205255	0.00207693	0	0	0	1	0
O76003	17.03396018	2.031101388	53	2.20E-05	68899.22234	0.02157329	0	0	0	0	0
O95084	18.5446983	0.873585067	13	2.03E-05	2025.273072	0.00619765	0	0	0	0	0
O95210	18.17132836	1.914917921	21	1.90E-05	5055.330605	0.00255765	0	0	0	1	0
O95271	17.39985097	0.717701932	41	2.16E-05	24428.72821	0.01598444	0	1	0	0	0
P12259	18.74304924	2.54600916	8	1.78E-05	16742.13783	0.00057844	0	0	0	1	0
P16298	17.4409756	3.956780965	40	2.12E-05	30387.80306	0.01632243	0	0	0	0	1
P28335	15.6787495	2.479189035	111	2.22E-05	172231.3207	0.02066037	0	0	0	0	0
P35625	18.15410558	2.390862817	22	2.02E-05	11850.91462	0.00438997	0	0	0	1	0
P48454	17.81915596	3.956811802	30	2.17E-05	32372.10722	0.01494613	0	0	0	0	1
P54762	18.74728773	4.390108504	8	1.95E-05	701.8251726	0.0051787	0	0	0	0	1
P54764	17.49129532	4.473330399	39	2.13E-05	28624.1236	0.01139444	0	0	0	0	0
P62987	16.67365742	1.39570067	66	2.26E-05	91987.03244	0.04380019	0	0	0	0	1
P63098	17.65200367	3.956593882	34	2.06E-05	32129.1882	0.00994964	1	0	0	0	1
P81408	16.52613041	2.463994737	72	2.13E-05	64350.27585	0.00987735	0	1	0	0	0
Q04323	16.41618384	3.802608628	76	2.32E-05	54296.80346	0.05122369	0	0	0	0	1
Q08209	17.12979131	4.138666128	50	2.15E-05	45746.88676	0.01784354	1	0	0	0	1
Q08722	18.29412786	2.921309796	19	1.99E-05	7237.161339	0.00338229	0	0	0	1	0
Q14766	17.81721028	2.449702501	30	2.06E-05	16975.43594	0.00631783	1	0	0	0	0
Q3MIR4	16.34043677	0.799022138	79	2.10E-05	111409.653	0.00673524	0	0	0	0	0
Q53EP0	18.54578484	2.464148414	13	2.17E-05	5554.156941	0.01326043	0	0	0	1	0
Q8IY95	17.98245449	2.443337029	26	2.00E-05	6579.458169	0.00325834	0	0	0	0	1
Q8IZF4	16.34519195	2.516527288	78	2.06E-05	70183.18351	0.00486468	0	0	0	0	1
Q8N441	18.15250711	1.198398645	22	2.02E-05	6546.075131	0.00482666	0	0	0	1	0
Q8NDV1	18.56687602	3.101318104	12	1.85E-05	2843.131401	0.00104052	0	1	0	0	0
Q96HA1	17.52189615	2.895854479	38	2.16E-05	29017.22732	0.01309814	0	1	0	0	0
Q99767	17.92331242	0.793391322	27	2.09E-05	18157.40495	0.00940394	0	0	0	1	0
Q9H8J5	16.12338328	2.396179214	87	2.15E-05	101369.4007	0.01175283	0	0	0	1	0
Q9UEW8	17.6487245	1.286256365	34	2.16E-05	17793.78255	0.01343839	0	0	0	0	1
Q9UHF1	18.1764192	2.07243355	21	2.04E-05	10400.0664	0.00397402	0	0	0	0	0
Q9UN75	17.72950598	2.449547093	32	2.04E-05	13411.88103	0.00788595	0	0	0	0	1
Q9H4F1	19.1224772	2.464277423	2	1.69E-05	46.73169038	0.00023516	0	0	0	0	1
Q9NT99	18.98654966	2.464407111	4	1.77E-05	247.0070857	0.00042951	0	0	0	0	0
Q9H1J7	19.12109175	2.637031788	2	1.61E-05	17.42227445	6.28E-05	0	0	0	1	0
A0PJZ3	18.7341806	2.463422277	8	1.89E-05	1632.37467	0.00297832	0	0	0	0	1
Q9NUE0	18.33936997	1.900446233	17	1.88E-05	2644.019329	0.00131162	0	0	1	0	0
P54760	18.04213699	3.03139554	24	2.03E-05	9555.871127	0.00415017	0	0	0	0	0
Q13332	17.63550089	2.394369522	35	2.05E-05	17444.01722	0.0046761	0	0	0	0	1
A8MVW0	18.33687167	2.916875217	17	1.96E-05	5491.318461	0.00252613	0	0	0	0	0
O96014	18.94453793	2.606016088	5	1.74E-05	1236.568756	0.00037114	0	0	0	0	0
Q9H6R6	18.53829134	2.453229626	13	1.78E-05	2152.402479	0.00049485	0	0	0	0	0
Q9NT22	18.70941353	2.406941809	9	1.92E-05	1677.270536	0.00220454	0	0	0	1	0
A4D2B0	19.13364544	0.224259341	2	1.61E-05	1036.271323	0.0001323	0	0	0	0	0
Q92989	18.59868017	1.051605216	11	2.13E-05	24557.46899	0.01403516	0	0	0	0	1
Q75WM6	19.13326499	0.224184125	2	1.44E-05	49.78305209	2.26E-05	0	0	0	0	0
A4FU01	18.48811525	4.601335318	14	2.00E-05	472.8039481	0.01111881	0	0	1	0	0
O14654	16.44238474	4.358546585	75	2.40E-05	27033.9859	0.1000569	0	0	0	0	0
O60884	16.14672289	5.149010747	86	2.47E-05	45242.91721	0.11946462	0	0	0	0	1
O95831	14.58378023	0.312903036	191	2.48E-05	299472.3496	0.13727055	1	0	1	0	0
P27708	16.22041314	4.60244745	83	2.47E-05	22897.48496	0.12636614	1	0	1	0	0
P31689	15.51267907	4.591218158	122	2.47E-05	54966.81658	0.17076563	0	0	1	0	0
P36776	16.63428559	2.743043533	67	2.31E-05	48371.24903	0.05001146	1	0	0	0	1
Q13496	18.28451636	4.625884321	19	2.04E-05	3147.232384	0.00760162	0	0	0	1	0
Q13614	18.24092685	3.064596534	20	1.97E-05	3040.328944	0.00444097	0	0	0	1	0
Q14318	16.83736317	3.89036448	60	2.35E-05	36618.18626	0.05172634	1	0	0	0	1
Q8N163	15.95002213	4.696320955	96	2.45E-05	63461.70295	0.11972836	0	1	0	0	0
Q96EY1	16.6378478	4.543015927	67	2.39E-05	51293.45527	0.08058808	0	0	0	0	1
Q9BUF5	17.01451775	4.352953835	54	2.39E-05	22970.80451	0.08706067	0	0	1	0	0
A5D8T8	18.9235168	4.919629776	5	1.96E-05	514.7237288	0.00377885	0	0	0	0	0
P11021	12.87304386	4.568137246	400	2.71E-05	1743085.689	0.30850254	1	0	1	0	0
P81877	18.28784699	4.917885298	19	1.93E-05	2352.684862	0.00419064	0	1	0	0	0
Q14160	16.71732989	3.205864888	64	2.28E-05	84492.18021	0.04258415	0	0	0	0	1
Q9UBS3	17.71206755	2.628767305	32	2.07E-05	20083.15369	0.00652902	0	0	0	0	1
A5D8V6	18.1760285	3.848089478	21	2.03E-05	2765.972159	0.00649885	0	0	0	0	1
O00308	15.22509435	4.776942001	142	2.37E-05	140107.7785	0.10407537	1	0	0	0	0
O14964	15.06262073	2.497990147	153	2.41E-05	241219.0284	0.06826495	0	0	0	0	1
O60504	17.56738075	2.802650128	36	2.16E-05	13258.61136	0.01890099	0	0	0	1	0
O75340	17.39606672	5.540051104	41	2.29E-05	19370.65017	0.05330123	0	0	0	0	1
O75886	17.65036541	3.847985033	34	2.14E-05	9644.54899	0.01486474	0	0	0	0	1
O94875	17.42921998	4.022422103	40	2.19E-05	6167.002531	0.03566815	0	0	0	0	0
P09067	17.63716329	3.578971076	35	2.08E-05	11488.55521	0.00981898	0	0	0	0	1
P35638	17.29516838	4.89839742	45	2.19E-05	25895.49164	0.03449774	1	1	0	0	0
P55347	18.33753848	0.931762371	17	1.96E-05	4054.666081	0.00285996	0	1	0	0	0
P98170	16.04519122	4.067057259	91	2.29E-05	67207.00624	0.04785995	1	0	0	0	1
Q15038	16.32361603	3.849120419	79	2.18E-05	116562.2141	0.01783081	0	1	0	0	0
Q15052	17.62982828	4.41594822	35	2.16E-05	10989.57973	0.01947422	0	0	0	0	1
Q53EZ4	16.56697845	1.757825782	70	2.31E-05	73879.91598	0.03425757	0	0	0	0	1
Q8NDC0	18.66778693	6.193137558	10	2.00E-05	961.4162883	0.00539276	0	0	0	0	1
Q92734	16.01936525	6.193179639	92	2.32E-05	107811.0638	0.08677272	0	0	0	0	1
Q93062	15.92879707	1.94869516	97	2.17E-05	131319.3714	0.01877324	0	0	0	0	1
Q99816	16.91197345	4.742279723	57	2.25E-05	44293.9277	0.03815638	0	0	0	0	1
Q99961	17.01206105	4.126579003	54	2.16E-05	22853.29103	0.02083805	0	0	1	0	0
Q9UK41	17.38078707	3.677499333	42	2.16E-05	47043.90818	0.01336336	0	0	0	0	0
A5D8V7	18.09109674	2.77675041	23	2.00E-05	8211.044402	0.00431024	0	0	0	0	0
O43463	15.06680724	4.236296104	153	2.33E-05	207665.138	0.07253539	0	0	0	0	0
O60826	16.83443743	2.776038371	60	2.20E-05	53322.19302	0.03018375	0	0	0	1	0
O95295	16.39607965	2.781698698	76	2.19E-05	65418.24012	0.02194008	0	0	0	0	1
Q5SW79	16.38016309	3.48234804	77	2.28E-05	63049.81212	0.03821222	0	0	1	0	0
Q6NS38	18.85530959	3.880812736	6	1.74E-05	570.7693532	0.00063994	0	1	0	0	0
Q86X83	18.16581722	2.775994961	22	1.89E-05	2662.042008	0.00181326	0	0	0	1	0
Q8TBA6	17.56631266	2.122045438	37	2.15E-05	29029.70252	0.00991236	0	0	0	1	0
Q96DX7	17.27448709	1.480956739	45	2.08E-05	40691.41137	0.01299951	0	0	0	1	0
Q99666	17.71237608	3.67685123	32	2.14E-05	11023.57719	0.01412091	0	0	0	0	1
Q9H5I1	16.97957097	1.370485449	55	2.14E-05	35109.43941	0.02528855	1	0	1	0	0
Q9NX08	17.63250169	2.77598303	35	1.98E-05	7225.579188	0.00400425	0	0	0	0	1
Q9NXX6	18.16601456	4.561862699	22	1.94E-05	3750.146027	0.00385714	0	1	0	0	0
Q9UBB9	15.85849817	6.256600637	100	2.34E-05	105106.8979	0.06051887	0	0	0	0	1
Q9UBI1	17.85971062	2.775916052	29	2.03E-05	12258.2037	0.00445731	0	0	0	0	0
Q9UKA2	17.65134868	3.175471204	34	2.00E-05	11917.85438	0.00459792	0	1	0	0	0
Q15390	18.40413206	1.739060528	16	2.19E-05	8433.852309	0.01335221	0	0	1	0	0
A5PL33	18.24220905	0.27770008	20	1.98E-05	3811.24461	0.00375011	0	0	0	0	1
O60232	16.07812043	0.274326463	90	2.29E-05	89491.79307	0.04385698	0	0	1	0	0
O96008	16.7057555	2.243951603	65	2.30E-05	55273.35716	0.03613296	0	0	1	0	0
P40425	17.56880314	0.931677802	36	2.09E-05	17364.01367	0.01221768	0	1	0	0	0
P55345	17.52003369	4.863934324	38	2.22E-05	14136.81346	0.02181114	0	0	0	0	1
Q13042	15.5072789	3.902249157	122	2.34E-05	111527.1669	0.05110869	1	0	0	0	0
Q32P28	16.4017042	0.291250782	76	2.27E-05	66878.91954	0.03314848	0	0	0	0	1
Q5SZD1	16.52910327	0.351564733	72	2.15E-05	28560.75287	0.01772217	0	1	0	0	0
Q6ZMP0	18.28837188	3.48789182	19	2.04E-05	2931.545284	0.00798956	0	0	0	0	0
Q6ZWI9	17.57870444	1.359624038	36	2.01E-05	26199.4252	0.00794339	0	0	0	0	0
Q8NEM2	18.16186229	3.381730404	22	2.12E-05	8352.311595	0.01408377	0	0	0	0	1
Q96E35	17.49052796	3.601887309	39	2.03E-05	37018.75783	0.00540511	0	0	0	1	0
Q9HDC5	17.65167623	2.153253396	34	2.18E-05	28210.49734	0.01810798	0	1	0	0	0
Q9NVR7	18.61883741	4.110743389	11	1.95E-05	666.945821	0.0051709	0	0	0	0	0
Q9UHQ7	18.86119672	3.602217449	6	1.86E-05	152.3299695	0.00341662	0	1	0	0	0
Q9UNI1	18.38044759	0.277687302	16	2.01E-05	1508.47054	0.00716066	0	0	0	0	0
Q9Y2M5	17.06361265	4.872795978	52	2.19E-05	33281.20075	0.02409631	1	0	0	0	1
Q9Y5P8	18.38076704	4.111167285	16	1.97E-05	2113.700175	0.00525441	0	0	0	0	1
Q8IVL5	18.57098921	6.199172885	12	1.94E-05	1442.130504	0.00440347	0	0	0	0	1
A5PLL7	18.08427595	3.41246368	23	2.14E-05	3105.23725	0.02066245	0	0	0	1	0
O00762	18.60176792	4.219584582	11	1.92E-05	653.9704423	0.00441425	0	0	0	0	1
O60260	13.83188813	3.746313948	245	2.54E-05	295766.7249	0.27424399	1	0	0	0	1
P07195	16.89486438	3.409661591	58	2.30E-05	17082.02237	0.07146948	0	0	1	0	0
P11413	17.09639262	3.409332214	51	2.33E-05	26039.61984	0.04547813	0	0	1	0	0
P21980	17.03516305	3.409350994	53	2.24E-05	23447.35649	0.03979419	0	0	0	0	1
P30084	17.45895179	3.41258577	40	2.17E-05	17669.77528	0.02444213	0	0	1	0	0
P31947	15.09157014	3.388315141	151	2.38E-05	97298.60815	0.09876462	0	0	1	0	0
P61088	16.53796995	3.947884367	71	2.28E-05	70227.40687	0.0487797	0	1	0	0	0
Q12933	13.62972704	2.303281501	269	2.47E-05	664280.3264	0.13095213	0	0	1	0	0
Q13049	17.12319889	3.540569796	50	2.29E-05	41586.31685	0.02971368	0	0	1	0	0
Q15051	14.57024365	4.000656555	192	2.43E-05	398549.8787	0.10364355	0	0	0	0	1
Q15819	18.67498376	3.411717422	10	2.03E-05	574.6902357	0.00701074	0	1	0	0	0
Q6ZNA4	17.54979283	4.823480308	37	2.14E-05	11188.46486	0.02122831	0	0	0	0	1
Q8NBS9	17.82137504	3.407162897	30	2.13E-05	9406.585036	0.01648291	0	0	0	1	0
Q9UNE7	15.04569986	4.536396173	155	2.51E-05	219374.1057	0.14742273	0	0	0	0	1
Q9Y3C5	16.71568446	3.840928082	64	2.19E-05	40501.71639	0.02270143	0	0	0	0	0
Q9Y4K3	14.23408378	3.941622047	215	2.45E-05	320634.3857	0.13863533	0	0	0	0	1
A5PLN9	18.29985138	3.025180751	18	1.97E-05	3998.087552	0.00391636	0	0	0	0	1
O43617	18.0510153	3.025654664	24	2.04E-05	10302.44286	0.00688153	0	0	0	0	1
P01100	15.98443995	4.896059241	94	2.33E-05	55511.6639	0.06246466	1	1	0	0	0
P0DI81	17.28064144	3.024942058	45	2.03E-05	15334.44922	0.00524734	0	0	0	0	1
P0DI82	17.27638471	3.024997037	45	2.03E-05	15334.44922	0.00524734	0	0	0	0	1
P41743	15.38363316	3.645405104	130	2.35E-05	80188.49137	0.08435644	0	0	1	0	0
Q05655	16.78182315	4.463620508	62	2.27E-05	41310.22895	0.04499003	0	0	0	0	1
Q5K651	18.98786785	3.021907352	4	1.77E-05	99.18577074	0.00107233	0	0	0	0	1
Q8IUR0	17.78498708	3.025651789	31	1.97E-05	13885.63241	0.00289049	0	0	0	1	0
Q8IXB1	17.40696073	1.805449995	41	2.26E-05	28267.73087	0.05796936	0	0	0	0	0
Q8WVT3	18.28011724	3.025138082	19	1.83E-05	1813.58913	0.00123358	0	0	0	0	1
Q9H211	17.31589275	5.332359833	44	2.16E-05	5669.041082	0.03769186	1	1	0	0	0
Q9NY27	17.35523722	6.238969023	42	2.08E-05	6098.326674	0.01815879	0	1	0	0	0
Q9P2M4	17.90357406	3.025209543	28	1.98E-05	7505.867684	0.00458271	0	0	0	0	1
Q9UL33	18.05167806	3.025522402	24	1.92E-05	4246.148984	0.00200656	0	0	0	0	1
Q9Y2L5	18.36952587	3.02518869	17	1.87E-05	1400.139786	0.00202101	0	0	1	0	0
Q9Y5R8	18.03699659	3.025543014	25	1.86E-05	2449.140378	0.00137218	0	0	0	0	0
A5X5Y0	18.98821908	2.5396558	4	1.77E-05	111.0342186	0.00052336	0	0	0	0	0
P46098	15.8391599	2.652395703	101	2.16E-05	171762.3393	0.01053986	0	0	0	0	0
Q9UKV5	17.09185528	3.947763078	51	2.17E-05	39956.97595	0.02059283	0	0	0	1	0
Q93084	17.2367563	2.434250745	46	2.14E-05	53553.1205	0.01290791	0	0	0	0	0
A5YKK6	16.61719228	0.71320164	68	2.26E-05	44338.95442	0.04326602	1	0	1	0	0
O15160	16.52215302	5.001110564	72	2.33E-05	59113.02679	0.05469879	0	1	0	0	0
O75175	17.71883371	5.699589865	32	2.18E-05	7712.671129	0.02217475	0	0	1	0	0
O75293	18.1263781	5.699474541	22	1.99E-05	1563.638126	0.00728031	0	0	0	0	1
O95628	18.80872426	5.69953226	7	1.83E-05	144.4441574	0.00188018	0	0	0	0	0
O95793	13.80328826	0.504934527	249	2.52E-05	162880.5578	0.35296766	0	0	1	0	0
P02768	14.9089155	3.271881159	164	2.34E-05	509132.9915	0.05444563	0	0	0	1	0
P05783	16.58117768	4.081869395	69	2.38E-05	67850.34348	0.07915491	0	0	1	0	0
P09237	18.28135091	5.700452103	19	1.90E-05	2167.20012	0.00421467	1	0	0	0	1
P17480	17.01267578	4.984746346	54	2.25E-05	34132.44738	0.05865185	1	1	0	0	0
P26196	16.61173405	5.882891813	68	2.38E-05	49013.68564	0.08511383	1	0	1	0	0
P26651	18.17034642	5.880171721	21	2.06E-05	3280.055092	0.0137068	0	0	1	0	0
P42677	15.99955529	5.550581819	93	2.39E-05	34268.81297	0.18149323	0	0	0	0	1
P46100	17.55412833	5.290041598	37	2.29E-05	6155.962548	0.06142029	0	1	0	0	0
P46379	14.87919938	0.318864934	166	2.41E-05	266134.4665	0.0787746	0	0	0	0	1
P46531	14.88421286	2.936332605	166	2.44E-05	202420.3588	0.11275821	1	1	0	0	0
P47756	16.53305358	0.17481882	72	2.36E-05	35825.97998	0.06908521	0	0	0	0	1
P50616	17.89896403	5.699829407	28	2.04E-05	3981.880927	0.01163603	1	0	0	0	1
P52655	17.40612687	4.994209498	41	2.11E-05	19803.77498	0.01918062	0	0	0	0	1
P52907	16.64316779	0.174799991	67	2.35E-05	35002.95744	0.07607236	0	0	0	0	0
P60321	18.28258309	5.701058046	19	1.90E-05	1929.319902	0.00397677	0	0	0	0	0
P78543	18.74371966	5.699382556	8	1.91E-05	477.6211963	0.00327276	0	0	0	0	1
Q13283	15.27734748	5.888753675	138	2.42E-05	60978.10282	0.1457647	0	0	1	0	0
Q13573	12.23938466	5.406964408	475	2.66E-05	746558.5628	0.38663868	1	0	0	0	1
Q14106	18.92650662	5.699627564	5	1.84E-05	51.97126225	0.00291405	0	0	1	0	0
Q14201	18.63301208	5.698932331	11	1.97E-05	744.1889667	0.00724345	0	0	0	0	0
Q5TC82	15.32055521	5.642273335	134	2.29E-05	26849.59951	0.18965782	0	0	0	0	1
Q5W0B1	17.94880274	5.70004451	27	2.17E-05	5476.594786	0.02062133	0	0	0	0	1
Q6P9B9	17.88005021	2.448807663	29	2.22E-05	16065.78898	0.01930189	0	0	0	0	1
Q7KZF4	17.06885932	5.526506983	52	2.33E-05	22610.79669	0.10428574	1	0	1	0	0
Q86TB9	17.88396548	6.264170302	28	2.06E-05	3059.15311	0.01224064	0	0	1	0	0
Q8IWR0	17.01941337	0.706553151	54	2.19E-05	13722.20015	0.02985006	0	0	1	0	0
Q8IYV9	18.23909232	2.638674838	20	1.93E-05	19799.99892	0.00224688	1	0	0	0	0
Q8N443	18.33219165	5.699619653	18	1.97E-05	2378.38644	0.00559542	0	1	0	0	0
Q8N4C8	17.67594579	4.098984243	33	2.21E-05	8906.780085	0.01982252	0	0	0	0	0
Q8NDV7	17.40487479	5.700695476	41	2.24E-05	7795.11346	0.03665724	0	0	0	0	1
Q8NE71	16.98463762	5.355831436	55	2.31E-05	28590.74245	0.07635207	0	0	1	0	0
Q8WY41	18.99277404	1.182660982	4	1.82E-05	29.08053474	0.00132812	0	0	0	0	1
Q92600	17.4640862	5.700481392	40	2.24E-05	17482.15765	0.02933024	0	0	1	0	0
Q96LI5	17.65298535	5.699390464	34	2.15E-05	5168.80938	0.01952172	0	0	1	0	0
Q9BTU6	18.37113939	2.211015357	17	1.96E-05	4709.831249	0.00245495	0	0	0	1	0
Q9BXU3	18.32816296	5.699005562	18	1.91E-05	1316.138824	0.00478562	0	0	0	0	0
Q9C0C2	17.51742049	0.717655016	38	2.18E-05	8494.53877	0.02068556	0	0	0	1	0
Q9H6Z9	14.18549899	1.294428833	219	2.37E-05	350260.1983	0.07613445	0	0	1	0	0
Q9H9A5	17.82607454	5.70063862	30	2.19E-05	8022.652349	0.02493881	0	0	0	0	1
Q9HBD1	16.75762202	5.695982241	63	2.15E-05	8366.912356	0.05246163	0	0	0	1	0
Q9HC44	17.19910445	6.188229414	47	2.23E-05	29475.1419	0.03096758	0	0	0	0	1
Q9HCJ0	18.04902444	5.698773941	24	2.11E-05	2891.184859	0.02551141	1	1	0	0	0
Q9NWT6	14.84339416	0.713447903	170	2.32E-05	234121.4624	0.06649147	0	0	0	0	1
Q9NWT8	17.15146189	5.924152289	49	2.15E-05	8851.278974	0.03261158	0	0	0	0	1
Q9NZN8	16.99093559	5.6994169	55	2.27E-05	30675.12642	0.03539973	0	0	0	0	1
Q9UFF9	17.78182302	5.699514062	31	2.17E-05	6910.48813	0.02200087	0	0	0	0	0
Q9UIV1	17.2782788	5.699027169	45	2.22E-05	17094.133	0.03263684	0	1	0	0	0
Q9UKB1	14.87416102	0.064470586	167	2.35E-05	153936.2357	0.08885833	0	0	0	0	1
Q9UKV8	16.01772911	5.68012399	92	2.34E-05	32887.06923	0.12336861	1	0	1	0	0
Q9UKZ1	17.54143101	5.700692212	37	2.18E-05	9047.641688	0.02020447	0	1	0	0	0
Q9UPQ9	17.20471487	5.699257931	47	2.28E-05	11675.57248	0.06222509	0	0	0	0	0
Q9UPT9	16.92612555	3.299655102	57	2.20E-05	55628.24644	0.02473361	0	1	0	0	0
Q9Y2I6	15.93592151	0.898030538	96	2.21E-05	47085.57261	0.02836868	0	0	0	0	1
O15504	18.37307224	5.953405025	17	2.05E-05	966.3503151	0.01391184	0	1	0	0	0
A5YM69	18.84918678	4.400012961	6	1.91E-05	572.9131321	0.00289535	0	0	0	0	0
O75147	16.06570158	3.109320472	91	2.27E-05	67168.97769	0.0530366	0	0	1	0	0
P04818	18.58231354	3.539508633	12	1.98E-05	1618.988114	0.00628216	1	0	0	0	0
P13716	18.1748555	0.289281763	21	1.95E-05	1923.439499	0.00482112	0	0	1	0	0
Q12774	18.40100588	4.39999084	16	2.10E-05	5488.620234	0.01155386	0	0	0	0	1
Q7Z494	18.39959595	4.120404196	16	1.92E-05	3390.580051	0.00214931	0	0	0	0	0
A6H8Y1	18.52105211	3.561307959	13	2.05E-05	1819.397831	0.01081251	0	1	0	0	0
O43298	18.37804847	2.041768087	16	2.06E-05	4188.408388	0.00786772	0	1	0	0	0
P05141	16.06100506	4.759279925	91	2.46E-05	49565.2213	0.14518806	0	0	1	0	0
P06748	12.83612239	5.586336587	402	2.61E-05	718789.7726	0.48227195	1	1	0	0	0
P13533	18.13739777	0.784923925	22	2.02E-05	17843.26274	0.00785454	0	0	1	0	0
P27797	16.09191242	3.582852761	89	2.30E-05	122520.7574	0.04364113	1	0	0	1	0
P30040	17.65396609	2.585561547	34	2.15E-05	30816.48503	0.01844668	0	0	0	0	1
Q07812	17.13307153	3.871034464	50	2.24E-05	38074.33898	0.02927896	1	0	0	0	0
Q96B86	18.5808721	0.005162352	12	1.91E-05	2182.132475	0.00330127	0	0	0	0	1
Q96FF9	17.49779464	3.280286071	39	2.15E-05	12917.32581	0.01965235	0	1	0	0	0
Q9NVU0	17.01635637	5.002932324	54	2.16E-05	29143.12363	0.02638399	0	1	0	0	0
Q9Y4G8	17.82386572	3.561294899	30	2.12E-05	13878.20038	0.01269243	0	0	0	0	1
A6H8Z2	18.78947464	3.916529584	7	1.82E-05	220.7608548	0.00118872	0	0	0	0	0
O75143	18.23927593	3.91613835	20	1.96E-05	2314.565837	0.00531052	0	0	0	0	1
P49815	17.14392969	3.4646734	49	2.30E-05	40484.72361	0.04452577	0	0	1	0	0
Q15768	17.92756391	2.993772255	27	2.06E-05	12719.80691	0.00651309	0	0	0	0	0
Q86US8	18.52299752	6.087971359	13	2.17E-05	5878.046336	0.01851754	0	0	0	0	1
Q9BSB4	17.4820484	3.916171463	39	2.08E-05	11089.76408	0.01507273	0	0	0	0	0
Q9BVL4	18.41669559	2.684119342	15	1.94E-05	3917.957179	0.00258869	0	0	1	0	0
A6NCF5	18.55457007	5.120021007	12	1.99E-05	183.3561085	0.01635681	0	0	0	0	0
P10809	13.57674658	4.162762596	273	2.58E-05	852854.2372	0.18797751	0	0	1	0	0
P17987	14.84858716	5.120589865	169	2.46E-05	130481.0735	0.16026159	0	0	0	0	0
P40227	14.73353266	5.132707292	179	2.49E-05	184130.1095	0.16172381	0	0	1	0	0
P48643	15.17000515	5.112842984	146	2.48E-05	84331.015	0.16093527	0	0	0	0	0
P49368	14.28947361	4.236030423	210	2.48E-05	202694.3124	0.1675543	0	0	0	0	1
P50990	15.46865142	5.116588156	124	2.47E-05	53711.87273	0.15169407	0	0	0	0	1
P50991	15.05841688	5.122690655	154	2.48E-05	95255.17341	0.16094888	0	0	0	0	1
P68366	14.61685249	5.146651625	189	2.51E-05	391449.7562	0.16990509	0	0	1	0	0
P78371	14.32478947	6.005925528	207	2.52E-05	239234.1325	0.18703633	0	0	1	0	0
Q92526	16.53600625	5.120474443	71	2.15E-05	22011.6826	0.03173479	0	0	1	0	0
Q99832	14.86909752	4.210277634	168	2.46E-05	164887.353	0.13304529	0	0	1	0	0
Q9H4B7	16.88932801	5.87539358	58	2.31E-05	80620.62661	0.06524878	0	0	1	0	0
A6ND36	18.64637705	3.434135325	10	2.05E-05	812.8728078	0.0123818	0	0	1	0	0
P84022	14.49971333	4.830824006	196	2.47E-05	290919.0484	0.13064375	1	0	0	0	1
Q15796	15.58038604	4.840055713	116	2.39E-05	74832.48899	0.09200214	1	0	0	0	1
P07951	16.58680223	0.082075738	69	2.22E-05	136993.2372	0.03077832	0	0	0	0	0
A6NDB9	18.92454555	2.942236494	5	2.08E-05	9776.667892	0.00958849	0	0	0	0	1
O95136	18.27676111	2.942294739	19	2.02E-05	6440.441562	0.00490342	0	0	0	0	1
Q07108	18.74595117	3.581044173	8	1.74E-05	24045.72482	0.00040767	1	0	0	0	0
Q6IA17	18.88712889	3.875281696	6	1.91E-05	278.7899361	0.00320786	0	0	0	0	1
Q6PEY0	17.0992182	2.94167374	51	2.10E-05	21133.86894	0.01034809	0	0	0	0	1
A6NDG6	18.92557325	0.708694051	5	1.88E-05	417.1437076	0.00189088	0	1	0	0	0
P17813	14.44725443	2.618737931	198	2.33E-05	359072.6292	0.04749705	0	0	0	0	1
P49917	17.6321679	6.078870914	35	2.09E-05	25222.15634	0.01899917	0	0	0	0	1
Q8IUE0	18.0606926	0.708865628	24	1.98E-05	19626.28092	0.00412416	0	0	0	0	0
Q99496	15.97594426	0.548963978	94	2.36E-05	44132.12781	0.09084285	0	1	0	0	0
Q9H8Y8	16.19047126	2.948119826	84	2.35E-05	141539.9085	0.03946108	1	0	0	1	0
A6NDS4	19.15621536	5.485636643	2	1.65E-05	5105	0.00047019	0	0	0	1	0
Q9BRX9	16.02912714	5.121010272	92	2.21E-05	116911.8388	0.04994935	0	0	0	0	1
A6NER0	19.0592454	5.485629385	3	1.32E-05	1.5	1.33E-05	0	0	0	1	0
P08172	18.7470651	2.491033747	8	1.81E-05	31044.91446	0.00128492	0	0	0	0	0
A6NED2	18.22949896	4.734532011	20	2.03E-05	5941.419656	0.00675001	0	0	0	0	1
O15014	18.42115611	3.614651564	15	2.07E-05	5772.573292	0.00914588	0	0	0	0	1
O60271	16.89209997	0.299755853	58	2.16E-05	50609.4924	0.02046149	0	0	1	0	0
O94830	18.59364244	4.73486209	12	1.87E-05	2152.660953	0.00192599	0	0	1	0	0
P10071	18.45585526	1.295409329	15	1.99E-05	18351.40295	0.00576623	1	0	0	0	1
P13994	18.51812697	0.579335814	13	1.97E-05	3231.331623	0.00392891	0	0	0	1	0
P30838	18.60228164	0.885705043	11	1.99E-05	5538.663723	0.00298828	0	0	0	0	1
Q14642	18.47028724	4.244034064	14	2.04E-05	8553.358079	0.0093169	0	0	0	0	1
Q15042	18.20927984	3.899214592	21	2.00E-05	6176.217345	0.00485797	0	0	0	0	1
Q5K4L6	18.3070895	2.602273663	18	2.06E-05	7032.841922	0.00924515	0	0	0	1	0
Q71U36	14.79542169	5.018324569	174	2.52E-05	235429.733	0.14917181	0	0	1	0	0
Q7L273	18.24037684	1.522707618	20	2.17E-05	8616.410749	0.01626871	0	0	0	0	1
Q8N371	18.88139065	4.693777727	6	1.76E-05	463.4422173	0.00073723	0	0	0	0	1
Q99576	18.05806247	4.734378187	24	2.09E-05	8567.581776	0.01748499	0	0	0	0	1
Q9NXB0	17.86077732	1.682490999	29	2.00E-05	19863.80275	0.00524216	0	0	0	0	0
Q9P2Y4	17.75437485	5.203774628	32	2.06E-05	5028.048658	0.0169817	0	1	0	0	0
Q9UPT6	17.90485092	4.252028259	28	2.04E-05	11218.26225	0.0088078	0	0	0	1	0
Q9Y467	17.94758001	1.35862139	27	2.06E-05	9969.57504	0.00816371	0	0	0	0	1
Q96MH7	18.54006753	4.651841036	13	1.90E-05	1000.787152	0.00253558	0	0	0	0	0
A6NFY7	18.99198714	2.288138593	4	1.97E-05	15.52784281	0.00385406	0	0	1	0	0
P21912	17.38803113	2.28817567	41	2.23E-05	31639.97503	0.04329005	0	0	0	0	1
P38646	14.69208901	4.411648545	181	2.57E-05	259259.699	0.21604716	0	0	1	0	0
Q9H1K1	18.54020403	2.288165198	13	2.03E-05	2105.232971	0.00550781	0	0	1	0	0
A6NHC0	18.98962278	3.515405446	4	1.85E-05	8.63529441	0.00391025	0	0	0	0	1
P07384	16.70325801	3.12622561	65	2.28E-05	44431.35298	0.04170381	0	0	1	0	0
P20810	18.0191395	3.784129615	25	2.11E-05	3938.447768	0.01915902	1	0	0	0	1
P23396	14.76213253	5.572314032	176	2.46E-05	74749.53492	0.34180477	0	0	0	0	1
P49356	17.22884025	3.51548059	46	2.08E-05	18574.06781	0.01283366	0	0	1	0	0
A6NHL2	18.62400334	5.131417346	11	2.07E-05	310.8128866	0.018499	0	0	0	0	0
O14530	17.62848892	5.13121013	35	2.10E-05	7233.743063	0.0213992	0	0	1	0	0
P07900	12.75798936	4.610600691	414	2.70E-05	1101907.742	0.36491499	0	0	1	0	0
Q86U44	14.09171897	6.170958707	224	2.52E-05	289771.9607	0.24066407	0	0	0	0	1
A6NHQ4	18.29325783	5.2062952	19	2.10E-05	1148.514039	0.02273633	0	0	0	0	1
O14929	17.81693202	5.191485285	30	2.26E-05	18787.39933	0.04368988	0	1	0	0	0
O43189	17.48049902	5.206424335	39	2.14E-05	9045.588938	0.03044638	0	1	0	0	0
O75530	16.41286067	5.205152274	76	2.26E-05	23318.20144	0.07110714	0	0	0	0	1
Q09028	15.13935442	5.205689101	147	2.41E-05	109330.1242	0.11421123	0	1	0	0	0
Q12873	15.77050997	5.256626632	106	2.39E-05	52645.69674	0.12429995	0	0	0	0	1
Q15022	16.17235414	5.205983057	85	2.37E-05	39981.35279	0.10154966	0	1	0	0	0
Q15365	15.94827022	5.814367399	96	2.42E-05	55045.03107	0.14257329	0	0	0	0	1
Q15369	16.62802149	6.178097909	68	2.31E-05	55047.18333	0.069382	0	0	0	0	1
Q15370	16.00620165	0.004700524	93	2.36E-05	75458.13696	0.08281506	0	0	0	0	0
Q15910	15.37749883	5.205602721	130	2.41E-05	70513.69959	0.10900277	1	1	0	0	0
Q16576	15.26022686	5.206132333	139	2.37E-05	86392.36024	0.10395868	1	1	0	0	0
Q5T6S3	17.75348651	5.206135848	32	2.12E-05	5531.092968	0.02129787	0	0	0	0	0
Q92769	13.8176889	6.232086928	247	2.49E-05	208022.2445	0.18654748	0	1	0	0	0
Q92800	18.41499853	5.205891154	16	1.92E-05	796.4122432	0.00686698	0	1	0	0	0
Q9BQE3	14.96585913	5.132051121	160	2.50E-05	151774.8604	0.19109063	0	0	1	0	0
Q9Y483	18.24001	5.205336094	20	2.03E-05	4867.493141	0.0115318	0	1	0	0	0
A6NHR9	18.23982653	5.397733266	20	2.19E-05	17760.75881	0.0335026	0	1	0	0	0
O15294	15.9776491	5.076197013	94	2.37E-05	119729.1863	0.06653056	1	0	0	0	1
P01222	18.45926083	5.178548328	15	2.02E-05	2739.738744	0.00774936	0	0	0	0	0
P61956	10.60543754	5.416142676	770	2.74E-05	1879053.816	0.55674397	0	1	0	0	0
P62805	12.36645384	5.362500217	455	2.63E-05	722106.9521	0.37740597	1	1	0	0	0
P62807	14.38378199	1.227233836	203	2.39E-05	218079.0086	0.11246676	0	0	0	0	1
P63165	13.50151006	5.397120286	280	2.58E-05	354786.1278	0.28163677	1	1	0	0	0
P68431	13.5947157	5.300956216	273	2.49E-05	213836.7668	0.20053777	0	1	0	0	0
Q13185	15.37132721	1.386230493	130	2.34E-05	97895.10851	0.0887777	0	1	0	0	0
Q14258	16.13219863	5.861632079	86	2.36E-05	72354.83981	0.08469771	1	0	0	0	1
Q16181	17.83130131	0.976707478	30	2.14E-05	11195.34949	0.01476587	0	0	0	0	1
Q5T3J3	17.28158496	1.359581943	45	2.08E-05	22156.37778	0.01102491	0	0	0	0	1
Q8TEL6	17.5985671	4.577986947	35	2.19E-05	9185.933831	0.03297951	0	0	1	0	0
Q96EQ0	16.2270967	0.760796103	82	2.17E-05	34892.28238	0.02171781	0	1	0	0	0
A6NI79	18.45674477	3.669202573	15	1.93E-05	3371.985427	0.0034673	0	0	0	0	1
O94776	15.32380394	5.25016636	134	2.43E-05	135870.6263	0.12358896	0	1	0	0	0
O95749	18.06484308	4.119507726	24	2.00E-05	20753.38817	0.00689147	0	0	0	0	1
P21399	18.48797156	0.621185806	14	1.99E-05	1140.84983	0.00660267	0	0	1	0	0
P28799	16.21503444	2.072063454	83	2.25E-05	125864.014	0.02496519	0	0	0	1	0
P61289	15.61748744	3.664179693	114	2.30E-05	111925.2552	0.06017846	0	1	0	0	0
Q13472	17.58011106	5.282709929	36	2.06E-05	12666.19828	0.01053151	0	0	0	0	0
Q9GZU8	17.77488522	3.67068233	31	2.14E-05	15572.25304	0.01655921	0	0	0	0	1
Q9H9A7	18.38681767	5.282694525	16	1.99E-05	2149.830808	0.00742201	0	1	0	0	0
P53675	16.93677723	0.191274724	56	2.34E-05	57688.57898	0.06995303	0	0	0	1	0
Q9H3L0	18.53952134	3.666503595	13	1.91E-05	16478.80078	0.00329805	1	0	0	0	0
Q96E14	18.78926107	5.282731021	7	1.89E-05	479.9955411	0.00372514	1	0	0	0	1
Q8WV74	18.74528223	2.386565859	8	1.74E-05	1185.893061	0.00047481	0	0	0	0	1
A6NIH7	18.69697513	3.880151819	9	1.84E-05	1794.902076	0.0013342	0	0	0	0	0
O60293	16.49386622	5.920873337	73	2.28E-05	55527.19392	0.04919305	0	0	0	0	1
P11488	18.98997341	3.880215498	4	1.64E-05	126.6986445	0.00016551	0	0	0	0	0
P19087	18.7127586	3.880275665	9	1.87E-05	1527.60108	0.00138505	0	0	0	0	0
P36405	18.49298858	3.880110109	14	1.98E-05	34424.76673	0.00657156	0	0	0	0	1
Q13432	17.33262145	3.880104263	43	2.09E-05	51091.69005	0.00931328	0	0	0	0	0
Q969K3	18.42834387	4.072498387	15	2.02E-05	4229.549368	0.00661572	0	1	0	0	0
Q96QS6	18.80368277	3.879939813	7	1.97E-05	1040.467439	0.0085653	0	0	0	0	1
Q9BRK4	15.28411569	4.164090055	138	2.40E-05	202463.2819	0.05781218	0	0	0	0	1
P05204	16.33206124	0.598875661	79	2.24E-05	110530.0997	0.03828232	0	1	0	0	0
A6NJ78	17.96167388	3.260224815	27	2.13E-05	13073.06498	0.01433969	0	0	0	0	0
P04201	16.75920091	3.277771836	63	2.12E-05	56331.0566	0.01005123	0	0	0	0	0
P06028	17.18364382	2.873868527	48	2.06E-05	31171.15306	0.0078939	0	0	0	0	0
P11912	17.45219814	2.382294451	40	2.11E-05	22017.59453	0.01290157	1	0	0	0	0
P14866	16.4814978	5.478492409	73	2.36E-05	51270.37787	0.11680521	0	1	0	0	0
P32322	17.77662412	2.750370861	31	2.19E-05	6322.938012	0.0268294	0	0	0	0	0
P32970	16.36049423	3.259031237	78	2.13E-05	53946.74328	0.01389173	0	1	0	0	0
P35414	15.86422854	3.288229796	100	2.16E-05	86179.78795	0.01447756	0	0	0	0	0
P35613	14.97504678	2.981438755	160	2.39E-05	230268.8726	0.06794595	0	0	0	1	0
P43630	18.08982133	2.673745559	23	1.95E-05	5349.549652	0.00234095	0	0	0	0	0
P46059	16.72796065	1.018780544	64	2.06E-05	35552.27306	0.00760007	0	0	0	0	1
Q14627	15.93236554	1.550329793	96	2.22E-05	89971.01171	0.02310263	0	0	0	0	1
Q15645	16.47316768	1.872304269	74	2.29E-05	208191.9855	0.03951322	0	1	0	0	0
Q8N0V3	18.42422095	3.260173682	15	2.14E-05	4888.223226	0.01312254	0	0	1	0	0
Q8TD20	16.99968761	3.262756911	54	2.00E-05	34706.73399	0.00326527	0	0	0	1	0
Q8WVZ9	15.39276571	3.133994001	129	2.31E-05	131674.7263	0.05185849	0	0	0	0	0
Q96DV4	16.31997504	2.713714377	79	2.27E-05	46829.46567	0.05623867	0	0	1	0	0
Q9H7P6	18.79755737	4.243317135	7	1.86E-05	1792.034558	0.00160806	0	0	0	1	0
Q9UQV4	16.68475292	1.716437579	66	2.15E-05	66576.73584	0.014796	0	0	0	1	0
Q9Y234	18.88829203	3.260344499	6	1.82E-05	445.3204227	0.00117088	0	0	0	0	0
Q9Y6C2	17.2853503	4.274422145	45	2.12E-05	34330.68077	0.01623841	1	0	0	0	0
Q9Y3D5	17.99069598	5.932813801	26	2.15E-05	1847.064369	0.03032572	0	0	0	0	0
A6NK89	17.53299975	4.781265805	38	2.10E-05	11562.4675	0.0185775	0	0	0	0	1
O14640	17.85248095	4.798813789	29	2.11E-05	4511.734963	0.01880999	0	0	0	0	0
O43900	17.04413949	3.450515377	53	2.15E-05	22146.25938	0.02382405	0	0	0	0	0
P01040	17.96408421	2.811045131	27	2.13E-05	12433.85275	0.01888865	0	0	0	0	1
P02814	18.88858261	2.943530531	6	1.80E-05	294.4365496	0.00151091	0	0	0	0	0
P04083	17.28581999	6.173451167	45	2.28E-05	29157.2277	0.04899395	1	0	0	0	1
P07339	18.28223119	2.810363488	19	2.13E-05	5972.944135	0.02097983	0	0	0	0	0
P29508	17.65265823	2.812278786	34	2.11E-05	18134.11018	0.01573075	0	0	0	0	1
P33993	15.68785475	5.052583093	110	2.41E-05	74656.90285	0.11246989	0	1	0	0	0
P50395	17.854092	3.185627177	29	2.13E-05	6675.21414	0.0154162	0	0	0	0	1
P62136	14.15519141	5.938306007	220	2.55E-05	370892.4956	0.1872123	0	0	0	0	1
P67870	15.41672501	4.278577235	128	2.33E-05	98923.16029	0.08758855	0	0	0	0	0
P68400	13.90004986	4.889203118	235	2.52E-05	260902.5235	0.19542784	0	1	0	0	0
Q02833	17.98198152	2.810220181	26	2.06E-05	5800.667855	0.01033232	0	0	1	0	0
Q12923	17.95440838	4.301757987	27	2.22E-05	10433.12076	0.02132291	0	0	0	0	1
Q13625	16.41175052	3.869282451	76	2.32E-05	58827.19782	0.05628017	1	0	0	0	1
Q16531	15.15479545	5.207711156	147	2.46E-05	111248.0747	0.1546757	0	1	0	0	0
Q5VUJ6	18.09067178	0.08640763	23	2.12E-05	5484.899627	0.01442573	0	0	0	1	0
Q8TAA9	17.60063548	3.011995692	35	2.25E-05	11197.69071	0.02587043	0	0	0	1	0
Q8TEW0	16.93743926	3.388668216	56	2.34E-05	32046.28231	0.05178939	0	0	0	1	0
Q92997	16.9744789	4.79792885	55	2.20E-05	48646.78409	0.0292983	0	0	1	0	0
Q96KQ4	17.84601108	0.254374155	29	2.14E-05	7311.55058	0.02276922	0	0	0	0	1
Q96N67	16.8830633	1.08307782	58	2.26E-05	31202.36339	0.04029036	0	0	0	0	0
Q9BU76	17.82827857	1.137182701	30	2.26E-05	12708.29572	0.04069105	0	0	0	0	0
Q9H3G5	17.652331	0.540858676	34	2.16E-05	16263.85519	0.01446069	0	0	0	1	0
Q9HCY8	18.79956804	4.501621859	7	1.88E-05	339.3032346	0.00225122	0	0	0	0	1
Q9UQ35	15.83524765	5.385197412	102	2.38E-05	36916.67574	0.13811743	0	1	0	0	0
Q96MT3	19.05637625	4.781262616	3	1.81E-05	23.80139321	0.00134831	0	1	0	0	0
P31151	17.37478232	2.809452088	42	2.19E-05	24724.89495	0.03252118	0	0	1	0	0
A6NKD9	17.78038155	0.254792386	31	2.09E-05	9182.181015	0.01272691	0	0	0	0	1
O75223	18.86932256	4.563375493	6	1.85E-05	125.983756	0.00260976	1	0	0	0	0
P22531	18.91685154	3.459604682	5	1.76E-05	54.00580435	0.00105872	1	0	0	0	0
P25311	18.49498847	2.810723296	14	1.95E-05	3194.207753	0.0025588	0	0	0	0	1
A6NLX3	19.13592514	4.187290968	2	1.72E-05	3.04416593	0.00076763	0	0	0	0	0
P61024	17.55087845	4.187448665	37	2.14E-05	14827.93082	0.02773351	0	0	0	0	1
Q00535	16.77018494	5.134924729	62	2.27E-05	67799.08082	0.05383484	0	0	0	0	1
A6NMK7	18.81092207	0.214970704	7	1.85E-05	100.5873864	0.00198793	0	0	0	0	0
O94973	17.28722775	0.160151943	45	2.21E-05	10770.19289	0.03037519	0	0	0	0	1
P51946	17.7376629	5.059512926	32	2.25E-05	11528.15266	0.0336541	1	1	0	0	0
P51959	18.33369829	4.308962312	18	2.09E-05	2452.702154	0.02048788	0	1	0	0	0
Q6UN15	17.42513455	0.215430646	41	2.21E-05	9020.756262	0.03804055	0	1	0	0	0
Q8N9N5	16.59703366	4.820696471	69	2.23E-05	102753.633	0.02940695	0	1	0	0	0
Q9UKF6	17.68675973	0.215584676	33	2.17E-05	8131.242849	0.0227906	0	0	0	0	0
Q9C0J8	17.68644331	0.215427335	33	2.18E-05	5847.890043	0.03648069	0	1	0	0	0
Q13541	18.62613762	3.486485892	11	1.96E-05	15950.33904	0.00399643	1	0	0	0	1
A6NNY8	18.99913421	4.8724864	4	1.80E-05	1116.082233	0.00099464	0	0	0	0	1
Q70EK9	19.05850839	4.989764631	3	1.62E-05	28.06533619	0.00026818	0	0	0	0	1
Q96B97	15.65562256	4.419765113	112	2.31E-05	104852.6685	0.05659168	0	0	1	0	0
A6PVS8	19.05842647	1.623382956	3	1.87E-05	239.7243552	0.00473342	0	0	0	0	1
O43639	15.56259686	0.674526256	117	2.25E-05	88155.0416	0.03437224	0	0	0	0	0
Q00839	12.94308738	5.568885331	386	2.55E-05	589429.0137	0.46650009	0	1	0	0	0
Q7Z5L2	18.99869985	1.623371279	4	1.87E-05	224.8900184	0.00209812	0	1	0	0	0
A6ZKI3	18.59983918	2.88106296	11	1.85E-05	3059.212533	0.0010902	0	0	0	0	0
P00480	18.57403021	2.734082728	12	1.85E-05	789.2361034	0.00160511	0	0	1	0	0
P05543	18.99843915	2.881114826	4	1.67E-05	135.6007436	0.00018885	0	0	0	0	0
P13747	17.42103261	3.022768569	41	2.07E-05	44603.23535	0.00646202	0	0	0	1	0
P20851	18.53623802	0.232253842	13	2.00E-05	5248.864851	0.00570207	0	0	0	1	0
P49146	16.96421751	2.900671813	55	2.09E-05	48049.37773	0.00957898	0	0	0	0	0
Q86TG7	18.01135642	1.708678652	25	2.07E-05	17104.08506	0.01016676	0	0	0	0	1
Q8WWB7	16.74969051	3.251012359	63	2.15E-05	55027.37805	0.01848057	0	0	0	0	0
Q9BU02	18.73935404	2.881040661	8	1.90E-05	8195.708296	0.00277309	0	1	0	0	0
A7E2Y1	18.44511989	6.026936359	15	1.95E-05	2689.25025	0.00628162	0	0	0	0	0
O00629	17.35917646	5.987482739	42	2.33E-05	13887.33917	0.06516249	0	1	0	0	0
P50747	18.71895814	6.026973761	9	1.79E-05	17172.35813	0.0011284	0	0	1	0	0
P52298	17.41979879	6.026954873	41	2.25E-05	9847.747423	0.05175591	1	1	0	0	0
Q15291	16.84753734	5.072862652	59	2.31E-05	22163.29296	0.06537598	0	1	0	0	0
Q8NB12	18.33051497	1.068009784	18	1.89E-05	22372.20572	0.00319141	0	0	0	0	0
Q92552	16.5131465	5.924775726	72	2.31E-05	22496.10508	0.09849053	0	0	0	0	1
Q96HS1	17.22685155	4.493650759	46	2.27E-05	12089.72291	0.05770835	0	0	1	0	0
Q9BY77	17.68770839	6.062342594	33	2.18E-05	8495.59345	0.03094024	0	0	0	0	1
Q9C099	18.33001142	1.770081228	18	1.94E-05	2865.859524	0.00407336	0	0	1	0	0
Q9NYF8	16.72714684	1.174896974	64	2.37E-05	23231.11953	0.08580945	0	1	0	0	0
P54289	18.23743841	2.628113722	20	2.00E-05	9103.554812	0.00612166	0	0	0	0	0
A7KAX9	17.795558	3.440944771	31	2.22E-05	9146.466607	0.02789879	0	0	0	0	1
O60506	14.02401199	5.908730767	228	2.53E-05	342148.9479	0.2479623	0	0	0	0	1
P04629	17.47700426	4.365030089	39	2.19E-05	18649.80301	0.0277826	0	0	0	0	1
P06241	14.2804493	4.481563788	210	2.46E-05	357691.539	0.12648623	0	0	0	0	1
P46108	15.37441771	4.399304481	130	2.35E-05	102594.5767	0.07584579	1	0	0	1	0
P49407	14.11332039	3.441106295	222	2.55E-05	399975.0309	0.20700727	0	1	0	0	0
P56945	16.80319717	4.406026926	61	2.30E-05	45520.97911	0.04313286	0	0	0	0	1
P60468	15.10372871	0.733600867	151	2.30E-05	204182.4579	0.03709521	0	0	0	1	0
P63000	14.25288485	1.075112184	213	2.50E-05	358486.5603	0.10900015	1	0	0	0	1
Q08379	14.29841842	1.510851977	210	2.43E-05	487476.7976	0.06863909	0	0	0	1	0
Q13224	17.96094967	2.796074142	27	2.10E-05	9483.216285	0.01317279	1	0	0	0	0
Q13480	16.36282809	4.402598032	78	2.24E-05	31322.34529	0.03987972	0	0	0	0	1
Q14103	14.59713869	5.517315193	190	2.54E-05	257499.3723	0.21583506	0	1	0	0	0
Q8N264	18.19863515	3.536091727	21	2.05E-05	1245.697578	0.01133717	0	0	0	0	1
Q99523	15.33027039	0.785227513	134	2.26E-05	195874.7643	0.04264847	1	0	0	0	1
Q9NQX3	18.04658585	3.317582267	24	2.04E-05	7811.415451	0.00839521	1	0	0	0	1
Q9NYB9	15.80743143	3.237137027	103	2.34E-05	140300.8197	0.04103546	1	0	0	0	1
Q9UQC2	17.16899834	4.450619347	48	2.25E-05	32011.68336	0.04956253	1	0	0	1	0
Q9Y575	17.5978767	1.06145182	35	2.10E-05	8786.124638	0.01734762	0	0	0	0	0
A7MCY6	18.60791541	4.648465994	11	1.99E-05	445.0335963	0.00647408	0	1	0	0	0
O96018	17.61295802	0.792396121	35	2.08E-05	18225.60514	0.00901739	0	0	0	1	0
P51116	15.52605513	2.821066545	120	2.37E-05	146172.1693	0.07163317	0	0	1	0	0
Q13137	16.0258836	3.91977825	92	2.26E-05	89867.29587	0.03747498	1	0	0	0	1
Q14164	16.19323003	4.6484861	84	2.28E-05	29951.05717	0.08484704	0	0	1	0	0
Q9UHD2	15.59290443	4.658101711	115	2.38E-05	89201.94516	0.1122782	0	0	0	0	1
Q709F0	17.47622601	1.598197411	39	2.20E-05	33845.39699	0.01853879	0	0	0	0	0
A7MD48	18.92108108	6.255310015	5	1.79E-05	17.70475404	0.00199908	0	0	0	0	0
P49759	17.86237526	5.429963452	29	2.09E-05	5612.848859	0.02003702	0	1	0	0	0
Q05519	17.88057312	5.901250896	28	2.16E-05	19573.21503	0.03756727	0	1	0	0	0
Q15696	17.45657327	6.255311821	40	2.05E-05	10701.66331	0.02379202	0	0	0	0	0
Q9Y383	16.08427335	0.410136225	90	2.33E-05	46920.83172	0.09033423	0	1	0	0	0
A7XYQ1	19.05785283	4.457882814	3	1.96E-05	1190.482203	0.00586377	0	0	0	0	1
Q13363	15.79527286	4.973950914	104	2.34E-05	129709.6099	0.0656388	1	1	0	0	0
Q5SZQ8	18.92183115	4.457763848	5	1.73E-05	159.0030474	0.00069773	0	1	0	0	0
A8K0Z3	18.73688308	3.592607055	8	1.93E-05	302.4219372	0.00292344	0	0	0	1	0
Q12768	18.24385522	3.592327009	20	2.04E-05	4113.177393	0.0080842	0	1	0	0	0
Q14457	15.76632345	3.86415047	106	2.33E-05	80624.75787	0.0695696	1	0	0	0	1
Q2M389	18.24348964	3.592346396	20	2.00E-05	2182.568747	0.00498296	0	1	0	0	0
Q8IYI6	17.44499791	2.792260895	40	2.14E-05	13446.17906	0.01305926	0	0	1	0	0
Q96QK1	17.2848804	3.589371761	45	2.15E-05	15751.52118	0.02266523	0	0	0	1	0
Q9NV70	15.99788688	2.788128637	93	2.28E-05	96503.56727	0.03317405	0	0	0	0	1
A8K4G0	18.94700952	2.632950444	5	1.49E-05	15498.3514	2.60E-05	0	0	0	1	0
Q08708	18.99382229	2.63296033	4	1.58E-05	2521.830067	4.77E-05	0	0	0	0	1
Q496F6	18.94627782	2.63289171	5	1.67E-05	5742.936928	0.0001451	0	0	0	0	0
Q6UXZ3	19.0615349	2.633029845	3	1.81E-05	18296.34215	0.00166181	0	0	0	0	0
Q8TDQ1	19.12309235	2.633112	2	1.67E-05	5444.290737	0.00090545	0	0	0	0	0
A8K8P3	18.79224703	1.732765546	7	1.96E-05	1495.504045	0.00462817	0	0	0	0	0
P41208	17.74754427	0.643543383	32	2.21E-05	26280.33602	0.02672959	1	0	0	0	1
Q03252	17.95780542	6.115828778	27	2.15E-05	14838.69814	0.02180638	0	1	0	0	0
Q12798	17.36527394	4.008240107	42	2.06E-05	46919.47224	0.01246479	0	0	0	0	1
Q2TAC2	18.39362122	1.732763895	16	1.99E-05	19855.62957	0.00571313	0	0	1	0	0
Q99750	14.80627985	1.92840435	173	2.21E-05	481872.3275	0.02117203	0	1	0	0	0
A8K8V0	16.68049976	4.155091302	66	2.17E-05	44718.67253	0.01803226	0	0	1	0	0
O15084	16.69404763	0.72030102	65	2.21E-05	35251.556	0.02954808	0	0	0	0	0
O75496	16.827086	4.154728045	60	2.17E-05	50595.51232	0.02205548	1	0	0	0	1
O75962	18.34451374	0.248717778	17	2.18E-05	4573.5133	0.0205661	1	0	0	0	1
O94964	18.20283031	4.170363867	21	2.09E-05	3402.804769	0.01104057	0	0	0	0	1
P19174	15.55487645	4.387544602	117	2.34E-05	128345.2675	0.05826949	0	0	1	0	0
P21953	18.56740769	1.855702628	12	2.11E-05	2552.99317	0.01145104	0	0	0	0	1
P25054	16.09949445	3.401526293	88	2.36E-05	66711.66848	0.0567412	1	0	0	1	0
P45973	15.03713248	1.351279416	155	2.31E-05	262722.3906	0.08356144	0	1	0	0	0
Q06190	18.30931945	3.686780575	18	1.99E-05	5148.896567	0.00569895	0	0	0	1	0
Q12769	17.84871187	0.360735799	29	2.18E-05	5265.481026	0.02115834	0	0	0	0	0
Q12789	17.5584454	4.157596702	37	2.22E-05	5237.461591	0.04372773	0	1	0	0	0
Q13263	13.84589151	5.811402955	242	2.55E-05	789632.6148	0.22460754	0	1	0	0	0
Q14592	18.20073489	1.603415388	21	2.01E-05	4027.787594	0.00666754	0	1	0	0	0
Q16513	17.05303726	4.724313751	53	2.26E-05	37041.23704	0.03457695	0	0	0	0	1
Q16537	17.33441356	4.118876034	43	2.23E-05	20577.05122	0.02317008	0	0	1	0	0
Q2M1P5	17.04711409	1.767636173	53	2.17E-05	26058.9417	0.01629082	1	0	0	0	0
Q5MIZ7	17.82992845	3.354831024	30	2.12E-05	5641.126844	0.01374739	0	0	0	0	1
Q5T5X7	18.39267462	0.097442461	16	2.11E-05	2949.111241	0.01675062	0	1	0	0	0
Q5VU43	16.25986999	1.801512158	81	2.26E-05	103866.5821	0.0282548	0	0	0	1	0
Q6IN85	17.02002367	5.097625002	54	2.17E-05	20374.71992	0.02185523	0	0	0	0	1
Q7L7V1	18.79341769	1.912526868	7	1.84E-05	304.8306529	0.00112442	0	0	0	0	0
Q86XK2	17.36266522	0.03419433	42	2.27E-05	32835.11853	0.04681755	0	1	0	0	0
Q8N302	18.20852319	4.143871371	21	2.03E-05	5528.68241	0.00533466	0	0	0	0	0
Q8N3F8	18.08598545	3.140713828	23	2.10E-05	17479.3891	0.01334594	0	0	0	0	1
Q8NAF0	18.20871241	3.829399829	21	2.14E-05	12634.97175	0.01368517	0	1	0	0	0
Q8NB46	18.05079429	0.723397043	24	2.02E-05	3322.615277	0.00690357	0	0	0	0	1
Q8WUA4	17.05657464	4.157426841	52	2.28E-05	20868.58713	0.0511781	0	1	0	0	0
Q8WV44	16.98147393	0.640713732	55	2.08E-05	37608.16197	0.01059902	0	1	0	0	0
Q92624	16.60899389	0.006479542	68	2.20E-05	123376.3796	0.02498859	0	1	0	0	0
Q96EP0	17.12430061	4.058188381	50	2.17E-05	34285.06366	0.02366414	0	0	1	0	0
Q96HP0	18.01388101	2.212754336	25	2.02E-05	4434.917082	0.00520324	0	0	1	0	0
Q96RT1	16.89830934	4.151273112	58	2.34E-05	68607.34201	0.04458386	0	0	0	0	1
Q9BV97	18.63612151	1.888396499	11	1.95E-05	19890.42502	0.00363819	0	0	1	0	0
Q9BW27	17.79157113	0.362508244	31	2.10E-05	4981.744666	0.01241805	0	0	0	0	1
Q9H4L7	17.83376779	5.410952911	30	2.16E-05	12290.74886	0.03022732	0	1	0	0	0
Q9UGM1	17.17739304	1.309588769	48	2.04E-05	33834.6903	0.00578628	0	0	0	0	0
Q9UKN8	17.2829986	4.157545534	45	2.21E-05	14177.34492	0.03609412	0	0	0	0	1
Q9UL42	17.57270446	4.171844831	36	2.12E-05	37947.80043	0.01581479	0	0	0	0	0
Q9UMX1	17.4136071	1.295404429	41	2.06E-05	56885.20689	0.00617862	1	1	0	0	0
Q9UPQ7	18.6521388	1.46058449	10	1.92E-05	6139.809123	0.00221893	0	0	0	0	1
Q9Y2K1	18.46324414	2.794305538	14	2.04E-05	7049.003945	0.00759347	0	1	0	0	0
Q9Y496	16.89693276	3.098715224	58	2.16E-05	59709.85812	0.01591722	0	0	0	0	1
Q9Y5Q9	17.46329797	4.157633708	40	2.26E-05	21112.08526	0.03606486	0	1	0	0	0
Q69YQ0	17.40862641	0.144153417	41	2.28E-05	37709.42358	0.04131825	0	0	1	0	0
Q9Y4B5	18.20946891	4.170713326	21	2.09E-05	8904.63772	0.01120784	0	0	0	0	0
O75467	18.24294101	5.935668363	20	2.04E-05	3588.497109	0.00975536	0	0	0	0	1
Q07973	18.97860435	4.158819274	4	1.75E-05	240.5546758	0.00053373	0	0	1	0	0
Q9NYW8	18.78669466	5.934892806	7	1.84E-05	135.030748	0.00242508	0	1	0	0	0
Q70CQ2	18.12678837	4.15953814	22	2.05E-05	4837.887644	0.00806444	0	1	0	0	0
Q96RT7	18.2853939	2.097606062	19	2.00E-05	5884.099777	0.00669597	0	0	0	0	0
A8K979	19.06950773	1.548343557	3	1.73E-05	84.12069052	0.00058884	0	0	0	0	1
O14958	17.16424563	0.589816229	48	2.15E-05	26674.68371	0.02549753	1	0	0	0	0
Q14315	16.56507012	3.559181252	70	2.24E-05	66783.65489	0.0347657	0	0	0	0	1
Q9UKB3	18.43850306	1.548350116	15	1.90E-05	3785.474829	0.00230606	0	0	0	0	0
A8MQ03	18.46926316	1.947626421	14	1.98E-05	43089.30644	0.00542694	0	0	0	0	1
O43741	16.38701505	1.948099447	77	2.18E-05	110316.2495	0.0172939	0	0	0	0	1
Q5T752	18.97878159	1.947391568	4	1.53E-05	4347.007605	5.67E-05	0	0	0	0	0
Q5TA76	18.93653273	1.958713439	5	1.85E-05	6438.259799	0.00175871	0	0	0	0	0
Q5TA78	18.42712401	2.027459285	15	1.83E-05	1502.597069	0.00116511	0	0	0	0	0
Q5TA81	18.98081763	1.947127119	4	1.64E-05	2182.455156	0.00018315	0	0	0	0	0
Q64LD2	18.87963352	1.947580457	6	1.90E-05	1523.858123	0.00252562	0	1	0	0	0
Q8N393	18.7248925	1.146904738	9	1.81E-05	3990.02948	0.00144868	0	1	0	0	0
Q92731	14.01227511	4.210905936	229	2.51E-05	220310.929	0.19857839	1	0	0	0	1
Q9BYQ0	19.06804802	1.94762667	3	1.56E-05	81.64425798	6.67E-05	0	0	0	0	0
Q9Y342	18.69580483	2.52585783	9	1.73E-05	7306.279573	0.00048039	0	0	0	0	0
Q8IUG1	18.97957879	1.947690763	4	1.71E-05	114.4848297	0.00038446	0	0	0	0	0
Q9BYR3	19.14754772	1.947525385	2	1.62E-05	35.84297307	0.00013111	0	0	0	0	0
A8MT69	18.61135708	3.073576649	11	1.89E-05	973.4233169	0.00241977	0	0	0	0	0
O15287	17.66177808	3.07336671	34	2.06E-05	17728.69873	0.00736956	0	0	0	0	1
O15360	17.35698988	4.88040517	42	2.16E-05	29464.63701	0.02219275	0	1	0	0	0
P63279	14.45491657	4.957067928	198	2.47E-05	274049.9715	0.12142033	0	1	0	0	0
Q71F23	17.23823371	5.762047224	46	2.13E-05	17236.86539	0.0331581	0	0	0	0	1
Q7L2Z9	17.66145378	5.672067721	34	2.13E-05	16488.86422	0.02972663	0	1	0	0	0
Q8IYD8	17.81776657	0.062582091	30	2.03E-05	39841.20974	0.007192	0	1	0	0	0
Q8N137	17.57164195	3.835554004	36	2.09E-05	6505.614406	0.01258003	0	0	1	0	0
Q8N2Z9	18.59117908	3.073619054	12	1.82E-05	495.6502976	0.00145286	0	0	0	0	0
Q9BU64	18.03497802	1.438607818	25	1.95E-05	6024.073169	0.00429	0	1	0	0	0
Q9BYV2	16.67021888	2.43854663	66	2.14E-05	42017.38408	0.01440239	0	0	0	0	1
Q9NW38	18.20492141	3.072254335	21	1.97E-05	5271.093858	0.00333865	0	0	0	0	1
A8MT70	17.99163362	1.912491413	26	1.95E-05	7058.074505	0.00290832	0	0	0	1	0
O43149	16.93279594	2.696532189	56	2.13E-05	37706.54026	0.0153636	0	0	0	0	1
O43379	17.74306466	3.482235551	32	2.15E-05	12313.59045	0.02176801	0	0	1	0	0
O75096	17.99186789	3.143915312	26	2.05E-05	13636.55671	0.00597251	0	0	0	0	1
O94763	17.09242356	5.046921516	51	2.13E-05	6694.410169	0.02930872	0	0	0	0	1
P0DTE7	17.61227735	1.911202964	35	2.02E-05	14729.923	0.00677589	0	0	0	0	0
P0DTE8	17.61261774	1.914328561	35	2.02E-05	14729.923	0.00677589	0	0	0	0	0
P0DUB6	17.60920864	1.908524566	35	2.02E-05	14729.923	0.00677589	0	0	0	0	0
P50570	16.95775106	4.459376878	56	2.26E-05	27798.09546	0.04275323	0	0	0	0	1
Q05193	17.17477714	0.631180613	48	2.20E-05	28395.19552	0.02603238	1	0	0	0	0
Q07864	17.90178376	4.76400853	28	2.16E-05	12514.12833	0.02151119	0	0	0	0	1
Q0D2I5	18.36272093	5.943593829	17	2.00E-05	6859.612209	0.00555337	0	0	0	0	0
Q14181	17.98221803	0.941408632	26	2.07E-05	5525.881448	0.00892884	0	0	0	0	1
Q15751	17.55340704	3.617179373	37	2.11E-05	35185.25353	0.01101874	0	0	0	0	0
Q5T447	17.48243537	2.693864038	39	2.06E-05	14578.52152	0.00976227	0	0	0	0	0
Q92673	16.99030754	2.408495247	55	2.21E-05	100530.5294	0.02470966	0	0	0	0	0
Q96DA0	17.57093299	2.089684538	36	2.03E-05	35292.05985	0.00559679	0	0	0	0	1
Q9HA65	18.46589103	3.52275696	14	2.00E-05	1576.195895	0.00621908	0	0	0	0	0
Q9UQ16	17.83731993	3.590744687	29	2.11E-05	10061.21867	0.00935583	0	0	0	1	0
Q9HCU4	18.08662577	1.329074247	23	1.99E-05	5718.208081	0.00479204	0	0	1	0	0
Q9NPG1	18.83294928	2.059848912	7	1.73E-05	736.4130741	0.00037155	0	0	0	0	1
Q9NYQ6	18.47291585	1.328672599	14	2.17E-05	10300.57591	0.01252808	0	0	0	0	1
Q92628	17.92256031	3.910008261	27	2.04E-05	15610.72907	0.00686936	0	0	1	0	0
Q5SZK8	18.35815883	1.327813424	17	1.97E-05	3603.277314	0.00600294	0	0	1	0	0
A8MTL0	19.14882261	1.488917598	2	1.66E-05	345.3626407	0.00029099	0	0	0	0	0
P40818	17.53005064	3.384574845	38	2.22E-05	33759.81378	0.03073072	1	0	0	0	1
Q8WW32	19.14514356	1.488923412	2	1.62E-05	230.7879295	0.00018953	0	0	0	0	0
A8MTZ0	18.83499322	1.941665411	7	1.78E-05	506.6190726	0.00170071	1	0	0	0	0
P10412	14.68602792	1.389708736	182	2.32E-05	277373.1304	0.1412125	0	0	0	0	1
Q8IWZ6	17.02124316	3.368294623	53	2.08E-05	29737.88936	0.01331316	0	0	0	0	0
Q8N3I7	18.61972126	1.941513195	11	1.88E-05	794.0367207	0.00196651	1	0	0	0	0
Q8NFJ9	17.81609679	3.183794232	30	2.08E-05	15354.98611	0.00967904	1	0	1	0	0
Q8TAM2	18.65944701	1.941479594	10	1.81E-05	375.8818891	0.00106021	0	0	0	0	0
Q96RK4	18.16047442	1.767258353	22	2.07E-05	9971.365005	0.01076428	1	0	1	0	0
Q9BXC9	18.28029357	1.941483246	19	1.95E-05	6402.450828	0.00272116	0	0	0	1	0
A8MVW5	17.94021258	2.61699055	27	1.99E-05	12608.58673	0.00367282	0	0	0	0	1
O00459	16.90311273	4.40248494	58	2.29E-05	43419.91581	0.04131937	0	0	0	0	0
O95819	17.82192906	4.099023763	30	2.13E-05	10487.14261	0.01329883	0	0	0	0	0
P09382	16.76549205	2.917693175	63	2.28E-05	84838.34404	0.03899255	0	0	1	0	0
P10586	17.21181086	2.907678339	47	2.22E-05	37644.40674	0.02518594	0	0	0	1	0
P11362	15.70136131	4.470680031	110	2.30E-05	223449.1553	0.05356168	0	0	0	0	0
P27037	17.88734654	2.617403765	28	1.93E-05	17524.39512	0.00200447	0	0	1	0	0
P36894	17.23626335	3.154667171	46	2.09E-05	48888.92181	0.01062132	1	0	1	0	0
Q13705	17.48514007	2.637682264	39	2.01E-05	39772.08309	0.00304955	0	0	0	0	0
Q16739	18.51519339	2.400978488	13	1.88E-05	1644.280199	0.00135715	0	0	0	0	0
Q86YB8	18.30554281	2.616571817	18	2.04E-05	4909.952958	0.00646821	0	0	0	0	0
Q8IWV8	17.38292305	3.123801966	42	2.13E-05	24982.96073	0.01427608	0	0	0	0	1
Q8TCT0	17.41650125	6.166524286	41	2.12E-05	16620.7025	0.01635543	0	0	0	1	0
Q969Z4	18.5188242	2.402769764	13	1.90E-05	1544.881386	0.00147979	0	1	0	0	0
Q9BT67	17.61601543	2.398176772	35	2.02E-05	25102.62168	0.00465836	0	0	0	0	0
Q9BV94	17.42595295	2.51428263	40	2.02E-05	35746.22003	0.00412182	0	0	0	0	0
Q9UI95	14.08074342	1.705982266	224	2.40E-05	333587.6394	0.11084565	0	1	0	0	0
Q8WUY8	18.15948192	2.138731913	22	1.97E-05	10598.41309	0.00276545	0	0	1	0	0
P55082	17.74843783	2.457347542	32	1.96E-05	12840.3227	0.00251245	0	0	0	0	1
Q8NFZ8	19.0634117	2.92505224	3	1.62E-05	288.1590701	0.00011138	0	1	0	0	0
Q7Z4F1	18.02482452	2.606449903	25	1.97E-05	5347.906242	0.00237379	0	1	0	0	0
Q8NC42	18.16126772	2.400357421	22	1.88E-05	4288.459607	0.00140385	0	0	0	1	0
Q9UHQ9	18.4461686	2.503972711	15	2.03E-05	8067.746793	0.00404585	0	0	1	0	0
Q9NPF0	18.07826993	2.402115184	24	1.92E-05	8453.791799	0.00181415	1	0	1	0	0
Q7Z736	18.65299414	4.467748553	10	1.82E-05	564.465537	0.00116267	0	0	0	1	0
Q9BXB1	18.08448979	3.087927303	23	1.89E-05	24994.97536	0.00141917	0	0	1	0	0
A8MW92	18.07611629	5.204085019	24	2.05E-05	2558.769544	0.01641173	0	0	0	0	1
O75792	17.60544537	0.349393489	35	2.05E-05	11468.60419	0.00812603	0	0	0	0	1
O95983	16.80997291	5.20335037	61	2.28E-05	31516.47083	0.05267221	0	1	0	0	0
P08571	18.3602795	5.217333424	17	1.92E-05	2963.004252	0.00287884	0	0	0	1	0
P48431	13.07015657	5.166827423	363	2.47E-05	582075.8717	0.17404235	0	1	0	0	0
Q13330	16.31387756	5.203750521	79	2.34E-05	41796.84565	0.07046686	0	0	0	0	1
Q13547	12.67333798	5.208578604	435	2.60E-05	835966.1698	0.28960303	1	1	0	0	0
Q13637	18.08619893	2.054489838	23	2.03E-05	6113.514788	0.00650183	0	0	1	0	0
Q14839	14.9377865	5.870174004	162	2.44E-05	135747.1147	0.15763191	0	1	0	0	0
Q5TKA1	17.86635916	4.86099414	29	2.19E-05	11101.70285	0.02368799	0	1	0	0	0
Q7Z3B3	17.88760616	1.50429951	28	2.16E-05	9642.949277	0.02026379	0	1	0	0	0
Q86YP4	17.21986028	5.203977063	47	2.21E-05	8080.092137	0.04556832	0	1	0	0	0
Q8WXI9	16.72958632	5.204838433	64	2.28E-05	20328.13487	0.05484778	0	1	0	0	0
Q96EZ8	16.50709745	5.088927446	72	2.32E-05	48008.38803	0.04487309	0	1	0	0	0
Q9BTC8	17.42636191	5.203942976	40	2.22E-05	5794.420211	0.04039799	0	0	0	0	1
Q9H165	18.0694108	5.207083208	24	2.05E-05	2140.479249	0.01683637	0	1	0	0	0
Q9H7Z6	18.06897666	5.081473239	24	2.21E-05	2383.385889	0.03489437	0	1	0	0	0
Q9H9L4	18.44226791	5.079227833	15	1.94E-05	1210.007041	0.00451391	0	0	0	0	1
Q9P2N6	18.41438071	5.076459603	16	1.97E-05	634.2652524	0.00643489	0	0	0	0	1
Q9UBB5	17.51966079	5.20366482	38	2.22E-05	3543.031445	0.03665283	1	1	0	0	0
A9UHW6	18.61199315	5.95224403	11	1.94E-05	1564.303992	0.0034131	0	0	0	0	1
O43310	18.87561979	5.952241591	6	1.77E-05	199.3575412	0.0007485	0	0	1	0	0
O75821	17.48320888	5.654787931	39	2.27E-05	24718.18126	0.04928368	0	0	1	0	0
P07288	18.68910829	2.566939655	10	1.99E-05	2911.035261	0.004302	0	0	0	0	0
P56524	16.31632095	4.971608934	79	2.35E-05	40918.00833	0.06892346	1	0	0	0	1
P62191	15.92521601	3.770369147	97	2.37E-05	46582.46134	0.09572733	0	0	0	0	1
Q14493	18.37996822	5.849902459	16	1.96E-05	3960.689231	0.00782293	1	0	0	0	1
Q1RMZ1	18.28679639	1.81063046	19	1.94E-05	6162.912989	0.00293963	0	0	1	0	0
Q5RKV6	17.97985043	6.102067638	26	2.10E-05	2616.677559	0.02032728	0	0	0	0	0
Q9NUU7	18.36871814	5.954295164	17	2.12E-05	11575.84295	0.01490889	0	1	0	0	0
Q9UMR2	16.12633024	1.627124736	87	2.25E-05	160397.3495	0.02942573	1	1	0	0	0
P27540	16.37671969	4.338108969	77	2.31E-05	54395.45658	0.07104056	0	1	0	0	0
B0YJ81	18.93920815	1.691077784	5	1.66E-05	1174.006241	0.00016039	0	0	0	0	0
P04279	18.14890133	1.690919314	22	1.96E-05	21721.14121	0.00277881	0	0	0	0	0
Q02383	18.14910198	3.16681963	22	1.92E-05	14545.90848	0.00217524	0	0	0	0	0
Q9BVX2	18.9770078	2.490803813	4	1.70E-05	15972.0942	0.00036731	0	0	0	0	0
Q9UQB8	16.692364	2.929402658	65	2.37E-05	66856.40018	0.05609012	0	0	0	0	1
B2RC85	19.15099374	3.60258185	2	1.70E-05	19.64950051	0.00034491	0	0	0	0	0
P27482	17.06302801	0.882197988	52	2.18E-05	60028.26375	0.02041998	0	0	0	0	0
Q9UL63	17.27401213	3.600514347	45	2.16E-05	34498.66428	0.01622966	0	0	0	0	1
P0C862	18.47742701	2.629997588	14	1.85E-05	17245.54969	0.00118772	0	0	0	0	0
B2RTY4	17.97175902	4.166416632	26	2.21E-05	12066.20784	0.02221972	0	0	0	1	0
O15460	16.26373263	0.212522153	81	2.23E-05	56986.83157	0.03162931	0	0	0	1	0
P04626	13.74355171	4.377630147	256	2.52E-05	550191.6559	0.14286015	1	0	0	0	1
P04637	11.30914027	5.270231987	666	2.77E-05	1913911.217	0.54974313	1	0	0	0	1
P12268	17.20522338	4.289926274	47	2.34E-05	37040.1632	0.05566175	0	0	1	0	0
P48039	16.69656785	3.576454162	65	2.25E-05	126009.4817	0.03228748	0	0	0	0	0
P52948	16.77407919	0.362555432	62	2.27E-05	49863.6119	0.03609585	1	0	0	0	0
Q00005	16.89140769	4.113514275	58	2.21E-05	17675.85314	0.0445224	0	0	1	0	0
Q5TCS8	18.70570958	4.651762973	9	1.94E-05	8675.138855	0.00498385	0	1	0	0	0
Q6IBW4	16.44561281	0.868471815	75	2.17E-05	36748.02759	0.01879167	0	0	0	0	1
Q6TDU7	19.06504089	4.166460072	3	1.81E-05	28.63677904	0.00102127	0	0	0	0	1
Q86UP2	16.70907595	2.151254583	65	2.33E-05	96264.30629	0.03746906	0	0	0	1	0
Q86WV1	16.79027383	4.484167866	61	2.16E-05	33747.14861	0.01969568	0	0	0	0	1
Q8TE96	18.53555266	0.341637201	13	1.90E-05	1277.139147	0.00185814	0	1	0	0	0
Q9H3U1	17.826626	4.013692661	30	2.28E-05	22175.38698	0.04709262	0	0	0	0	1
Q9NQC1	18.39030425	4.16635904	16	1.96E-05	1095.614322	0.00573485	0	1	0	0	0
Q9NZQ9	18.18787766	4.611983072	21	2.01E-05	1619.982103	0.00722506	0	0	0	0	0
Q9Y2S2	17.6572284	4.214605733	34	2.05E-05	9665.561928	0.0073403	0	0	0	0	1
B2RU33	18.81987329	4.02660563	7	1.93E-05	1341.446666	0.00358571	0	0	0	0	0
O75330	17.69745969	1.803547435	33	2.25E-05	19856.0524	0.02558187	0	0	1	0	0
Q15034	18.4357837	3.033078907	15	1.86E-05	33645.72018	0.00160124	0	0	1	0	0
Q99933	16.60257128	4.74623943	69	2.29E-05	39489.01147	0.04874101	0	0	0	0	1
Q9Y592	18.4664783	4.02655379	14	2.19E-05	5454.97237	0.01928142	0	0	0	0	0
P32242	17.83650131	2.028980247	30	1.87E-05	47331.7425	0.00154216	0	1	0	0	0
B2RV13	18.89167693	2.822498022	5	1.79E-05	282.3707258	0.00109385	0	0	0	1	0
P23284	16.354636	3.563220309	78	2.26E-05	155632.5069	0.04002538	0	0	0	0	1
P29034	18.14649033	4.50366522	22	2.10E-05	4940.441203	0.01480641	0	0	0	0	1
Q15828	17.76614575	2.818059637	31	2.07E-05	29846.70644	0.01020211	0	0	0	0	1
B2RXF5	18.68686625	0.324837889	10	1.84E-05	678.4858767	0.00199094	0	1	0	0	0
O15344	17.69871113	3.931031649	33	2.03E-05	9946.926109	0.00889836	1	0	0	0	1
O75312	17.84736237	0.127485325	29	2.05E-05	4534.384406	0.01228806	0	0	0	1	0
P56545	16.18493112	1.653315437	85	2.32E-05	93337.58074	0.05466458	0	1	0	0	0
Q5TA31	18.63711452	5.536743378	11	2.01E-05	3085.031996	0.0137752	0	0	0	0	1
Q6P2P2	18.68296038	0.336433645	10	1.93E-05	1348.551651	0.00391879	0	0	0	0	1
Q92618	18.56780626	5.216811691	12	1.97E-05	912.1200102	0.00810377	0	0	0	0	1
Q99592	18.68639361	1.565274468	10	1.83E-05	7735.045158	0.00209094	0	1	0	0	0
Q99986	16.98967911	5.48433456	55	2.27E-05	20014.95434	0.08176771	1	0	0	0	1
Q9UF56	18.18051247	0.324900686	21	2.10E-05	10039.3238	0.01915732	0	1	0	0	0
B7ZAP0	18.07870011	2.797819779	24	1.97E-05	5314.559136	0.00289859	0	0	0	0	0
O00154	17.74096739	1.613175788	32	2.18E-05	24841.42559	0.01980338	0	0	0	0	1
P00167	18.43487562	2.254251247	15	2.00E-05	5911.604346	0.00483723	0	0	0	0	1
P09017	18.43895558	0.709375504	15	2.04E-05	1917.669096	0.00790393	0	1	0	0	0
P41587	15.96909615	2.112232776	95	2.11E-05	93589.88034	0.01145147	0	0	1	0	0
P58340	16.95515291	3.495364469	56	2.17E-05	25065.82927	0.02133895	0	0	0	0	1
Q03112	17.97652648	5.201686431	26	2.11E-05	4322.97784	0.02104204	0	1	0	0	0
Q12816	18.07525355	4.263155926	24	2.05E-05	3581.428138	0.00936502	0	0	0	0	1
Q13387	17.82965366	4.251895728	30	2.10E-05	20280.3687	0.01332462	0	0	0	0	0
Q14699	18.70848881	2.939469347	9	2.10E-05	2878.365982	0.0100671	0	0	0	0	0
Q52LD8	18.74349624	2.647424055	8	1.83E-05	867.7898422	0.00115596	0	0	0	1	0
Q5TBB1	17.59753133	0.459324747	36	2.10E-05	13917.96348	0.01099173	0	1	0	0	0
Q8TAL5	18.88002426	0.2245616	6	1.93E-05	838.7266658	0.00445573	0	0	1	0	0
Q96ES7	16.44130643	3.967110828	75	2.27E-05	67461.36942	0.03650543	0	1	0	0	0
Q96F44	16.9247862	3.831442683	57	2.11E-05	40270.38132	0.0099109	0	0	0	0	1
Q9BZD4	17.54434729	1.355423295	37	2.12E-05	10447.38696	0.01714236	0	0	0	0	1
Q9NNX1	18.60855364	1.825065909	11	1.93E-05	998.2401828	0.0030035	0	0	0	1	0
Q9UGU5	18.28574471	0.95036573	19	2.17E-05	3206.218335	0.01939117	0	1	0	0	0
Q9UJY5	17.37950333	2.791024331	42	2.12E-05	24856.92715	0.00972916	1	0	0	0	1
Q9Y3P9	17.83431508	1.825070921	30	2.07E-05	11436.57544	0.00628596	0	0	1	0	0
Q9Y4Z0	17.54471124	6.264268665	37	2.10E-05	15973.69992	0.02661056	0	0	0	1	0
Q5TGL8	19.04498391	2.7978032	3	1.67E-05	41.2667843	0.00025382	0	0	0	1	0
P35219	18.08127738	2.819033358	23	1.99E-05	9334.305701	0.00308137	1	0	0	0	0
Q13797	18.55953715	2.819729053	12	1.99E-05	3432.660689	0.00466678	0	0	0	0	1
Q6AZZ1	17.96624862	3.303370545	26	1.95E-05	53672.00308	0.00385736	0	0	0	0	1
Q8N878	17.32857761	0.885868447	43	1.95E-05	23796.52355	0.00345171	0	0	1	0	0
Q8N9N2	18.00165892	4.171888764	25	2.20E-05	16073.89811	0.02051814	0	0	0	0	1
Q96L08	18.32765824	2.81192004	18	1.87E-05	3238.657441	0.00196373	0	0	0	0	0
Q96L92	16.82487015	3.149566435	60	2.10E-05	57554.12422	0.00870857	0	0	0	0	1
Q9BZM6	18.81154914	2.610528784	7	1.71E-05	1168.17904	0.00031777	0	0	0	0	1
Q9H8H2	15.99454181	5.764099449	93	2.29E-05	218452.0391	0.08282137	0	0	0	0	1
F7VJQ1	17.75081681	4.497745045	32	2.21E-05	17276.11848	0.02369487	0	0	0	0	1
O00165	15.75153318	4.258453506	107	2.40E-05	203113.2673	0.06834113	0	0	1	0	0
O75084	18.08063368	4.265484525	23	1.99E-05	33628.83789	0.00341151	0	0	0	1	0
O94985	18.00304996	2.63459994	25	2.02E-05	22237.46484	0.00415412	0	0	0	0	0
P04156	17.75141068	4.497884089	32	2.21E-05	17276.11848	0.02369487	1	0	0	0	1
P07237	15.98613059	4.497935273	94	2.42E-05	112903.0531	0.08682587	1	0	0	1	0
P07550	15.43141743	2.491792924	126	2.29E-05	350599.7913	0.03695196	0	0	1	0	0
P08865	15.42262752	5.600316543	127	2.38E-05	48377.27858	0.23039338	0	0	0	0	1
P10909	16.12780052	2.534740297	87	2.30E-05	218291.5785	0.03872833	0	0	1	0	0
P13591	17.98339977	2.924775916	26	2.10E-05	24761.06719	0.00940843	0	0	0	0	1
P20916	18.53019088	1.001976341	13	1.95E-05	2875.843422	0.00342538	0	0	0	0	0
P25105	18.34930218	4.497533708	17	2.02E-05	22949.65823	0.00878272	0	0	0	0	1
P29372	18.18167895	4.49856864	21	2.19E-05	9460.131211	0.02432828	0	0	0	0	1
P31948	16.3892888	4.609538391	77	2.40E-05	75098.98022	0.09272618	0	0	0	0	1
P32004	18.43865392	4.499160344	15	1.98E-05	1929.84282	0.00433149	1	0	0	0	1
P32246	17.94806928	4.497025982	27	2.06E-05	27752.69255	0.00916612	0	0	0	0	0
P42858	13.2351504	5.012934955	321	2.59E-05	737554.3444	0.19166638	0	0	0	0	1
P51693	18.28662119	4.496215627	19	2.05E-05	2499.4651	0.00871226	0	0	0	0	1
P55085	16.41063916	2.982632273	76	2.19E-05	222151.5527	0.02164431	0	0	0	1	0
Q13642	17.77081616	4.817260923	31	2.20E-05	27063.44754	0.0231564	0	0	0	0	1
Q15139	15.24631941	3.330159213	141	2.37E-05	150491.8193	0.08748418	0	0	0	0	1
Q8N3V7	15.20706139	0.148896275	144	2.31E-05	50090.34791	0.07666622	0	0	0	0	1
Q9BSJ6	18.52396883	6.16708355	13	1.98E-05	1993.893015	0.00536064	0	1	0	0	0
Q9H4B4	18.7476216	4.497774718	8	2.01E-05	268.5503358	0.00889168	0	0	0	0	0
Q9UL18	16.66330666	5.679893938	66	2.28E-05	8416.112796	0.10109017	1	0	1	0	0
O00115	19.04473482	4.982015449	3	1.93E-05	52.28728444	0.00458942	0	0	0	0	0
P27824	14.00040096	2.548900148	229	2.49E-05	757637.5584	0.10348276	0	0	0	1	0
Q9Y230	14.66762449	5.823833347	184	2.52E-05	183770.3734	0.20203688	0	0	0	0	1
Q9Y265	14.83817447	4.982354227	171	2.53E-05	173732.3287	0.18214958	0	0	0	0	1
O00116	18.53527838	1.610628066	13	2.02E-05	2018.911731	0.00459803	0	0	0	1	0
O75381	17.37993142	3.210553901	42	2.13E-05	38645.01574	0.01449623	0	0	0	0	1
P22307	18.53129305	0.107679933	13	1.95E-05	1580.670955	0.00340677	0	0	0	0	1
P50542	17.28956968	1.610604121	45	2.13E-05	78615.89797	0.01639559	1	0	0	0	1
Q15006	15.74298384	2.149670638	108	2.29E-05	87542.11158	0.0513759	0	0	0	0	0
Q676U5	17.15038928	4.231591794	49	2.21E-05	38545.89992	0.03314887	1	0	1	0	0
Q96DB2	15.29418416	0.362635736	137	2.29E-05	89265.64812	0.08654344	0	0	0	0	0
Q9BQQ3	17.24607714	1.524016484	46	2.15E-05	32155.25418	0.01250422	0	0	0	1	0
Q9BYG5	16.55932353	3.638328551	70	2.29E-05	52440.99724	0.0320539	0	0	1	0	0
Q9UHD1	17.15627468	4.612568816	49	2.15E-05	13245.8388	0.02279644	0	0	1	0	0
O15228	18.00582634	1.622606897	25	2.04E-05	11708.22316	0.00392279	0	0	0	0	0
O00124	18.74215467	3.799594146	8	1.95E-05	558.6279055	0.00318518	0	0	0	0	1
P55072	13.91314977	4.634702836	234	2.60E-05	576082.2242	0.20956324	1	0	0	0	1
Q8TAT6	16.75604067	3.797751372	63	2.15E-05	41116.71729	0.02156198	0	0	0	0	1
Q8TC07	17.24802856	3.522268598	46	2.20E-05	30916.21523	0.02189981	0	0	1	0	0
Q92890	17.86476748	3.800270571	29	2.15E-05	10189.24977	0.01662474	0	0	0	0	1
Q96JH7	17.70276768	3.799993728	33	2.07E-05	11439.89313	0.01212121	0	0	0	0	1
O00139	16.96614943	3.116363409	55	2.27E-05	31872.51214	0.03308028	0	0	0	0	1
O00303	16.96163587	3.546980565	56	2.32E-05	34900.85341	0.05189265	0	0	0	0	0
O60303	18.87709007	4.042527272	6	1.78E-05	481.5570762	0.00085821	0	0	0	0	1
O60645	17.43491211	2.789896313	40	2.20E-05	19997.70106	0.01899862	0	0	0	0	1
O94822	17.06009974	3.00640987	52	2.26E-05	41207.50586	0.02434756	0	0	1	0	0
P02675	15.8680309	3.583945981	100	2.23E-05	85673.40628	0.02875381	0	0	0	1	0
P11441	17.10372282	3.805980199	51	2.26E-05	20121.83386	0.03649237	0	0	0	0	1
P15586	17.86609405	3.116569523	29	2.06E-05	22849.6154	0.01031614	0	0	0	0	0
P17252	16.34756121	3.699708296	78	2.30E-05	97141.99593	0.05442074	0	0	0	0	1
P33981	17.75289385	3.252061283	32	2.11E-05	11198.61994	0.01366682	0	0	0	0	1
P49419	17.77168948	3.374672343	31	2.12E-05	3949.231248	0.01860369	1	0	1	0	0
P49674	15.56515733	1.801146783	117	2.31E-05	117468.738	0.05073345	0	0	0	0	1
P49748	18.02686336	2.348032288	25	2.07E-05	7450.660771	0.00808596	0	0	0	0	1
P51858	15.41078799	5.322154888	128	2.30E-05	35386.088	0.13676538	0	1	0	0	0
P57727	17.8586428	2.606304125	29	1.98E-05	6956.007338	0.00320076	0	0	0	0	0
Q01085	18.02595771	5.549289464	25	2.29E-05	4411.971841	0.06667702	0	0	0	0	1
Q12931	16.92210219	2.339077241	57	2.33E-05	33139.49037	0.05705207	0	0	1	0	0
Q13043	16.57457608	4.662011942	70	2.27E-05	34835.64938	0.06595823	1	0	0	0	1
Q14203	15.27394637	0.236689288	138	2.36E-05	148945.0062	0.07000606	0	0	1	0	0
Q15058	16.96292751	3.114532289	55	2.30E-05	37734.9687	0.03443616	0	0	1	0	0
Q5S007	13.15600163	5.660296611	353	2.59E-05	566513.9289	0.30562633	0	0	0	1	0
Q659C4	18.04480865	0.526225666	24	2.13E-05	1808.182161	0.0410721	0	0	1	0	0
Q68CZ1	17.07927201	0.344677987	52	2.20E-05	19763.26776	0.02664089	0	0	0	0	1
Q6IPR3	18.02708964	3.143725163	25	2.01E-05	8808.704409	0.00521152	0	0	0	0	1
Q7L5D6	18.0367725	3.804938006	25	2.07E-05	10540.05015	0.00812022	0	0	0	0	1
Q8IX90	17.87638228	3.117778006	29	2.02E-05	9046.04375	0.00650828	0	0	1	0	0
Q8TAE8	16.43914637	2.71510381	75	2.21E-05	18378.30486	0.04611725	0	0	0	0	1
Q8TCX5	17.54725521	1.520931319	37	2.10E-05	14026.03127	0.00835434	0	1	0	0	0
Q8TCZ2	18.45496497	3.273273375	15	1.98E-05	1427.754237	0.00398707	0	0	0	1	0
Q8TEP8	17.5818666	1.777135714	36	2.10E-05	6967.632412	0.01184737	0	0	1	0	0
Q92879	18.0879052	5.465687753	23	2.08E-05	1729.344828	0.02203664	0	1	0	0	0
Q96EL3	18.15828963	2.726168797	22	2.06E-05	1646.391176	0.01395765	0	0	1	0	0
Q96K37	18.60995633	2.219711055	11	2.12E-05	2933.5934	0.01160424	0	0	0	1	0
Q99598	16.20827073	3.308095121	83	2.22E-05	64192.06851	0.03396883	1	0	0	0	1
Q99661	17.0089818	4.181744155	54	2.29E-05	44701.02352	0.04675695	0	0	0	0	1
Q9H2D6	17.7590996	0.134158782	31	2.24E-05	10548.58776	0.0272911	0	0	0	0	0
Q9H6R7	17.84547005	4.304366005	29	2.08E-05	7510.423303	0.01151524	0	0	0	0	1
Q9HCK4	18.59893784	2.23217008	11	2.05E-05	3433.37552	0.01003109	0	0	0	0	1
Q9P2L0	18.27852887	4.032036826	19	1.99E-05	2921.755112	0.00566943	0	0	0	0	0
Q9UBC1	18.09152152	1.170785855	23	2.05E-05	1976.389754	0.01642772	0	1	0	0	0
Q9UBK8	18.81426198	3.569782401	7	1.88E-05	203.8716694	0.00215304	1	0	0	0	1
Q9Y4F5	18.58375293	3.482884173	12	2.17E-05	1493.580036	0.01529437	0	0	1	0	0
Q5SVZ6	17.82082073	0.459412103	30	2.17E-05	10336.31536	0.01736399	0	0	0	0	1
Q99766	18.48725281	6.090137377	14	1.92E-05	5134.067326	0.00307735	0	0	0	0	1
O00141	17.82937879	4.536477338	30	2.13E-05	22990.60188	0.0180688	0	1	0	0	0
O15530	16.00950859	3.4584148	93	2.34E-05	76106.49246	0.07402142	0	0	1	0	0
P01112	14.46252131	2.933041296	197	2.35E-05	222868.7112	0.05333642	1	0	0	0	1
P02788	17.74635164	6.183064595	32	2.08E-05	41372.09902	0.01549423	1	0	0	0	0
P04049	14.5770345	4.350683205	191	2.49E-05	225844.2955	0.15519667	1	0	0	0	1
P10636	15.01539229	4.536086578	156	2.44E-05	151939.9604	0.15289034	0	0	0	0	1
P25942	17.8457406	3.819621062	29	2.10E-05	16505.78232	0.01555846	0	0	0	0	0
P30533	18.09045924	2.551263309	23	2.06E-05	10752.01716	0.00595036	0	0	0	1	0
P41252	16.54773183	4.72417567	71	2.31E-05	13266.10335	0.08672788	0	0	0	0	1
P42336	17.13416259	4.361948251	50	2.34E-05	29598.37654	0.04478827	0	0	1	0	0
P42345	16.1765638	2.904582478	85	2.31E-05	107585.9825	0.04670948	1	0	0	0	1
P46934	15.78913853	3.845250916	104	2.31E-05	160450.6159	0.04964777	0	0	1	0	0
P49411	15.55228988	6.147953009	118	2.44E-05	156161.8916	0.11153967	0	0	1	0	0
P52292	16.08733588	5.258808702	89	2.34E-05	81118.04918	0.09048034	0	0	0	0	1
Q13164	16.18075608	4.66712252	85	2.27E-05	36763.54968	0.05833572	1	0	0	0	1
Q13451	15.64622223	4.549454922	112	2.34E-05	85880.6842	0.07251401	1	1	0	0	0
Q15599	16.98210746	3.168908811	55	2.29E-05	69289.76161	0.03240243	0	0	0	0	0
Q16543	14.67993044	4.488443468	183	2.43E-05	166252.0979	0.13586451	1	0	1	0	0
Q96PU5	16.74410135	3.434673652	63	2.18E-05	58680.85802	0.02624889	1	0	0	0	0
Q9H4A3	17.58326885	3.495243848	36	2.22E-05	19854.21837	0.02372863	0	0	1	0	0
Q9UQ80	16.46054291	5.631219871	74	2.34E-05	27518.44624	0.10281181	0	0	1	0	0
Q9Y2V2	18.91468295	4.533949919	5	1.89E-05	738.354536	0.0026139	0	0	0	0	0
P01833	18.15310684	6.184071425	22	1.96E-05	6489.649704	0.00399363	0	0	0	0	0
Q96KC2	18.34517556	2.418519862	17	1.88E-05	5375.630576	0.00137831	0	0	0	0	0
O00148	16.75048645	0.927131143	63	2.27E-05	39816.72561	0.04473919	0	1	0	0	0
O00358	16.48770085	0.917572907	73	2.14E-05	25996.45775	0.02734864	0	0	0	0	0
O00487	16.13948674	3.771675692	86	2.23E-05	25266.59808	0.04832469	0	1	0	0	0
O14508	16.64669902	4.296066042	67	2.20E-05	47723.9237	0.03552134	0	0	0	1	0
O14862	15.79118743	0.926233143	104	2.26E-05	80688.01805	0.05947208	0	0	0	0	1
O43638	16.59425348	4.117028678	69	2.17E-05	30850.71901	0.02963923	0	0	0	0	1
O75593	17.42799608	4.727503447	40	2.10E-05	8780.959009	0.0156354	0	0	0	0	0
O95433	17.601324	4.612645483	35	2.23E-05	7924.094402	0.04310663	0	0	1	0	0
P00390	18.3200573	3.119186776	18	2.02E-05	1555.442077	0.00866819	0	0	1	0	0
P52788	17.78985766	3.640560594	31	2.10E-05	5912.312414	0.01254341	0	0	0	0	1
P54274	14.43953403	1.615540558	199	2.38E-05	320341.5887	0.08464744	1	1	0	0	0
P55316	16.69320616	6.132043379	65	2.17E-05	14481.83028	0.03353987	0	0	0	0	0
P55318	17.29283934	1.56324088	45	2.17E-05	17435.9752	0.02379544	0	1	0	0	0
P58012	17.21835587	0.467349339	47	2.08E-05	5607.643227	0.02451782	0	1	0	0	0
P78362	15.24281257	0.849220367	141	2.36E-05	41291.50225	0.14129763	1	0	0	0	1
P82979	17.3281273	6.06066015	43	2.14E-05	28127.21527	0.03022816	0	1	0	0	0
Q00796	17.92881096	3.54390273	27	2.10E-05	4437.524421	0.01333763	0	0	1	0	0
Q12948	17.1960311	0.926561853	47	2.23E-05	23038.77716	0.03327492	0	0	0	0	1
Q12951	18.62261994	0.930728565	11	1.97E-05	210.1822036	0.0064475	0	0	0	0	1
Q12952	15.59041307	1.569444664	115	2.22E-05	46836.20772	0.04428932	0	0	0	0	0
Q13509	15.12761754	5.178275715	149	2.47E-05	266925.9406	0.09950974	0	0	1	0	0
Q13619	14.06964792	4.616050573	224	2.49E-05	223856.3145	0.25199339	0	1	0	0	0
Q13769	17.42390571	6.060623536	41	2.09E-05	6629.577145	0.02448624	0	1	0	0	0
Q13838	16.97830035	6.058860233	55	2.31E-05	20383.16009	0.06096099	1	1	0	0	0
Q15007	15.76001113	6.15261465	107	2.33E-05	103467.3475	0.08751322	0	1	0	0	0
Q15554	16.21098162	1.125330098	83	2.32E-05	61797.894	0.06391026	0	1	0	0	0
Q15562	15.84500016	4.194326892	101	2.24E-05	58162.37924	0.05603131	0	1	0	0	0
Q16627	18.73699552	2.626023347	8	1.90E-05	2646.467332	0.00251501	0	0	0	0	0
Q53F19	17.25192019	6.059074574	46	2.19E-05	8211.829176	0.04134641	0	1	0	0	0
Q5JSP0	18.86497044	0.927179904	6	1.89E-05	237.660654	0.00239339	0	0	0	0	1
Q5T3F8	16.21233436	2.322064572	83	2.20E-05	53658.83605	0.02572043	0	0	0	0	1
Q6I9Y2	17.55808634	6.060621062	37	2.03E-05	8232.205098	0.01660127	0	0	0	0	1
Q6ZQN5	17.15092573	0.930191062	49	2.08E-05	11575.71972	0.01477056	0	0	0	0	0
Q86V81	16.73120938	5.447417268	64	2.35E-05	16325.63693	0.11847446	0	1	0	0	0
Q8IVH2	18.45347941	1.060985135	15	2.08E-05	8262.311224	0.01064169	0	1	0	0	0
Q8NEZ3	18.08875726	0.375702343	23	1.98E-05	3741.082303	0.00528532	0	0	0	0	1
Q8NI27	16.65459967	6.058997828	66	2.22E-05	51863.5156	0.04348896	0	1	0	0	0
Q969H0	15.66029029	4.720947941	111	2.36E-05	81214.6508	0.0919385	0	0	0	0	1
Q96FV9	16.87675969	0.435079493	58	2.18E-05	24140.751	0.03820029	0	1	0	0	0
Q99853	15.57025899	1.659844878	117	2.25E-05	70962.06648	0.05409761	0	0	0	0	1
Q9BRN9	17.90739982	3.262409361	28	1.97E-05	10198.23903	0.0029683	0	0	0	0	1
Q9BZZ5	17.90408499	1.083178767	28	2.19E-05	36202.37906	0.02699297	0	1	0	0	0
Q9H4M7	18.88021957	4.552724228	6	1.90E-05	252.7412681	0.00229641	0	0	0	0	1
Q9HB07	18.3810864	3.543326795	16	2.09E-05	3212.805446	0.01336595	0	1	0	0	0
Q9NWV8	16.9112946	0.905296272	57	2.27E-05	40836.93158	0.0330906	0	0	0	0	1
Q9NYB0	15.04995659	1.124215947	154	2.36E-05	282828.8969	0.07051701	0	1	0	0	0
Q9UJ70	16.87886524	2.017357528	58	2.16E-05	28149.72233	0.01812012	0	0	0	0	1
Q9Y2Z0	16.78413487	0.021566438	62	2.21E-05	40856.25138	0.03247364	1	0	0	0	1
Q9Y3Y2	17.43288287	6.060514328	40	2.23E-05	12229.51758	0.04466051	0	1	0	0	0
O00151	18.38300042	0.022259559	16	2.16E-05	4827.669772	0.01674713	0	0	0	0	1
O43707	16.78797607	0.147961622	62	2.36E-05	30219.03346	0.06947132	0	0	1	0	0
O95376	17.64477547	5.173922437	34	2.16E-05	11255.14525	0.02617034	0	1	0	0	0
P12814	16.49999438	4.021028181	73	2.35E-05	70611.61453	0.06135221	0	0	0	0	1
P35408	17.37564232	0.021941246	42	2.10E-05	49665.07546	0.01250303	0	0	0	0	0
P35609	17.29702778	0.622256855	45	2.10E-05	48957.32194	0.0113821	0	0	1	0	0
P52789	17.8724376	1.659781879	29	2.17E-05	10582.53814	0.01817385	0	0	0	0	1
P53384	18.49655705	3.734721267	14	1.90E-05	481.1247661	0.00272758	0	0	1	0	0
Q08043	18.57627206	0.620120949	12	1.95E-05	965.6522789	0.00378237	0	0	1	0	0
Q5XUX0	18.29290962	5.970434561	19	2.07E-05	2213.548835	0.01810363	0	0	0	0	1
Q8TDR2	18.62839257	4.611423776	11	1.97E-05	816.8434261	0.00920568	0	1	0	0	0
O95379	18.32361149	3.514762358	18	2.03E-05	2888.288349	0.00820087	0	1	0	0	0
P04406	15.23221878	5.013097096	142	2.53E-05	271116.4306	0.1707158	0	0	0	0	1
P25705	15.53135659	4.134459478	119	2.50E-05	134653.8162	0.14251114	0	0	1	0	0
P30101	15.53925724	3.133447943	118	2.40E-05	240442.2948	0.06843447	0	0	0	1	0
P31150	16.76784121	2.053245332	63	2.20E-05	47302.84643	0.02817008	0	0	0	0	1
P43360	17.58711508	0.426821547	36	2.09E-05	14102.16913	0.01398231	0	0	0	0	0
P49189	18.58414514	3.304570834	12	2.04E-05	1098.731597	0.01076849	1	0	1	0	0
Q01484	17.87795587	3.924625691	29	2.10E-05	13147.93241	0.01371697	1	0	0	1	0
Q03135	14.77335064	2.223647396	176	2.50E-05	405843.98	0.09476732	0	0	0	1	0
Q13554	18.08170629	4.004759323	23	2.02E-05	20491.52938	0.00932308	0	0	0	0	1
Q5R372	18.03923474	1.825071772	24	1.97E-05	5314.559136	0.00289859	0	0	0	0	0
Q6PKH6	19.01336481	2.603835575	4	1.72E-05	98.38402173	0.00044364	0	0	0	0	0
Q8N5H7	15.03282153	1.998163872	155	2.37E-05	226325.8883	0.06456581	0	0	1	0	0
Q8NBF2	18.45778155	3.513909276	15	1.92E-05	2192.456069	0.00331564	0	1	0	0	0
Q92597	16.12042774	5.487097549	87	2.35E-05	62241.19042	0.09998794	0	0	1	0	0
Q96FC7	18.67031163	2.364570185	10	1.90E-05	1428.093465	0.0026712	0	0	1	0	0
Q9BSI4	15.7621196	1.615459583	107	2.26E-05	121486.1708	0.04630616	0	1	0	0	0
Q9H9S4	18.90262445	4.009216821	5	1.81E-05	78.48340181	0.00118518	0	0	0	1	0
Q9HCK8	16.92277386	5.412973382	57	2.34E-05	30746.65531	0.0670068	0	1	0	0	0
Q9NUX5	15.10774942	1.617099643	151	2.29E-05	296175.0347	0.05276429	0	1	0	0	0
Q9NVV9	17.34731258	0.429511705	43	2.13E-05	11333.38042	0.02150585	0	1	0	0	0
Q9P258	18.32563688	5.242873578	18	2.21E-05	2210.866724	0.02539011	0	0	0	0	0
Q9Y297	14.63619076	0.043577501	187	2.40E-05	255356.6099	0.09761093	0	0	0	0	1
O00155	18.9130771	2.299682125	5	1.74E-05	874.9112738	0.00042722	0	0	0	0	0
Q8N6L0	17.82855374	2.299646553	30	2.01E-05	77327.36822	0.00473727	0	0	0	0	0
Q969F0	17.60715768	2.299698836	35	2.01E-05	91343.77919	0.00364191	0	0	0	0	0
Q9UJ14	17.90867188	2.897420829	28	1.98E-05	22310.84345	0.0036295	0	0	0	0	1
O14639	17.43247653	0.150095104	40	2.29E-05	38705.2009	0.0479301	0	0	1	0	0
O14908	17.48475413	4.01155179	39	2.20E-05	44052.76157	0.0186305	0	0	0	0	1
O14974	16.51113415	0.135094904	72	2.35E-05	38368.97461	0.0619776	1	0	0	0	1
O14976	16.14960297	0.182526458	86	2.28E-05	43461.88505	0.0467097	0	0	0	1	0
O15020	17.85650379	2.59640681	29	2.15E-05	9156.284948	0.02155805	0	0	0	0	1
O15042	17.59545661	5.409032982	36	2.34E-05	9319.055552	0.08733022	0	1	0	0	0
O15143	16.87324069	0.125609437	59	2.21E-05	19120.30432	0.03753571	0	0	0	0	1
O15145	17.13470768	0.12472	50	2.27E-05	20221.78215	0.04480937	0	1	0	0	0
O15393	16.51214082	2.569708488	72	2.22E-05	55496.55395	0.03197171	0	0	0	1	0
O43795	17.13851513	0.149309611	50	2.31E-05	24541.2419	0.06043065	0	0	0	1	0
O60264	16.24688735	5.19698245	82	2.34E-05	35990.42322	0.10501066	0	1	0	0	0
O60496	16.06413849	6.273198587	91	2.28E-05	67063.3298	0.05056262	0	0	0	0	1
O75083	17.11044251	0.11398863	51	2.22E-05	13072.244	0.03528369	0	0	0	1	0
O75128	17.93154911	0.119621042	27	2.13E-05	4401.489263	0.02595532	0	0	0	1	0
O75365	17.35216276	2.506071207	43	2.15E-05	11648.19687	0.02380823	0	0	0	0	0
O75368	16.1737593	0.116530145	85	2.26E-05	39521.60053	0.05984276	0	0	1	0	0
O75528	17.1237499	5.021652626	50	2.25E-05	24494.87405	0.0385096	0	1	0	0	0
O75533	15.73868202	5.424469111	108	2.43E-05	34676.86673	0.16683201	1	1	0	0	0
O76071	17.78355009	4.763988469	31	2.08E-05	10810.02948	0.01129158	0	0	0	0	1
O95425	17.04592529	0.139134086	53	2.33E-05	21404.73874	0.06053352	0	0	0	0	1
O95985	16.20419077	3.988066897	84	2.25E-05	33341.41592	0.05255461	0	1	0	0	0
P07711	16.91738802	2.58194484	57	2.20E-05	26053.91089	0.03173857	0	0	0	1	0
P07858	16.47525662	3.994599426	74	2.23E-05	31977.18563	0.04052583	0	0	0	0	1
P0DP23	14.54959423	3.95433543	192	2.52E-05	266648.9705	0.13961865	1	0	1	0	0
P0DP24	14.55652414	4.296290193	192	2.52E-05	266648.9705	0.13961865	0	0	0	0	0
P0DP25	14.52851606	4.004675284	192	2.52E-05	266648.9705	0.13961865	0	0	0	0	0
P11233	17.35260254	2.967461261	43	2.19E-05	32382.76727	0.02008144	1	0	0	0	1
P13164	17.64047995	2.599333642	34	2.16E-05	16798.85929	0.0205636	0	0	0	0	1
P16234	16.64493494	4.338688134	67	2.29E-05	40220.17733	0.05006071	0	0	0	0	1
P18206	16.17796315	3.375586698	85	2.34E-05	47581.42277	0.07167049	0	0	1	0	0
P20839	16.96486189	2.292413916	55	2.22E-05	93327.73237	0.02223323	0	0	1	0	0
P20936	15.87747496	4.411250828	99	2.30E-05	46205.2068	0.06423394	0	0	0	0	0
P22681	15.34308101	4.383017211	133	2.37E-05	101269.9513	0.08525286	0	0	1	0	0
P23528	16.14238739	0.128692239	86	2.40E-05	72908.97434	0.09457837	0	0	0	1	0
P24941	13.71231145	4.094503906	258	2.54E-05	349652.2174	0.23234121	0	0	0	0	1
P26583	17.50045879	1.256351089	38	2.22E-05	17498.82957	0.03069715	0	1	0	0	0
P27487	15.18499034	2.551071911	145	2.37E-05	167757.2412	0.0965024	0	0	0	0	0
P28289	17.75792048	0.145075502	32	2.11E-05	2625.7038	0.02214239	0	0	0	0	0
P28324	16.51715927	0.380225561	72	2.21E-05	20187.56594	0.04647726	1	1	0	0	0
P29353	14.77891355	4.394435156	175	2.49E-05	238144.5528	0.11821391	0	0	1	0	0
P32121	13.18307599	5.584314175	330	2.58E-05	538110.8224	0.3338635	0	0	0	0	1
P35269	16.45629953	4.993550329	74	2.31E-05	45136.15955	0.05979177	1	1	0	0	0
P35611	17.71422531	0.083010581	32	2.10E-05	10596.76167	0.01440302	1	0	0	0	1
P52756	18.03901115	5.444779494	24	2.24E-05	6872.781756	0.03265919	0	1	0	0	0
P52943	18.86892768	3.58019908	6	1.92E-05	8431.015339	0.00280287	0	0	0	0	1
P60981	18.408648	0.117344314	16	2.09E-05	2100.654262	0.0141262	0	0	0	1	0
P63261	16.00122096	4.046038609	93	2.39E-05	46842.15354	0.10888959	0	0	0	0	0
P80723	17.81998869	0.130204034	30	2.15E-05	4621.36777	0.02391199	1	0	0	1	0
P98175	17.28910173	5.408756224	45	2.30E-05	18765.31916	0.06305786	0	1	0	0	0
Q01082	16.52015847	0.142029237	72	2.42E-05	55630.11226	0.10384099	0	0	1	0	0
Q0ZGT2	17.81971119	0.149340844	30	2.14E-05	6292.083545	0.02852114	0	0	0	0	1
Q12792	17.7546708	0.147388629	32	2.23E-05	8148.696921	0.0369177	0	0	1	0	0
Q13045	16.93876204	0.145337022	56	2.30E-05	17073.67134	0.06918085	0	0	0	0	1
Q13115	16.77718387	3.756323546	62	2.20E-05	36097.94309	0.03806914	0	1	0	0	0
Q13347	17.16053364	5.654827665	49	2.29E-05	42599.19595	0.05711253	0	0	1	0	0
Q13435	16.21772735	6.220628264	83	2.34E-05	34209.2891	0.11014972	0	1	0	0	0
Q13813	15.33348823	0.14204702	134	2.48E-05	202120.8794	0.13678131	0	0	0	0	1
Q14151	17.44016923	5.482251655	40	2.32E-05	16149.64023	0.07082605	0	0	0	0	1
Q155Q3	18.74450125	1.717288389	8	2.02E-05	568.4577743	0.01046396	0	0	1	0	0
Q16670	17.93427989	4.032044598	27	2.06E-05	7691.438615	0.01057954	0	1	0	0	0
Q4KMQ1	18.15470436	0.143754137	22	2.06E-05	6333.840062	0.0203183	0	0	0	1	0
Q5T5U3	17.30903153	3.038868126	44	2.27E-05	13410.8443	0.04431378	0	0	0	0	1
Q5TB80	16.3065119	0.182621848	80	2.22E-05	55161.95096	0.03221787	0	0	0	0	1
Q6IN84	17.49855654	2.73781995	38	2.22E-05	19416.54935	0.025324	0	0	1	0	0
Q6P4F7	17.70649786	0.139602314	33	2.11E-05	3483.042084	0.0216536	0	0	0	0	1
Q6PJ61	18.56007267	0.033305372	12	2.07E-05	1006.669913	0.01683459	0	0	0	0	1
Q6WCQ1	17.07465733	0.136819487	52	2.32E-05	34253.5948	0.05633836	0	0	1	0	0
Q7Z460	18.12226619	3.446128506	23	2.26E-05	38540.36826	0.03132337	0	0	0	0	0
Q7Z4V5	17.48860699	4.872976362	39	2.27E-05	20776.48694	0.03888877	0	0	0	0	1
Q86SQ0	17.92481498	3.383185755	27	2.21E-05	3786.237259	0.03076956	0	0	0	0	1
Q8IVT2	17.60818368	0.1432097	35	2.12E-05	8193.95768	0.02329909	0	0	0	0	1
Q8IWX8	17.5885101	6.222906769	36	2.17E-05	4942.693725	0.04227608	0	0	0	0	0
Q8IX12	18.12247218	1.651447929	23	2.26E-05	8976.766137	0.03438234	0	0	0	0	1
Q8IXM2	18.41144093	5.197065145	16	2.15E-05	2055.510589	0.02019844	0	0	0	0	0
Q8IZP0	16.11300101	3.97427934	87	2.31E-05	60523.98487	0.05347522	0	0	0	1	0
Q8N556	17.92456471	0.150569283	27	2.23E-05	3873.911382	0.03657563	0	0	1	0	0
Q8N573	18.70199207	5.307111112	9	1.95E-05	285.2493834	0.00664324	0	0	0	1	0
Q8N9B5	18.66332332	4.002905338	10	2.04E-05	1472.989587	0.00757109	0	1	0	0	0
Q8TB52	18.49012475	0.34160355	14	2.05E-05	1951.449435	0.01093866	0	0	1	0	0
Q8WX93	18.12411861	4.022112001	23	2.11E-05	7284.190884	0.01317933	0	0	0	0	1
Q8WXI8	17.05362768	2.572502439	53	2.18E-05	22805.44194	0.02899302	0	0	0	0	0
Q8WYL5	18.32242814	0.129359298	18	2.08E-05	2022.076358	0.02120917	0	0	0	0	1
Q92828	18.15170693	0.148859567	22	2.04E-05	4306.424312	0.01528614	0	0	0	0	1
Q96EV2	18.62110862	3.992667169	11	2.15E-05	1521.619604	0.01658109	0	1	0	0	0
Q96FS4	18.35341208	0.154464475	17	2.15E-05	337.9671605	0.02972046	0	0	0	0	1
Q96I25	17.51330039	6.220690631	38	2.23E-05	8899.662455	0.03988703	0	1	0	0	0
Q99759	14.81702311	3.94051591	172	2.46E-05	109980.6981	0.17614363	0	1	0	0	0
Q9BQ61	18.72796017	2.205390715	9	2.00E-05	740.6097819	0.0057037	0	1	0	0	0
Q9BSF4	17.6064731	2.514399039	35	2.08E-05	28416.12066	0.00799587	0	0	0	0	1
Q9BWT7	18.49398902	4.011553188	14	2.06E-05	1392.966306	0.01112081	0	0	0	0	1
Q9H0G5	18.62173861	4.618948036	11	2.02E-05	374.4709332	0.00748532	0	1	0	0	0
Q9H0L4	18.23596599	0.21612972	20	2.16E-05	11631.92496	0.01600096	0	0	0	0	1
Q9H3F6	17.47544716	0.054900035	39	2.20E-05	24661.30616	0.0352598	0	0	0	0	1
Q9H9Y6	17.8522122	4.999024596	29	2.20E-05	3985.199105	0.02944161	0	0	0	0	1
Q9HC98	17.30304739	1.786892086	44	2.20E-05	23403.49306	0.0209557	0	0	0	0	1
Q9NR12	15.67416607	4.018097	111	2.37E-05	85984.32048	0.06964195	0	0	1	0	0
Q9NVS9	18.73530751	3.640024392	8	1.85E-05	919.6844587	0.00152401	1	0	0	0	1
Q9NX63	17.0706022	2.240395661	52	2.27E-05	66564.58188	0.02748755	0	0	1	0	0
Q9NYL9	16.37901659	0.146405344	77	2.35E-05	47941.68575	0.06996933	0	0	1	0	0
Q9P0K7	17.17372889	0.137882387	48	2.32E-05	21377.50495	0.05234693	0	0	0	0	1
Q9P2S5	17.10708823	1.730035729	51	2.17E-05	32688.76073	0.02474369	0	0	0	0	0
Q9UDY2	17.12924357	3.323345667	50	2.25E-05	29719.87156	0.04008996	0	0	0	0	1
Q9UIG0	17.47583666	4.94600445	39	2.25E-05	3747.962386	0.05972295	0	1	0	0	0
Q9ULV4	16.70075436	0.132324503	65	2.35E-05	40993.94395	0.06680742	0	0	0	0	0
Q9ULY5	16.95904765	2.595957006	56	2.19E-05	26286.58874	0.02699503	0	0	0	0	0
Q9ULZ3	17.30350897	3.864073939	44	2.15E-05	120124.0059	0.01949051	0	0	0	0	1
Q9UPN6	18.56127658	2.014241891	12	2.18E-05	1753.450145	0.01834406	0	1	0	0	0
Q9Y281	18.15290697	0.136157485	22	2.11E-05	1257.729783	0.02255263	0	0	0	0	1
Q9Y2K6	16.9092553	3.959167411	57	2.19E-05	45328.71884	0.02344718	0	0	0	0	1
Q9Y2T2	17.41526191	3.751150343	41	2.10E-05	24117.70525	0.0122923	0	0	0	0	0
Q9Y4F1	18.15270706	3.055664082	22	2.21E-05	3013.207182	0.02109244	1	0	1	0	0
Q9Y572	15.85658084	4.623286073	100	2.33E-05	37022.69654	0.10524367	0	0	0	0	0
Q9Y5L4	17.0046551	3.361397273	54	2.30E-05	43655.78265	0.05922478	0	0	0	0	1
Q9Y6J8	18.56234552	0.142040322	12	2.00E-05	2658.533836	0.00855247	0	0	0	0	0
Q9Y6K9	13.98838629	4.08749046	229	2.53E-05	241564.356	0.21358054	1	0	1	0	0
Q9Y5J9	18.56527933	3.361588853	12	1.97E-05	1651.302259	0.00664048	0	0	0	0	0
Q9Y6N5	18.32293546	4.839430201	18	2.23E-05	4850.12944	0.02767783	0	0	1	0	0
Q8WW12	18.61820562	5.466679238	11	2.19E-05	623.4007058	0.02318129	0	1	0	0	0
Q96BQ5	19.01302217	2.383609772	4	1.89E-05	111.3802982	0.00201145	0	1	0	0	0
Q9Y4I1	17.21584355	0.146560535	47	2.27E-05	45757.09326	0.03724399	0	0	1	0	0
O60292	18.04503097	4.169278567	24	2.26E-05	3477.71884	0.03621579	0	0	0	0	1
Q5M775	17.9565935	0.14106117	27	2.24E-05	7579.589116	0.03185469	0	0	0	0	1
Q27J81	17.90459567	0.146896185	28	2.11E-05	4915.662903	0.02310172	0	0	0	0	1
Q7Z7F7	17.83184993	2.711795312	30	2.08E-05	4793.859795	0.01668409	0	0	0	0	0
O00160	18.66114472	0.222464629	10	1.93E-05	821.0024176	0.00325438	0	0	1	0	0
O75366	17.98127165	0.222144841	26	2.03E-05	6838.950228	0.00725231	0	0	0	0	0
O95235	17.60613064	0.267496452	35	2.14E-05	15772.12795	0.01923742	0	0	0	0	1
P07305	17.14931553	0.607035252	49	2.26E-05	56579.71938	0.0429553	1	0	0	0	1
P20700	16.82413046	6.039134135	60	2.35E-05	31379.25339	0.06284466	0	1	0	0	0
P58166	18.56314649	0.766441402	12	2.04E-05	4211.269445	0.00617617	0	0	0	1	0
Q01844	14.72186324	6.192543624	179	2.46E-05	458419.2797	0.16103679	1	1	0	0	0
Q92882	18.04458628	3.231009012	24	2.09E-05	13524.38168	0.01020275	0	0	1	0	0
Q96C36	17.7895718	2.75024441	31	2.22E-05	10573.96597	0.02633179	1	0	1	0	0
Q9HB29	18.90719885	3.804865372	5	1.90E-05	298.7399875	0.00255174	0	0	0	0	0
Q9UPQ4	18.18961425	3.21738848	21	2.00E-05	3484.842838	0.00721974	0	1	0	0	0
O00161	17.22336193	2.1813495	47	2.26E-05	35176.97482	0.02460937	0	0	0	1	0
O00186	18.04414139	2.963268334	24	2.11E-05	13121.43967	0.01303517	0	0	0	0	1
O15126	17.96432493	2.175082002	27	2.08E-05	8019.414586	0.00745423	0	0	0	0	1
O15127	18.73271375	2.175095403	9	1.85E-05	2011.626533	0.00097034	0	0	0	1	0
O15155	17.67306389	2.183240983	34	2.04E-05	6892.299536	0.00750791	0	0	0	0	0
O43633	18.18999975	3.216395685	21	1.98E-05	2528.251785	0.00531304	0	0	0	0	1
O75558	16.71403636	1.460211497	65	2.18E-05	37715.74171	0.01667568	0	0	0	0	0
O76038	18.11627419	2.884451215	23	2.02E-05	4982.117561	0.00515407	0	0	1	0	0
P11279	14.24352784	2.196917478	213	2.37E-05	296872.0428	0.05441757	0	0	0	0	0
P23763	18.78197265	2.172664815	8	1.89E-05	385.9301622	0.00242749	0	0	0	0	0
P32856	18.61757343	2.17601372	11	1.84E-05	252.5985944	0.00142766	0	0	0	0	1
P33176	16.2376997	3.348273019	82	2.31E-05	53636.96804	0.05815162	0	0	1	0	0
P46459	17.51066978	2.182331372	38	2.29E-05	28548.46959	0.0388468	0	0	0	0	1
P51151	15.95699967	2.18237705	95	2.20E-05	92250.88895	0.01923054	0	0	0	0	1
P51809	18.04325104	2.179121374	24	2.04E-05	3945.021338	0.00637788	0	0	0	1	0
P61266	18.61744695	2.172401275	11	1.88E-05	882.3085037	0.00209043	0	0	0	0	1
P63027	17.50954028	2.181183606	38	2.12E-05	15590.44657	0.01066858	1	0	0	0	0
Q12846	16.75445685	2.17793375	63	2.14E-05	32977.07305	0.01205891	0	0	0	1	0
Q13190	16.8009285	2.17795494	61	2.22E-05	47763.23578	0.01673479	0	0	0	0	1
Q13277	16.82339022	2.178067244	60	2.16E-05	25316.13977	0.01624567	0	0	0	0	1
Q15811	17.18571889	0.108121378	48	2.14E-05	12820.07026	0.017488	0	0	0	1	0
Q15836	16.93013304	2.181145253	56	2.16E-05	36904.46128	0.01184532	0	0	0	0	0
Q16623	17.10820755	1.722284871	51	2.09E-05	37288.49816	0.00847762	0	0	0	0	1
Q5T5C0	18.51463365	2.181684827	13	2.00E-05	807.7963448	0.00531138	0	0	1	0	0
Q8IUH5	16.77873265	1.902834032	62	2.21E-05	106388.7274	0.01994131	0	0	0	1	0
Q8N4C7	18.35357614	2.18113745	17	1.99E-05	20699.782	0.00441858	0	0	1	0	0
Q8NFX7	18.49441748	2.180284271	14	1.95E-05	691.5204373	0.00289957	0	0	0	0	0
Q92777	18.62123465	0.632278602	11	1.94E-05	3495.51323	0.0027715	0	1	0	0	0
Q9BV40	18.00974659	2.180909992	25	2.04E-05	3343.306443	0.00771956	0	0	0	0	1
Q9NSN8	18.88129311	2.178906581	6	1.78E-05	71.65998505	0.0007559	0	0	0	0	0
O00400	17.20776208	2.205034455	47	2.17E-05	23124.69164	0.02259383	0	0	0	0	1
O00429	17.30949039	3.705339677	44	2.29E-05	30625.11789	0.0454152	0	0	0	0	1
O14544	16.01444888	3.361069931	93	2.32E-05	52958.37736	0.05210035	0	0	0	0	1
O14595	17.88187921	4.273007356	28	2.12E-05	8981.428421	0.01334062	0	0	0	0	1
O14757	16.81521185	5.265195063	60	2.29E-05	47107.35585	0.06582719	0	0	0	0	1
O14830	18.51533328	4.292472698	13	2.02E-05	709.6777547	0.0111748	0	0	0	0	0
O14980	15.21791956	3.609843698	142	2.43E-05	131072.0261	0.12013243	0	0	0	0	1
O43542	15.45733957	4.143294217	125	2.30E-05	93171.73085	0.05929313	0	1	0	0	0
O43572	18.82297733	1.600151918	7	1.95E-05	874.9660885	0.00369285	0	0	0	0	1
O43602	17.8803117	1.616150624	28	2.12E-05	14142.63429	0.01238179	0	0	1	0	0
O43854	18.78615917	1.436455912	8	1.87E-05	893.1334151	0.00145855	0	0	0	1	0
O60641	18.62085651	4.258167865	11	1.99E-05	1116.267878	0.00502765	0	0	1	0	0
O94905	16.71238559	2.569066939	65	2.28E-05	68707.50934	0.0365069	0	0	0	1	0
O95476	18.43275362	2.472707478	15	1.94E-05	2954.397659	0.00328541	0	0	0	1	0
P01583	18.91430533	2.793686591	5	1.83E-05	532.5989934	0.00108581	0	0	0	0	0
P05090	17.50878658	2.060086727	38	2.12E-05	49017.80624	0.011234	0	0	0	1	0
P09471	17.70463448	3.577689565	33	2.05E-05	18393.50308	0.00613698	0	0	0	0	0
P10398	15.53663052	4.26029834	118	2.46E-05	75879.42364	0.12052735	0	0	0	1	0
P11137	17.75259739	5.351635987	32	2.15E-05	3786.699411	0.02955082	0	0	0	0	1
P14317	18.40397598	4.363735171	16	2.10E-05	2237.425566	0.0107568	0	0	0	0	1
P16401	14.51421683	0.602722603	194	2.40E-05	505488.2206	0.100794	0	1	0	0	0
P17600	17.95465141	0.631701427	27	2.12E-05	9073.863604	0.01497129	0	0	0	0	0
P19438	14.53559085	4.426495302	192	2.44E-05	296409.989	0.13179989	0	0	0	0	0
P20333	15.78296691	4.046619263	105	2.34E-05	47028.54229	0.10415873	0	0	0	0	0
P20336	17.75614921	3.163690303	32	2.07E-05	32359.38237	0.00691897	0	0	0	0	1
P20648	18.62022597	4.180155988	11	1.86E-05	1188.032752	0.00192203	0	0	0	0	0
P21579	17.54652901	2.17417449	37	2.06E-05	65844.50595	0.01258885	0	0	0	0	0
P31323	16.81446508	1.800992882	60	2.19E-05	44905.39044	0.0196237	0	0	1	0	0
P37235	17.95732083	3.484851723	27	2.11E-05	25435.00445	0.01281258	0	0	0	0	0
P37840	15.07097657	4.527784016	153	2.43E-05	234407.3895	0.10483544	1	0	0	0	0
P42262	18.0083647	2.500642937	25	2.01E-05	9267.977336	0.0049443	0	0	0	0	0
P42658	19.04282314	1.60177483	3	1.79E-05	90.33652966	0.00085841	1	0	0	0	0
P49418	17.66533859	0.631117354	34	2.07E-05	11031.01582	0.01047072	0	0	0	0	1
P51674	18.11730982	2.327701405	23	2.04E-05	18190.13276	0.00538052	0	0	0	0	0
P53779	18.01571314	4.252405234	25	2.13E-05	5578.139319	0.02154008	1	1	0	0	0
P59768	18.15350645	4.258593069	22	1.98E-05	3330.337019	0.00639851	0	0	0	1	0
P61221	17.98599475	4.764788498	26	2.24E-05	6363.887643	0.03729322	0	0	1	0	0
P61601	18.61984746	0.743914959	11	1.96E-05	3221.824572	0.00372101	0	0	0	0	0
P61764	17.50803233	2.172371078	38	2.16E-05	22004.59069	0.01556307	0	0	0	0	1
P62760	18.65689512	4.176952961	10	1.91E-05	1221.658413	0.00246422	0	0	1	0	0
P62877	15.63911442	5.062064036	112	2.36E-05	50855.16217	0.11158376	1	1	0	0	0
Q04206	13.77385929	4.69719802	253	2.56E-05	332178.1852	0.25231347	1	0	1	0	0
Q12860	18.04124488	2.938190711	24	2.03E-05	7131.610479	0.00564762	0	0	0	0	0
Q13489	17.28346938	4.065416125	45	2.18E-05	7589.425306	0.02750094	0	0	0	0	1
Q13491	18.88557596	4.373024596	6	2.01E-05	675.9957399	0.00543373	0	0	0	0	0
Q14194	17.76673073	4.179374966	31	2.15E-05	8261.766047	0.01936855	1	0	1	0	0
Q14195	17.96215641	4.179477675	27	2.09E-05	11981.12464	0.01365924	0	0	1	0	0
Q14451	16.64139755	4.390410929	67	2.19E-05	22104.14795	0.06936642	0	0	0	0	1
Q14847	17.54325467	1.872610593	37	2.22E-05	40788.23156	0.02571097	0	0	0	0	1
Q16555	17.69839842	3.998490939	33	2.15E-05	18770.34796	0.01611517	0	0	0	0	1
Q16659	14.1653948	0.983372852	220	2.45E-05	339664.121	0.12259176	0	0	1	0	0
Q86Z02	18.55430088	0.971722034	12	2.06E-05	2499.726296	0.00964152	0	0	0	0	1
Q8IZL9	17.96336171	3.890766814	27	2.07E-05	10441.05384	0.01458587	0	1	0	0	0
Q8NCB2	16.87464976	1.205753706	59	2.18E-05	33462.38187	0.03164565	0	0	0	0	1
Q8NHX9	17.03456179	2.170085793	53	2.10E-05	35921.97015	0.00871037	0	1	0	0	0
Q8TC41	18.89100086	0.224159768	5	1.85E-05	14646.7224	0.00226602	0	0	0	0	0
Q99880	17.60235591	0.636621907	35	2.27E-05	13239.37976	0.05149844	0	0	0	0	1
Q9BPU6	18.41128597	4.178670974	16	1.93E-05	4059.879114	0.00251073	1	0	0	0	1
Q9BRX2	18.03632417	0.994244178	25	2.24E-05	7121.053791	0.03176281	0	0	0	0	1
Q9H4B6	17.34907897	3.399667635	43	2.22E-05	17626.81766	0.03006429	0	0	1	0	0
Q9H4G0	17.06185772	3.451418141	52	2.30E-05	35894.61702	0.0405982	0	0	0	1	0
Q9H9B4	15.80339473	2.362473376	104	2.27E-05	89738.44241	0.0435887	0	0	1	0	0
Q9NR20	18.70210845	4.175038641	9	1.99E-05	336.7672364	0.00607928	0	0	0	1	0
Q9NRW1	17.60166809	2.911759018	35	2.20E-05	31203.04528	0.01590776	0	0	0	1	0
Q9NVH1	17.44740366	2.240515341	40	2.22E-05	35932.97624	0.02008948	0	0	1	0	0
Q9P121	18.82400991	2.668473579	7	1.87E-05	375.9106966	0.00245811	0	0	0	0	0
Q9ULP0	18.56087544	2.130166976	12	1.94E-05	3259.878981	0.00266852	0	0	0	0	1
Q9UPY8	17.84058783	3.219439072	29	2.09E-05	7473.519697	0.01060048	0	0	0	0	0
Q9UQM7	16.8084711	5.155882342	61	2.25E-05	37946.57909	0.06033666	0	0	0	0	1
P22676	19.00631756	0.630650953	4	1.80E-05	12.7363661	0.00117249	0	0	1	0	0
P84074	18.77473988	3.93263441	8	1.85E-05	612.7727785	0.00191427	0	0	0	0	0
Q9H115	18.55886734	2.177892081	12	1.90E-05	570.7224204	0.00220699	0	0	1	0	0
P43304	18.49141447	3.077884608	14	1.91E-05	5331.059262	0.0016531	0	0	1	0	0
O15075	18.70698434	0.630116558	9	2.13E-05	1082.640815	0.01209652	0	0	0	0	1
O00167	18.61288298	0.737110325	11	1.92E-05	1297.463587	0.00220347	0	0	1	0	0
O95817	15.92700812	3.873758939	97	2.31E-05	100497.0048	0.05596366	0	0	0	0	1
P04899	16.67708435	2.017854798	66	2.22E-05	93458.74509	0.02566155	0	0	0	0	1
P05549	17.55268522	4.801904395	37	2.24E-05	18637.64835	0.04770835	0	1	0	0	0
P19086	17.61567617	3.161530438	35	2.02E-05	14647.60313	0.00451244	0	0	0	1	0
Q15475	18.45451953	0.736584292	15	1.91E-05	3239.66708	0.00216786	0	1	0	0	0
Q96MA1	18.29134116	6.10790313	19	2.00E-05	3572.690051	0.00624099	0	0	0	0	0
Q9H845	16.29286782	2.351324143	80	2.29E-05	74556.26103	0.03386393	0	0	1	0	0
Q9NPC8	18.19211742	0.707790471	21	2.04E-05	3927.869073	0.00810035	0	1	0	0	0
Q9UIU6	18.70767899	5.142408997	9	2.16E-05	3290.128203	0.0184197	0	1	0	0	0
O00168	18.58753793	2.314780789	12	1.97E-05	2672.40913	0.00429632	0	0	0	0	1
P05023	16.64933941	2.315207916	67	2.33E-05	53880.68946	0.05657971	0	0	0	0	0
P05026	18.41113099	2.314544599	16	2.19E-05	10082.7748	0.01571244	0	0	0	0	0
P30047	18.58740765	4.29052164	12	1.87E-05	703.6206711	0.00240382	0	1	0	0	0
Q9HD26	16.20282713	1.006557908	84	2.22E-05	184156.2036	0.02111654	1	0	0	1	0
Q9NR33	18.67127177	0.680175948	10	1.84E-05	401.5540454	0.00259212	0	0	0	0	1
Q9NRG1	18.29116673	5.03280683	19	2.02E-05	15646.77757	0.00579904	0	0	0	0	1
Q9UGV2	18.89264198	2.950754868	5	1.87E-05	470.1561657	0.00176972	0	0	0	0	1
Q8IYQ7	18.23393793	0.707921553	20	2.02E-05	7480.935046	0.00450952	0	0	0	0	1
O00170	17.74276531	4.608121363	32	2.17E-05	27971.75353	0.02562699	0	0	1	0	0
O00408	19.14318599	4.60814113	2	1.71E-05	12.06835213	0.00052562	0	0	1	0	0
O94966	17.03936194	4.644020376	53	2.20E-05	14675.67904	0.02705533	0	0	0	0	0
P07947	15.90346028	4.245209968	98	2.41E-05	83192.05558	0.08657889	0	0	0	0	1
P07949	17.35040174	4.390589955	43	2.21E-05	75313.90231	0.02834765	0	0	0	0	1
P08238	13.48179627	4.611402543	282	2.63E-05	378836.6013	0.30980043	0	0	1	0	0
P13385	18.24986844	3.600613192	20	1.91E-05	3999.929898	0.00284059	0	0	0	0	0
P35869	17.68327369	4.845936948	33	2.26E-05	4463.68423	0.04219016	1	0	0	0	1
P41091	17.94586572	5.618905609	27	2.28E-05	5315.59945	0.04588766	0	0	0	0	0
P50406	17.89407508	0.43864886	28	2.12E-05	34514.10771	0.01607215	0	0	0	0	0
P50750	14.62333959	4.672901887	189	2.50E-05	168275.1105	0.24057827	1	0	0	0	1
Q07869	17.81748847	4.851214233	30	2.11E-05	7144.862749	0.0181819	0	1	0	0	0
Q15185	17.28393994	4.6101079	45	2.27E-05	8804.427146	0.04352211	1	0	0	0	1
Q5VTA0	18.86843387	4.607843646	6	1.98E-05	3225.74269	0.00638494	0	0	0	0	0
Q6IA69	18.77852462	4.608055677	8	1.93E-05	723.1067854	0.00416914	0	0	0	0	1
Q6PHR2	18.87188552	4.608244221	6	1.88E-05	725.8886055	0.00303712	0	0	0	0	0
Q8WWR8	18.41175078	1.950369421	16	2.01E-05	6224.287761	0.00482682	0	0	0	0	0
Q92985	18.11440739	4.652973083	23	2.09E-05	3923.721171	0.01367835	0	0	0	0	1
Q96HB5	16.87182968	1.739827531	59	2.12E-05	61771.68878	0.00959939	0	0	1	0	0
Q99952	18.03115417	4.60634209	25	2.14E-05	2444.878247	0.02104582	0	0	1	0	0
Q9NVR5	16.57078437	0.745464851	70	2.16E-05	73813.523	0.01562372	0	0	1	0	0
O00182	16.28660482	3.083311152	81	2.20E-05	62075.03101	0.01681282	0	0	1	0	0
O00592	18.45837352	2.980287573	15	1.98E-05	7094.565094	0.00358755	0	0	0	0	1
O00754	18.90624755	0.198205904	5	1.85E-05	228.8454358	0.00174399	0	0	0	0	1
O43567	17.97295298	2.397253909	26	2.03E-05	8515.242915	0.00422906	0	0	0	0	1
O60637	17.09526019	2.398658325	51	2.08E-05	68254.05564	0.00548236	0	0	0	0	1
O95297	17.39099901	2.93046448	41	2.19E-05	55316.39095	0.01472706	0	0	0	1	0
P06213	16.53698858	4.444079134	71	2.25E-05	59915.96872	0.03420805	0	0	0	1	0
P07942	18.11336879	1.672593657	23	2.04E-05	8793.527835	0.00542796	0	0	0	0	0
P08581	15.65093328	4.384696872	112	2.33E-05	71838.01449	0.06488953	1	0	0	0	1
P08962	18.49798094	2.522025122	14	1.92E-05	2249.805997	0.00211047	0	0	0	1	0
P11117	17.68168516	2.16994035	33	2.03E-05	46555.53465	0.0039527	0	0	0	0	0
P13473	16.59146566	3.083488936	69	2.35E-05	97271.09341	0.03878586	0	0	0	1	0
P13612	18.03878751	2.919469441	24	2.14E-05	17158.65672	0.01596298	0	0	0	1	0
P14543	18.4123702	3.528601117	16	2.04E-05	5296.211392	0.00577598	0	0	0	0	1
P14923	15.74512793	3.043864124	108	2.44E-05	118892.5543	0.08495887	0	0	0	1	0
P15151	17.14068442	1.442379554	49	2.09E-05	48869.1439	0.00623498	0	0	0	0	1
P17931	15.8214348	2.620457931	103	2.34E-05	214538.5206	0.03022159	1	0	0	0	1
P19256	18.70431711	2.563440153	9	2.13E-05	3660.815722	0.01152699	0	0	0	0	0
P23142	17.8639707	2.067046444	29	2.10E-05	23009.7956	0.00796501	0	0	0	1	0
P23634	17.23379501	3.000023159	46	2.18E-05	55973.38321	0.01488428	0	0	0	1	0
P25391	17.89045756	2.922260803	28	2.13E-05	12148.25977	0.01051123	0	0	0	0	0
P33527	18.61554778	2.93078623	11	1.99E-05	970.1656429	0.00503134	0	0	0	1	0
P35222	13.35472709	4.798568163	292	2.63E-05	737503.825	0.2292132	1	0	0	1	0
P43003	18.82204711	2.953421933	7	2.08E-05	909.6117943	0.01125856	0	0	0	0	1
P51790	18.50915995	2.168643609	13	2.05E-05	4313.542376	0.00641991	0	0	0	1	0
P55011	18.11482253	2.64796281	23	2.23E-05	9311.609438	0.02042071	1	0	0	1	0
Q06124	15.50456801	4.451841383	122	2.30E-05	196728.4193	0.04693882	0	0	0	0	1
Q07954	15.89425597	1.856606199	98	2.30E-05	166927.1422	0.03432092	0	0	0	0	1
Q12913	18.40584737	4.388705944	16	2.12E-05	1146.542314	0.01473567	0	0	0	0	0
Q13740	18.40381988	2.528925064	16	2.06E-05	4234.543931	0.00714821	1	0	0	1	0
Q14112	18.15669774	2.621062424	22	1.94E-05	6315.666977	0.00224875	0	0	0	1	0
Q14118	17.11155814	2.922410673	50	2.21E-05	37668.0588	0.02077825	1	0	0	0	1
Q15084	16.40729776	3.551755724	76	2.36E-05	149327.2378	0.07518102	0	0	0	0	1
Q15262	16.30033277	2.628658197	80	2.17E-05	109902.0326	0.01378218	0	0	0	1	0
Q15758	17.32542122	2.944766745	44	2.22E-05	35779.39997	0.02862877	0	0	0	1	0
Q16363	18.61529429	2.608363956	11	2.04E-05	4739.508789	0.00847005	0	0	0	0	1
Q5VZM2	17.87454334	3.086208309	29	2.06E-05	12645.19864	0.00725673	0	0	0	1	0
Q6DKI2	18.18922859	3.004448853	21	1.95E-05	2287.560085	0.002358	0	0	1	0	0
Q6UVK1	18.61516753	0.981033607	11	1.95E-05	2557.503426	0.00313636	0	0	0	1	0
Q7Z3C6	17.09128669	2.459523274	51	2.26E-05	90871.64463	0.02680015	1	0	0	1	0
Q86WC4	18.67318933	3.067688859	10	1.89E-05	1226.779487	0.00162401	0	0	0	0	1
Q8IZA0	18.19691393	2.608771284	21	1.93E-05	8673.495934	0.00203483	0	0	0	0	1
Q8N697	18.49854993	2.486083489	14	1.93E-05	19183.67836	0.00161859	0	0	0	0	0
Q8NB49	17.9970083	2.330489909	26	1.97E-05	11563.4274	0.00293093	0	0	0	0	0
Q8NBW4	18.2908178	3.086169761	19	1.92E-05	3355.610625	0.0022473	0	0	0	1	0
Q92581	17.84925117	2.074799686	29	1.95E-05	14390.3139	0.00225075	0	0	0	1	0
Q96KB5	18.28819695	3.082209301	19	2.09E-05	5683.523889	0.01025029	0	0	1	0	0
Q99808	17.95173128	2.521504602	27	2.13E-05	13469.98263	0.01009507	0	0	0	0	0
Q9HB90	18.29011957	3.08619653	19	1.94E-05	2310.124611	0.00280145	0	0	0	0	1
Q9P2B2	18.49897647	2.52263464	14	1.90E-05	1955.596011	0.00179602	0	0	0	0	0
Q9UBG0	18.44271876	3.082921372	15	2.01E-05	3966.472404	0.00476079	0	0	0	0	0
Q9UHW9	18.3530839	2.414369574	17	2.00E-05	4842.987057	0.00579306	0	0	0	0	1
Q9UIQ6	17.24020026	2.553274159	46	2.26E-05	58113.92883	0.02167805	0	0	0	0	0
Q9UIW2	18.12391295	3.050052842	23	2.08E-05	8094.602559	0.0071794	1	0	0	0	1
Q9Y289	18.91146871	1.08253334	5	2.09E-05	2717.546047	0.00973039	0	0	0	1	0
Q9Y666	18.40537985	2.614225376	16	1.98E-05	3741.052669	0.0037798	0	0	1	0	0
Q9Y6M7	17.67722401	3.004563402	33	2.26E-05	36427.39604	0.02398952	0	0	0	0	1
O75054	18.40631468	3.081192081	16	2.11E-05	6975.612258	0.01205301	0	0	0	0	1
Q3B8N2	19.05473309	3.08221115	3	1.81E-05	26.85601239	0.00123413	0	0	1	0	0
Q86YS7	18.00235468	2.015926814	25	2.13E-05	7846.888282	0.01348904	0	0	1	0	0
Q9Y6X5	18.77787681	1.89753247	8	1.93E-05	1400.154247	0.00269404	0	0	0	0	0
Q6YHK3	17.98693674	2.631839016	26	2.05E-05	18022.76968	0.00641378	0	0	0	0	1
P31641	18.77766078	2.6710205	8	2.03E-05	2530.519755	0.00509323	0	0	0	0	1
Q9UP95	18.28959558	2.456785112	19	2.00E-05	5226.583041	0.00369875	0	0	0	1	0
Q9H7F0	18.51281236	3.162374427	13	1.97E-05	2400.68602	0.00323139	0	0	0	0	1
Q9HCM3	18.77755275	2.609715411	8	1.90E-05	1040.220115	0.00200412	0	0	0	0	1
P54802	18.15570154	1.414687622	22	1.90E-05	4412.019482	0.00172328	0	0	0	0	0
P42892	18.66573852	2.603145081	10	1.92E-05	1881.056969	0.00226753	0	0	0	0	0
Q5ZPR3	18.62714044	2.907905021	11	1.91E-05	1266.635538	0.00173333	0	0	0	1	0
Q9Y6M5	18.15530279	2.420942017	22	2.00E-05	10261.48507	0.00477076	0	0	0	1	0
O60725	18.77744471	3.584366682	8	1.87E-05	642.1290985	0.0018123	0	0	0	0	0
P0DPH7	16.45948373	4.625223274	74	2.28E-05	56573.18398	0.05829845	0	0	1	0	0
P0DPH8	16.46476863	4.576390689	74	2.28E-05	56573.18398	0.05829845	0	0	1	0	0
Q12797	17.14824065	2.42268762	49	2.34E-05	48870.59017	0.03800629	0	0	0	1	0
Q5BJF2	18.69275575	2.963295462	9	1.91E-05	3696.63744	0.00175663	0	0	0	1	0
Q6PD74	18.35717856	0.206328359	17	1.90E-05	2440.614565	0.00247173	0	0	0	0	1
Q7Z602	18.5786404	2.135883342	12	1.98E-05	2247.050201	0.00395003	0	0	0	0	0
Q8TBJ4	18.77722859	2.639196242	8	1.78E-05	660.7809527	0.00077846	0	1	0	0	0
Q8WXH0	17.50991692	6.035379378	38	2.23E-05	15180.66619	0.03197849	0	0	0	0	1
Q9NZH0	18.18187324	2.479277483	21	2.06E-05	7117.278945	0.00634848	0	0	0	0	1
Q9Y216	18.51126872	2.83426877	13	1.92E-05	1880.902661	0.00372785	0	0	0	0	1
O00187	18.69639015	3.58226352	9	1.69E-05	1951.382672	0.00033091	0	0	0	1	0
O43897	18.89697337	3.582274993	5	1.60E-05	49.23643608	0.00013948	0	0	0	1	0
O75636	19.00441849	1.629668726	4	1.58E-05	4.19698848	0.00011129	0	0	0	0	0
P05155	18.57706212	1.968404444	12	1.84E-05	4501.358401	0.0011153	0	0	0	0	0
P0C0L5	19.05415735	3.582140024	3	1.57E-05	12.68897957	9.19E-05	0	0	0	0	0
P11226	18.66923038	3.582825994	10	1.86E-05	5160.607599	0.00192935	0	0	0	0	0
P13497	17.34598578	3.601731003	43	2.08E-05	57725.09715	0.01118491	0	0	0	0	0
P48740	18.63064253	4.48957878	11	2.06E-05	30435.97923	0.01088693	0	0	0	0	1
Q15485	18.82740997	1.629684315	7	1.74E-05	2369.754931	0.00044461	0	0	0	0	0
O00189	18.07719368	3.225700256	24	2.01E-05	9669.248163	0.00660275	1	0	0	0	0
O00257	16.37326457	3.473504411	77	2.34E-05	43032.28679	0.0754249	0	1	0	0	0
O60294	18.66874946	3.226128055	10	1.97E-05	1368.021368	0.00465619	0	0	1	0	0
P17096	15.51536841	0.616962561	121	2.37E-05	199770.815	0.08777257	1	1	0	0	0
P31751	17.81581822	4.562314928	30	2.24E-05	13015.49673	0.02764169	1	0	0	0	1
Q10471	18.63039278	2.248414922	11	1.91E-05	2734.003942	0.00189326	0	0	0	1	0
Q14207	18.14729463	5.011389769	22	2.13E-05	4629.631685	0.02012854	0	1	0	0	0
Q68CP9	17.90536121	4.933283205	28	2.17E-05	6885.063724	0.02556534	0	1	0	0	0
Q7Z6K5	18.93385024	2.345943674	5	1.72E-05	238.5581589	0.00039719	0	0	0	0	0
Q8WVM0	18.45600356	3.225722657	15	2.21E-05	1857.346488	0.02717106	0	0	0	0	0
Q96K76	16.40282538	0.94505495	76	2.19E-05	59649.76715	0.02265355	0	0	0	0	1
Q96N21	18.93579344	3.225249686	5	1.66E-05	105.2665413	0.00020065	1	0	0	1	0
Q9H967	15.3366959	5.083715099	134	2.38E-05	57067.92961	0.14040864	0	1	0	0	0
Q9UJC3	17.83404147	3.223470265	30	2.09E-05	13256.24524	0.01085079	0	0	0	0	0
Q9UPM8	18.53032872	3.22524696	13	1.93E-05	3592.279378	0.00204855	0	0	0	0	0
Q9Y3D9	16.90993552	5.925459794	57	2.32E-05	12434.86387	0.08358239	0	0	0	0	1
Q9Y587	18.45852146	1.895117507	15	2.02E-05	8289.590719	0.00471451	0	0	0	1	0
Q9Y6B7	18.72841385	3.225197189	9	1.77E-05	915.4272845	0.000965	0	0	0	1	0
Q5VUA4	18.12020397	1.061535697	23	2.21E-05	15969.7957	0.02236111	0	0	0	0	1
Q96GC5	18.09744988	2.72379867	23	2.00E-05	933.8527353	0.01946899	0	0	1	0	0
O00192	18.38268167	3.036797603	16	2.01E-05	4442.273043	0.00494837	0	0	0	1	0
P12830	15.93946506	4.47115169	96	2.38E-05	65544.45052	0.08311922	0	0	0	1	0
P18827	17.19859287	3.01181754	47	2.22E-05	30747.01305	0.01931493	0	0	1	0	0
P22891	17.74186675	1.491659831	32	2.07E-05	24941.55223	0.00994829	0	0	0	0	0
P25103	17.24997624	2.399383885	46	2.04E-05	19450.97551	0.00568336	0	0	0	0	0
P33151	16.29411579	3.710881477	80	2.22E-05	52830.28103	0.02666465	0	0	0	0	1
P55286	18.35668807	3.036835118	17	2.02E-05	3894.377397	0.00708719	0	0	0	1	0
P55291	19.0492917	3.036750649	3	1.71E-05	101.7006661	0.00041318	0	0	0	1	0
Q8WXQ8	18.48292962	2.556444983	14	2.08E-05	3824.369266	0.00830473	0	1	0	0	0
Q96SQ9	17.59994649	2.92535464	35	2.07E-05	23468.9818	0.00775507	0	0	0	1	0
Q9UI47	18.00490172	3.035955374	25	2.03E-05	37420.25489	0.00740716	0	0	0	0	0
O00193	18.35652453	3.116919419	17	2.00E-05	1919.584607	0.00565067	0	0	0	0	0
P00338	16.7910386	1.615389184	61	2.34E-05	68474.01759	0.08075216	0	0	0	0	1
P01023	17.43125655	0.971340452	40	2.15E-05	93185.85009	0.01512823	1	0	0	0	0
P51813	16.94272005	4.488790838	56	2.22E-05	20765.71694	0.04555709	0	0	0	0	1
P55809	17.77459511	2.376813756	31	2.10E-05	21377.18032	0.01305775	0	0	1	0	0
Q12765	18.31649062	2.01777068	18	2.03E-05	17993.29241	0.00574288	0	0	1	0	0
Q16719	18.31632046	3.116824801	18	1.94E-05	705.2156264	0.00486214	0	0	0	0	1
Q7KZI7	16.51915972	3.348012082	72	2.34E-05	51625.25138	0.05472081	1	0	0	0	1
[truncated: 13,320 more rows]
