# Supplementary material for: Unraveling cooperative and competitive interactions within protein triplets in the human interactome
Source: Sci Rep. 2025 Sep 15;15:32548. doi: 10.1038/s41598-025-19264-4 (PMC12436631; doi:10.1038/s41598-025-19264-4)
Supplement: Supplementary file 2 — Supplementary Material 2 [file 41598_2025_19264_MOESM2_ESM.zip › Supplementary_TableS2.csv]

V1	V2	hd	rd	thetad
Q9NRI5	A0A024RBG1	14.62581366	5.71068815	0.000245786
A0A0B4J2D5	O14561	31.98203076	0.53102578	0.329129581
A0A0B4J2D5	O75306	26.51720123	0.98392536	0.026735671
A0A0B4J2D5	O75390	29.39549193	3.47501544	0.39431345
A0A0B4J2D5	O94925	26.51312001	0.73422158	0.02354938
A0A0B4J2D5	P08559	27.8716778	2.3075986	0.102051518
A0A0B4J2D5	P11182	32.19597587	0.60062307	0.379829925
A0A0B4J2D5	P13073	30.07460197	2.73845456	0.383007134
A0A0B4J2D5	P20674	24.57940394	0.59473539	0.008351809
A0A0B4J2D5	P29084	33.77640022	2.28459553	2.615531086
A0A0B4J2D5	P30038	25.83312826	0.74165461	0.00801364
A0A0B4J2D5	P34897	31.13353505	1.76764632	0.400489773
A0A0B4J2D5	P48735	35.01374436	0.60733319	0.87172762
A0A0B4J2D5	Q07021	30.95300032	4.19216509	1.314251532
A0A0B4J2D5	Q10713	23.61605778	1.46938909	0.007989528
A0A0B4J2D5	Q13011	21.23638558	1.44649168	0.002403304
A0A0B4J2D5	Q15118	31.45806887	1.26079007	0.365182727
A0A0B4J2D5	Q16836	16.63549717	0.69484082	8.26E-05
A0A0B4J2D5	Q5JTZ9	31.95291735	0.74550953	0.361429841
A0A0B4J2D5	Q96DP5	19.02782756	0.86306015	0.000251023
A0A0B4J2D5	Q9BX68	33.02466058	0.15506549	0.394131264
A0A0B4J2D5	Q9H2U2	27.91268144	0.06640601	0.031771999
A0A0B4J2D5	Q9NWU5	32.4526592	0.12898816	0.340723447
A0A0B4J2D5	Q9Y2S7	18.60248943	0.72261374	0.000448412
A0A0B4J2D5	Q9Y696	14.36797224	0.73195457	2.61E-05
Q96CV9	A0AUZ9	11.76811308	3.20447143	1.63E-05
A0AV02	Q8N5V2	14.69971437	0.78294107	2.04E-05
A0AV96	O00425	29.83879347	2.19019061	0.159998749
A0AV96	O00443	33.25501534	1.32645851	5.702365808
A0AV96	P42694	31.35006893	0.71054299	0.162554655
A0AV96	Q13315	34.23737321	2.76661609	2.584539083
A0AV96	Q14671	32.47611023	0.5666732	0.266121079
A0AV96	Q15717	30.74854845	3.05590904	0.390804572
A0AV96	Q6P1W5	35.77220033	1.1575192	3.913644987
A0AV96	Q71RC2	20.17848621	0.31998529	0.000500996
A0AV96	Q8TB72	36.19589051	0.2318046	4.673386552
A0AV96	Q92900	22.13439421	3.09252319	0.005328485
A0AV96	Q99700	27.26179858	1.48944	0.031039684
A0AV96	Q9NZB2	31.06625491	1.56745478	0.216679421
A0AV96	Q9Y6M1	21.71533474	1.1790656	0.001659983
A0AVF1	P08151	34.23880272	0.75661784	0.891030575
A0AVF1	P52790	36.61489296	0.08499062	2.378706769
A0AVF1	Q13099	17.4213	0.16977951	0.00014326
A0AVF1	Q86VQ0	32.50887576	1.63461262	0.570614614
A0AVF1	Q86WT1	16.56744315	0.27971966	9.88E-05
A0AVF1	Q8IY31	12.00029923	0.78180915	1.29E-05
A0AVF1	Q8N4P2	16.2092388	0.99310807	0.000117954
A0AVF1	Q8WYA0	14.40546099	0.62131584	3.97E-05
A0AVF1	Q96LB3	16.38260398	0.75137479	0.00011399
A0AVF1	Q9BW83	17.56539975	0.04767206	0.000144844
A0AVF1	Q9H7X7	17.06576446	0.16742308	0.000119787
A0AVF1	Q9NQC8	15.42563813	0.16781544	5.28E-05
A0AVF1	Q9NWB7	14.98807791	1.22130998	7.18E-05
A0AVF1	Q9P2H3	15.33111427	0.04645257	4.74E-05
A0AVF1	Q9UG01	16.52980989	0.43519594	0.000104755
A0AVF1	Q9Y366	14.70959944	0.17036948	3.69E-05
A0AVF1	Q9Y547	18.7920035	0.12414946	0.000245439
P10412	A0AVI2	14.822765	4.58421838	0.000140034
A0AVI4	P04439	27.7678442	2.33293401	0.03270846
A0AVI4	Q9BUN8	12.79783196	1.76175513	1.38E-05
A0AVK6	P51957	28.88679138	7.09193677	0.732359785
A0AVK6	Q6PID6	35.55202365	0.72772167	0.858541396
A0AVK6	Q96AV8	17.75567272	0.18226719	8.66E-05
A0AVT1	O14933	26.76549565	0.86900376	0.024405621
A0AVT1	O15198	32.47093347	0.44987879	0.842793435
A0AVT1	O15205	33.96022551	0.10292519	1.619544029
A0AVT1	O43865	34.3904765	0.26421121	2.678788294
A0AVT1	O60936	25.39501141	0.58609927	0.014168301
A0AVT1	O95221	34.05392254	1.47777079	0.702955416
A0AVT1	O95302	24.86822888	0.27714023	0.012706247
A0AVT1	O95747	33.3070301	0.40591761	0.834014989
A0AVT1	P06865	25.03444854	0.40768169	0.012934952
A0AVT1	P11216	15.46692656	0.41994517	0.000107532
A0AVT1	P15374	34.30229806	0.95066697	1.064225389
A0AVT1	P17812	34.394597	0.15291776	1.827309852
A0AVT1	P25791	30.59612114	1.3171688	0.499498789
A0AVT1	P29084	32.0945054	1.57345841	1.272779905
A0AVT1	P38919	32.338788	2.36568554	3.271868618
A0AVT1	P42331	32.0860759	0.92328562	0.341311817
A0AVT1	P43353	33.17144801	0.862831	0.611857179
A0AVT1	P46926	25.86152426	0.63984792	0.017416073
A0AVT1	P51114	32.81281321	0.98340515	1.372537493
A0AVT1	P53609	33.17626944	1.27478336	0.496497359
A0AVT1	P54725	27.45787601	0.46711568	0.067304514
A0AVT1	P54727	27.37286019	0.5466404	0.06711991
A0AVT1	P62837	27.65465415	1.40084286	0.11849566
A0AVT1	Q00341	20.5728793	0.29484667	0.001974679
A0AVT1	Q06787	32.26233497	1.06524509	1.050178869
A0AVT1	Q53GL0	34.46688471	0.09664189	2.010543616
A0AVT1	Q6IBS0	34.43035371	0.23724174	3.545785494
A0AVT1	Q71UI9	25.16827333	0.55583649	0.012842603
A0AVT1	Q86UV5	34.70254645	0.00616359	3.135441201
A0AVT1	Q8N543	15.49496562	0.41383195	0.000109384
A0AVT1	Q8WUD1	34.62438686	0.51675954	1.667371507
A0AVT1	Q8WUM4	32.28593407	0.2889952	0.702507282
A0AVT1	Q8WVK2	33.06950284	1.6308793	3.324084038
A0AVT1	Q8WY64	31.06760187	1.15957379	0.181622722
A0AVT1	Q96Q11	19.45823679	1.00608269	0.000590149
A0AVT1	Q96QD9	34.36475271	0.17905889	2.340529428
A0AVT1	Q9H4M9	32.56135587	0.17853544	0.765899308
A0AVT1	Q9H832	35.71925454	1.60292904	1.67699949
A0AVT1	Q9NQW7	24.91216638	0.28843543	0.012915332
A0AVT1	Q9UGP4	32.04336135	0.11601028	0.503098898
A0AVT1	Q9Y5Y2	25.47904111	0.92434573	0.012477124
A0AVT1	Q9Y6Q1	35.80548713	1.12030474	3.447827374
A0FGR8	A0FGR9	17.27538538	0.82434375	8.34E-05
A0FGR8	P01111	25.6448051	3.60046005	0.050054943
A0FGR8	P01116	24.43728361	5.59397246	0.074161229
A0FGR8	P02751	30.57628341	6.00561217	2.747201513
A0FGR8	P03372	27.73596462	8.820423051	2.635805725
A0FGR8	P13569	30.75702924	5.8311449	2.780026042
A0FGR8	P62745	26.59188703	5.02583461	0.164082139
A0FGR8	Q00765	32.77571259	1.84154133	0.751960239
A0FGR8	Q13286	33.23499722	0.84603809	0.569320681
A0FGR8	Q14653	34.78060823	1.32967816	1.772246929
A0FGR8	Q8IWL3	28.00526514	7.18647593	1.022721811
A0FGR8	Q8TD08	33.15239214	0.16705403	0.326193481
A0FGR8	Q96RR4	34.77708659	0.3877071	1.007733162
A0FGR8	Q99442	33.49369967	1.0547212	0.725319302
A0FGR8	Q9BSJ8	23.38895676	0.24654747	0.00302871
A0FGR8	Q9BUN8	32.06601367	0.90857092	0.324428775
A0FGR8	Q9H1X3	36.94995511	0.33031151	3.216222985
A0FGR8	Q9UMX0	12.12523637	2.57399392	3.47E-05
Q9BSJ8	A0FGR9	24.15745445	1.07089122	0.002945309
A0JLT2	O00472	35.12666733	1.10854378	3.832859361
A0JLT2	O15514	19.90402087	0.23487086	0.001441171
A0JLT2	O43513	24.1896209	0.31588431	0.011795935
A0JLT2	O60244	23.92539568	0.04391503	0.012373321
A0JLT2	O60885	26.72349212	4.161352	0.39537106
A0JLT2	O75448	23.75093598	0.24367365	0.012530833
A0JLT2	O75586	24.08330288	0.14682765	0.012171835
A0JLT2	O95071	27.78657816	0.95404335	0.134551375
A0JLT2	O95402	16.91570194	0.61585041	0.000494928
A0JLT2	P03372	23.6822731	7.579926451	0.478930856
A0JLT2	P19387	21.32529022	1.04576364	0.005564511
A0JLT2	P19388	25.34457063	1.20389007	0.044934028
A0JLT2	P24863	24.10271913	0.20494026	0.011938593
A0JLT2	P24928	22.54564374	2.44023606	0.020570097
A0JLT2	P30876	19.68010801	0.61798324	0.001973733
A0JLT2	P36954	21.18531055	0.44290343	0.002464736
A0JLT2	P49336	22.56277005	0.74398544	0.008884089
A0JLT2	P52434	19.96738179	0.18138773	0.001831739
A0JLT2	P52435	19.1053945	0.50018735	0.001396085
A0JLT2	P53803	21.48361106	1.15706482	0.002002015
A0JLT2	P61218	25.59579479	0.54488404	0.036644973
A0JLT2	P62487	19.87420498	0.45646484	0.002006147
A0JLT2	P62875	19.40059711	0.45737577	0.001583864
A0JLT2	Q13148	30.19005087	0.84692972	0.427084904
A0JLT2	Q13503	31.14670579	1.23281591	0.855170764
A0JLT2	Q15528	24.3113281	0.3991732	0.012024718
A0JLT2	Q15648	22.74130209	0.74036609	0.009696053
A0JLT2	Q6P2C8	24.46274278	0.57376424	0.011886176
A0JLT2	Q71F56	24.51395492	0.7524612	0.011152157
A0JLT2	Q71SY5	24.51717054	0.55241831	0.012345151
A0JLT2	Q86YW9	24.3647858	1.10912831	0.008659983
A0JLT2	Q8IXW5	18.80371945	0.48509073	0.001191587
A0JLT2	Q93074	23.71383531	0.30296281	0.012670629
A0JLT2	Q96G25	24.291544	0.37336933	0.012060966
A0JLT2	Q96HR3	24.53589714	0.63709665	0.011944693
A0JLT2	Q96JH8	34.37139551	1.02869418	1.471684053
A0JLT2	Q96RN5	23.97947255	0.11931852	0.011716096
A0JLT2	Q9BTT4	19.16049942	0.0098258	0.001112064
A0JLT2	Q9BUE0	24.18269547	0.273749	0.012005443
A0JLT2	Q9BWU1	24.17668403	0.27330538	0.011972067
A0JLT2	Q9H204	16.51371418	0.5895613	0.000399524
A0JLT2	Q9H944	24.19857241	0.30690939	0.011902141
A0JLT2	Q9NPJ6	33.19395694	0.94075289	3.287586745
A0JLT2	Q9NVC6	22.61616883	0.26985042	0.007198644
A0JLT2	Q9NWA0	19.61238339	0.16278442	0.00129134
A0JLT2	Q9NX70	19.10438838	0.05262602	0.001058404
A0JLT2	Q9P086	24.5838833	0.69290077	0.011898092
A0JLT2	Q9UHB7	34.53381687	0.51534703	3.831896961
A0JLT2	Q9UHV7	24.268968	0.34936561	0.012069579
A0JLT2	Q9ULK4	24.00877644	0.04756038	0.012923615
A0JLT2	Q9Y2X0	24.02853245	0.15184113	0.011813375
A0JLT2	Q9Y3C7	24.25814288	0.55140662	0.010850964
P02786	A0JNW5	33.11902045	2.9582764	1.29193797
P20339	A0JNW5	31.40977846	4.37069533	1.091235352
P24941	A0JNW5	29.7442431	4.83388054	0.576905487
P31946	A0JNW5	24.51597817	6.01474431	0.075211746
P49356	A0JNW5	22.07400996	1.31735174	0.002117829
P63104	A0JNW5	24.37184133	5.96521115	0.068267301
P63167	A0JNW5	32.87550522	3.68218334	1.74334669
Q7L591	A0JNW5	35.27279599	0.14800794	0.896816831
Q86UX7	A0JNW5	36.35311007	0.64902641	2.545276423
Q8TBP5	A0JNW5	32.98758389	1.34555435	0.508817944
Q8WUE5	A0JNW5	36.95313588	0.02208448	2.463673265
Q92930	A0JNW5	32.8468319	0.90207619	0.378088355
Q9HCK8	A0JNW5	35.05262389	1.62341813	1.895374963
A0MZ66	O60831	34.56640077	0.15050515	0.811985714
A0MZ66	O75915	33.71541812	0.70045918	0.811977839
A0MZ66	P05413	35.12846322	0.79342568	0.778042267
A0MZ66	P06276	34.33155196	0.28370496	0.9030251
A0MZ66	P09493	34.32930329	1.32402186	1.646048103
A0MZ66	P14625	33.28406132	2.98988747	3.153378661
A0MZ66	P49327	34.94658429	1.30328708	2.831654578
A0MZ66	P56539	34.59365417	0.76177934	1.367595451
A0MZ66	P62508	36.53399707	0.2600928	3.123788266
A0MZ66	P67936	34.95300038	0.70005446	1.645756692
A0MZ66	Q01518	35.66600987	0.55302251	3.608281895
A0MZ66	Q8IV03	36.0101563	0.61628881	1.399428371
A0MZ66	Q8TBB1	30.07377988	2.51224402	0.317707756
A0MZ66	Q96CX2	36.24830359	0.14805122	2.319986072
A0MZ66	Q96EB6	33.51749989	2.75642113	3.125781676
A0MZ66	Q96KS9	27.89683937	0.94816819	0.048740654
A0MZ66	Q9GZM8	27.23488368	1.78000841	0.053062691
A0MZ66	Q9H4P4	34.97193921	1.17729644	2.442519372
A0MZ66	Q9NP64	33.05967655	0.51928174	0.52580807
A0MZ66	Q9NZT2	36.53540215	0.29803526	2.760049939
A0MZ66	Q9UJA5	36.04724257	0.16268665	1.933591734
A0MZ66	Q9Y5B8	20.22194824	0.66427529	0.000911214
A0PJW6	O00322	31.11106666	1.43067415	0.427650727
A0PJW6	O00560	30.30568275	2.64732569	0.527381687
A0PJW6	O14763	31.33472954	0.57453258	0.310585161
A0PJW6	P08473	33.84545728	1.78069929	2.88863861
A0PJW6	P10321	32.54674327	1.11368084	0.760704719
A0PJW6	P22460	34.16931213	0.17467515	1.099592679
A0PJW6	P23468	34.6553678	0.39106282	1.673256827
A0PJW6	P30825	30.94925188	0.92554361	0.305236646
A0PJW6	P32297	29.81160657	0.09138059	0.103582109
A0PJW6	P32929	35.24304267	0.202138	1.667152329
A0PJW6	P35670	33.49393637	0.65792502	0.496763315
A0PJW6	P42898	34.56859079	0.40710268	0.994351488
A0PJW6	P48960	12.02364958	0.63486092	2.04E-05
A0PJW6	P54707	33.95639784	0.74701891	1.351246886
A0PJW6	Q13061	31.23347926	0.23958219	0.249367476
A0PJW6	Q15116	33.76385198	0.71962491	1.189392337
A0PJW6	Q53GT1	34.5966741	0.61181565	1.871513664
A0PJW6	Q5BVD1	33.93362877	0.82195435	0.57210163
A0PJW6	Q6ZMH5	32.73733367	0.54518728	0.624769181
A0PJW6	Q86UE6	32.62878027	0.35583054	0.535986403
A0PJW6	Q8NFQ8	34.54393326	0.87246964	4.074169209
A0PJW6	Q8WXA8	32.9545903	0.68530094	0.75254387
A0PJW6	Q92633	19.29846922	2.24323418	0.001734391
A0PJW6	Q9GZM5	29.23844385	1.9231502	0.213256831
A0PJW6	Q9H496	34.58604844	0.87640464	3.976872497
A0PJW6	Q9H8X2	19.7655483	1.9249944	0.001868388
A0PJW6	Q9P2N5	34.80189993	0.28077562	1.215210853
A0PJW6	Q9UN74	33.20129662	0.16607418	0.550075382
A0PJW6	Q9Y282	32.34115445	0.91730085	0.617048335
A0PJW6	Q9Y5I4	34.01773615	0.17434601	1.011119036
A0PJX0	P0CG47	14.05931078	4.16059739	7.81E-05
A0PJX2	P21281	15.98762058	1.92931662	9.30E-05
A0PJX2	P21283	35.41950063	1.47682772	1.324313804
A0PJX2	P36543	17.50719739	0.70769038	0.000107933
A0PJX2	Q96M94	35.60085299	1.51643959	1.513715219
A0PJX2	Q9Y5K8	10.67398921	1.20114938	4.53E-06
A4D1S0	A0PJZ3	19.48361082	1.53456483	0.000535695
P20036	A0PJZ3	28.81285116	2.19327222	0.079047103
P22087	A0PJZ3	32.14923685	4.9455002	1.956780488
P32970	A0PJZ3	33.19805498	2.37368637	0.79560896
Q03721	A0PJZ3	36.38133155	0.79322887	2.083861389
Q13296	A0PJZ3	33.49168478	2.25788111	0.874427716
Q9UBM8	A0PJZ3	35.0459333	1.17394183	1.130594288
Q9Y4Z2	A0PJZ3	35.36240518	1.34530062	1.505469907
P16444	A0PK00	33.9656083	1.51891257	0.958125682
P30825	A0PK00	29.20543012	1.62117678	0.089820299
P48960	A0PK00	31.24225105	1.33049409	0.215395921
Q16581	A0PK00	23.31901031	2.46360216	0.007210078
Q16799	A0PK00	33.00512691	0.66694091	0.374675901
Q6P5W5	A0PK00	30.1082833	2.38307065	0.20677484
Q92633	A0PK00	29.65004234	2.93886735	0.217150738
Q99679	A0PK00	30.51570244	2.0425184	0.213831362
Q9BXJ8	A0PK00	15.79068557	0.01566292	4.84E-05
Q9GZM5	A0PK00	20.75264176	2.61878337	0.002159516
Q9H5K3	A0PK00	24.33302689	1.35301491	0.006870207
Q9UGM1	A0PK00	33.82104253	1.33933805	0.805568806
Q9UHP7	A0PK00	32.98810813	2.14809172	0.795339037
P04406	A1A4G5	17.86666347	3.9454202	0.000511353
A1A4S6	P03372	26.03724499	9.233430981	0.687088236
A1A4S6	P46013	27.6059658	6.09531682	0.308582258
A1A4S6	P61586	33.21583048	4.23114298	3.159339866
A1A4S6	Q02539	30.85810158	4.38152896	5.607106385
A1A4S6	Q05209	34.80298167	2.17482322	1.824453482
A1A4S6	Q6P5Z2	35.82738513	1.30578701	2.050158472
A1A4S6	Q9C009	32.94493862	2.87271909	5.365806507
A1A4S6	Q9UNA1	13.16220986	1.14236135	1.89E-05
A1A4S6	Q9Y426	11.57659486	0.17277471	4.42E-06
A1A4V9	O95969	17.24154415	0.54175488	6.21E-05
P23528	A1A4Y4	34.94473634	2.76633169	3.788114988
Q9BXW4	A1A4Y4	20.53807901	0.87982097	0.000549434
Q9H0Y0	A1A4Y4	33.72641299	0.2628339	0.29603003
Q9H1Y0	A1A4Y4	20.45871706	1.21659527	0.000624902
Q9Y371	A1A4Y4	35.63643208	2.11997651	3.633166983
A1A519	O14777	32.01835041	1.77118039	0.390612315
A1A519	O95292	30.5558612	3.00560851	0.348059104
A1A519	P14373	31.34684415	3.53219669	0.682377144
A1A519	P48729	34.2729843	2.76172106	2.774229877
A1A519	Q2KHR3	36.2840071	0.18468625	4.614546349
A1A519	Q8N108	26.63470229	0.20649132	0.012027401
A1A519	Q8N752	34.20139494	0.15053818	0.445998188
A1A519	Q8NBT2	22.05053294	0.6142686	0.001490312
A1A519	Q93009	32.70610742	4.33891409	3.448326162
A1A519	Q96DF8	35.55534218	0.6180469	4.896412156
A1A519	Q9HBM1	22.00868398	0.6521776	0.001487379
A1A519	Q9NW07	35.42312496	0.43225074	0.72336957
A1A519	Q9P0L0	31.07247565	4.20088807	0.8394995
Q12959	A1A5B4	14.00662129	3.05217215	4.41E-05
A1A5C7	O00214	32.3359048	2.86296048	0.695154978
A1A5C7	P12644	29.60139503	0.32612695	0.048830044
A1A5C7	P61421	33.6422521	1.91485236	0.839295297
A1A5C7	Q5T749	14.26236326	0.54533073	2.54E-05
A1A5C7	Q6UY11	32.06330636	0.83773419	0.216362883
A1A5C7	Q86VP1	33.61517263	1.71931487	0.746235032
A1A5C7	Q8IXJ6	35.59479954	1.21509228	1.733586788
A1A5C7	Q9BVC3	36.87437487	0.27572429	2.256204901
A1A5C7	Q9UHP7	34.54390781	2.30777765	1.784078483
A1A5C7	Q9Y5B6	36.9635211	0.38927031	3.154650778
A1A5D9	Q6P597	17.68697819	1.98903111	0.000160594
A1E959	Q14192	31.49314715	3.44054995	0.374277275
A1E959	Q9Y2I1	15.10542039	1.03668478	3.09E-05
Q9NQY0	A1IGU5	17.1465899	0.94243047	8.04E-05
P17813	A1KXE4	14.46340115	4.68418241	0.000141314
Q9H6Z9	A1KXE4	32.3442575	4.94593785	1.324450412
Q13618	A1KZ92	26.16363015	8.85532851	0.43227128
Q92882	A1KZ92	37.05751029	1.00454007	2.7622014
Q96T49	A1KZ92	15.4702021	0.69653492	3.46E-05
A1L020	P11940	33.92521286	4.09192539	2.116461547
A1L020	Q9BS26	18.6476857	2.44453134	0.000368207
A1L0T0	O75170	31.59894813	0.55026013	5.954272613
A1L0T0	P00533	29.19623675	6.056481	1.766160895
A1L0T0	P01106	26.64736541	6.9867254	0.702298116
A1L0T0	P03372	25.0726313	8.394130841	0.643799603
A1L0T0	P16444	34.88129225	0.88640744	3.086742569
A1L0T0	P34972	34.05074046	1.66515482	3.598091886
A1L0T0	P52732	31.16042918	1.82951691	5.779350179
A1L0T0	P83436	35.97983183	0.218488	3.310111823
A1L0T0	Q05707	17.34847441	0.24407719	0.000226039
A1L0T0	Q13144	35.87428026	0.11114958	3.287421651
A1L0T0	Q13418	30.27980175	3.57694086	5.493889019
A1L0T0	Q13618	25.63703283	7.69042812	0.599086694
A1L0T0	Q5VZL5	26.30142026	0.64010401	0.024226888
A1L0T0	Q6YHU6	36.16525491	0.40379603	3.308743988
A1L0T0	Q8IWL3	28.65063998	6.76018372	4.302327139
A1L0T0	Q8N201	34.23515344	0.05210183	0.99408622
A1L0T0	Q92696	35.83142038	0.06579803	3.247954947
A1L0T0	Q96BD8	35.18435239	0.24341494	2.007071451
A1L0T0	Q96CB8	35.83093541	0.08058023	2.872949988
A1L0T0	Q96QU8	35.81284335	0.06677398	2.842934441
A1L0T0	Q96T76	33.96706563	0.91743336	1.396203755
A1L0T0	Q9BZF3	35.92410209	0.16855573	2.914631615
A1L0T0	Q9C0E2	35.73320283	0.02852546	3.305496299
A1L0T0	Q9H4L5	35.82162694	0.10059007	2.707811442
A1L0T0	Q9HCG7	12.58612934	0.93107749	1.16E-05
A1L0T0	Q9NRD5	34.49166322	1.2761471	3.090935755
A1L0T0	Q9P296	34.49051724	1.26431553	2.908455263
A1L0T0	Q9UPN7	33.5767574	0.41229103	5.436570323
A1L157	B9A064	30.21750218	0.12596816	0.0640912
A1L157	O60462	36.14172696	0.27964018	1.466000692
A1L157	O75915	32.51859359	1.17596914	0.343991657
A1L157	P00387	33.4114239	0.98871449	0.492049036
A1L157	P01189	36.7701705	0.02574573	1.877802637
A1L157	P05556	26.51594697	2.75208983	0.037430187
A1L157	P23229	31.87878995	0.95592495	0.22314769
A1L157	Q00765	33.08632324	2.14352488	0.755374373
A1L157	Q13683	35.78504695	0.62157125	1.452809608
A1L157	Q92544	36.36374171	0.71688022	2.39075105
A1L157	Q9BSJ8	19.56784499	0.54853102	0.000385424
P53350	A1L170	27.82047436	4.36920564	0.127696242
Q8N5F7	A1L170	23.67715058	1.73576717	0.00430852
Q96CW1	A1L170	32.30114265	3.68433887	0.879464582
Q96HR8	A1L170	35.89869577	1.72081671	2.600800248
Q9NYY3	A1L170	36.27299072	1.04780474	1.95809531
Q9UKX3	A1L170	36.22062595	0.70370272	4.785693507
A1L188	O75439	23.23542232	1.10288254	0.006094689
A1L188	O75489	20.83935646	2.71282453	0.004113832
A1L188	O75947	15.60102756	0.8505232	0.000118131
A1L188	O95900	35.14033543	0.74528702	3.538548878
A1L188	P12074	25.1510135	0.49395787	0.007147722
A1L188	P23786	24.76041787	0.14322066	0.007006683
A1L188	P24539	23.10116029	1.19793092	0.005976355
A1L188	P36542	28.20103495	1.36283246	0.083136636
A1L188	P42356	32.46452944	1.29673444	0.691526219
A1L188	P48047	21.98617312	1.36098826	0.003713018
A1L188	P53985	33.39226417	0.06727477	0.591495306
A1L188	P82673	34.39073579	1.49051711	3.559695166
A1L188	Q07021	30.86625222	4.08930692	1.32676106
A1L188	Q10713	22.37396385	1.36653092	0.00452
A1L188	Q13011	24.0061334	1.34363351	0.010106224
A1L188	Q16718	24.59346095	0.63181252	0.009496319
A1L188	Q3ZCQ8	33.96739394	1.73155289	2.207948611
A1L188	Q5TEU4	26.24865096	0.36752829	0.019036696
A1L188	Q6DKK2	31.92471608	0.30573606	0.316609788
A1L188	Q7Z3D6	26.57007988	0.93644553	0.011647442
A1L188	Q9BTZ2	24.47787982	0.3047591	0.007610932
A1L188	Q9H078	21.50790668	0.78420119	0.002190912
A1L188	Q9NQZ5	21.01912889	0.3164199	0.000989672
A1L188	Q9UJZ1	20.03847383	0.58227936	0.000949937
A1L188	Q9Y2S7	25.08367824	0.61975557	0.012061116
A1L188	Q9Y697	32.12616093	0.23921741	0.338913
A1L188	Q9Y6H1	23.93107825	1.30454727	0.0095456
A1L190	O15164	34.74081384	0.16609471	3.089672267
A1L190	O15258	32.20297533	1.17109142	0.289031699
A1L190	O94927	24.35790711	0.46826731	0.008100565
A1L190	O95229	33.55401782	1.00603211	4.286799313
A1L190	O96011	33.13695606	1.33118882	0.427355453
A1L190	P02008	34.4196396	1.23130144	0.874217851
A1L190	P0CG47	32.24181615	2.35409927	2.053810272
A1L190	P61201	33.92171292	0.98586486	3.1459642
A1L190	Q02224	25.30356842	0.5362009	0.012563572
A1L190	Q06455	34.77590646	0.13153629	3.165241016
A1L190	Q08AD1	34.95022534	0.72282321	1.58384788
A1L190	Q13617	30.35276118	4.44518255	3.797794097
A1L190	Q2M2Z5	21.78134185	1.36535636	0.001426329
A1L190	Q2Q1W2	35.59681343	0.9223338	4.08856386
A1L190	Q5VIR6	33.61534616	0.82403085	0.708960616
A1L190	Q68CZ6	24.71867864	0.76227311	0.008375551
A1L190	Q6UVJ0	21.8665726	0.19509642	0.003247697
A1L190	Q6ZN16	35.80033448	1.46494223	1.699729494
A1L190	Q7L5N1	30.94893324	3.40670492	1.723041946
A1L190	Q7Z7A1	34.27425079	0.57983879	1.153277844
A1L190	Q86VS8	34.68079843	0.5802883	1.462911827
A1L190	Q86YM7	34.69979051	0.01422687	2.216549861
A1L190	Q8N4C6	23.51342228	1.01356431	0.011140751
A1L190	Q8TDY2	33.89591212	0.75806281	2.15554813
A1L190	Q96E52	33.30900509	0.65770535	0.659135773
A1L190	Q96NL6	20.65491999	0.13889243	0.00149949
A1L190	Q96R06	33.53649908	0.06138395	1.020943613
A1L190	Q9BVG8	18.86503941	1.01572667	0.001091436
A1L190	Q9GZM5	29.86905627	1.55584356	0.352390732
A1L190	Q9H3R5	35.13751172	0.42154059	2.280033718
A1L190	Q9H6D7	24.4742445	0.58073762	0.008116243
A1L190	Q9H9Q2	34.17923794	0.51767652	4.043536977
A1L190	Q9NQX0	36.24265802	1.49796145	2.34532058
A1L190	Q9NRK6	33.23615098	0.99626308	0.53321784
A1L190	Q9NVX0	24.52684252	0.62189373	0.008162809
A1L190	Q9NX40	28.26273777	1.2744307	0.136520134
A1L190	Q9UK73	34.7913432	0.10141804	4.057839418
A1L190	Q9UPV0	35.47590872	0.7084672	2.401596659
A1L190	Q9Y2V7	32.70390111	0.77158812	1.021153127
A1L190	Q9Y448	13.18833649	0.70787286	2.70E-05
A1L390	O00159	32.80571119	3.1052186	3.897573729
A1L390	O60341	30.90392631	4.26985364	1.39652971
A1L390	P03372	25.7953676	8.538577111	5.410906618
A1L390	P21333	23.79804329	4.05244451	0.033033414
A1L390	P33241	25.81507019	0.45150982	0.009525898
A1L390	P35579	31.29561437	4.6084238	3.914714644
A1L390	P46940	28.86615661	3.80412118	5.913343665
A1L390	P47755	31.70629551	3.9930575	1.980304381
A1L390	P60953	30.25418098	4.08981911	0.87697962
A1L390	P61981	30.12037359	5.93456761	3.239619029
A1L390	P62140	24.10016196	3.75732818	0.033149283
A1L390	P62273	33.28655131	0.91990548	5.468097775
A1L390	P62745	31.30309584	4.74398867	2.939183032
A1L390	Q04917	30.44295244	5.60418954	3.343435568
A1L390	Q16643	25.02186792	3.38611639	0.0436543
A1L390	Q5VT97	18.49764796	0.08550626	0.000321039
A1L390	Q6S8J3	36.00229371	0.07990528	2.415099857
A1L390	Q92614	25.54335358	2.8624482	0.04360668
A1L390	Q96GD4	33.75522433	2.06474265	4.096864241
A1L390	Q96H55	25.35486934	3.12956577	0.045355593
A1L390	Q9NQW6	25.23538545	3.11488752	0.042412438
A1L390	Q9NZR1	25.78258928	0.32687045	0.009975118
A1L390	Q9UBW7	31.13716462	0.79883909	6.027754361
A1L390	Q9UHB6	25.15528426	3.31269439	0.044983865
A1L390	Q9UQN3	36.1133647	0.32588765	2.12581766
A1L443	P62993	28.98932809	6.07217089	0.441976678
A1L443	Q8NDC4	23.01533173	0.56634013	0.001409438
A1L443	Q9UQR1	37.35207234	0.72459809	3.426934539
A1L4K1	P10768	36.8734832	0.90750116	2.538746851
A1L4K1	P31146	32.86152748	0.26825821	0.466736419
A1L4K1	P40426	33.70841364	0.26361152	0.548252138
A1L4K1	P46013	30.20523661	5.40091466	4.436309823
A1L4K1	Q00994	33.06058973	0.59751522	0.332932091
A1L4K1	Q06787	34.31093784	1.74000928	3.312377641
A1L4K1	Q08117	23.49056745	2.23181451	0.011392724
A1L4K1	Q14324	33.98898286	0.26678878	0.836291349
A1L4K1	Q6NYC8	34.52792552	0.58533105	1.346280772
A1L4K1	Q6P1J9	34.45942846	1.54348657	3.609885078
A1L4K1	Q7Z3I7	32.81040286	0.63685578	0.287724618
A1L4K1	Q86VK4	30.08721097	0.79426655	0.067927638
A1L4K1	Q86YD7	27.65115961	0.37091889	0.035976707
A1L4K1	Q8TAU3	24.23257134	0.5801196	0.007229184
A1L4K1	Q8TD31	30.77588855	1.47751348	0.299531814
A1L4K1	Q96BZ8	31.9233153	0.09335763	0.265884587
A1L4K1	Q96SQ5	21.5959472	0.20885783	0.001606698
A1L4K1	Q9H0A9	6.919682873	0.97555372	5.77E-07
A1L4K1	Q9H0E9	31.18197523	0.51245132	0.226133012
A1L4K1	Q9H788	32.14848618	0.30174345	0.330780992
A1L4K1	Q9HC52	31.88089372	2.52999953	0.908559047
A1L4K1	Q9P0T4	32.99343375	0.17155008	0.475181302
A1L4K1	Q9UGP5	35.84225761	0.09633266	3.826546391
A1L4K1	Q9Y394	34.42126669	0.15985316	0.996296231
A1L4K1	Q9Y3B7	33.83664604	1.15870725	1.256559066
O43639	A1X283	34.27250628	3.26758654	3.828272835
P45973	A1X283	33.86729124	3.79305092	3.151519675
P53667	A1X283	12.7324507	1.07966366	1.33E-05
P62993	A1X283	25.63034236	5.85380686	0.09120779
Q969R8	A1X283	37.10410923	0.29833972	4.13562125
Q96H86	A1X283	33.00919918	1.1205875	0.34396744
Q99523	A1X283	34.0763434	3.49991301	3.717571578
P82930	A1XBS5	33.25574163	2.97232611	0.781461427
Q9NS73	A1XBS5	31.39326294	2.15054741	0.199361117
Q9Y3M2	A1XBS5	19.33148055	1.25769429	0.000306096
A1YPR0	O75925	32.02425134	1.95800771	0.298761406
A1YPR0	P36956	31.91138077	1.23757818	0.196543433
A1YPR0	Q13105	16.78981116	0.68060783	7.73E-05
A1YPR0	Q8IWL3	30.00791802	7.77206633	3.362571151
A1YPR0	Q99459	25.90474863	6.88326558	0.16400912
P11021	A1Z1Q3	14.30538923	6.38751412	0.000268908
Q5D1E8	A2A288	15.01567532	0.46908186	2.14E-05
A2A2Y4	A2RU67	28.9817321	1.27425703	0.061308382
A2A2Y4	P30049	31.70397203	1.20742739	0.231760414
A2A2Y4	P48047	30.92774105	2.01148663	0.235022622
A2A2Y4	Q07065	27.92026143	2.69151479	0.073249914
A2A2Y4	Q15070	33.08778948	0.00050799	0.253174324
A2A2Y4	Q5KU26	32.72668018	0.92954597	0.337181071
A2A2Y4	Q6UWP7	33.75998621	0.29189366	0.411901662
A2A2Y4	Q8N3Y3	34.82218987	0.29223241	0.710596866
A2A2Y4	Q8WVP7	24.17394943	0.88666888	0.004563434
A2A2Y4	Q96M94	35.12221151	1.19498571	1.37534623
A2A2Y4	Q9H6H4	15.12548918	0.67539224	4.45E-05
P43358	A2A368	14.52088666	1.24444216	2.35E-05
A2A3K4	O14936	33.81436506	1.32988052	1.111537341
A2A3K4	O75663	14.77031368	0.2138979	3.57E-05
A2A3K4	P12081	25.9060238	0.2438574	0.011755279
A2A3K4	P27348	29.02468707	5.17169741	0.669335603
A2A3K4	P27361	30.6937167	2.51691591	0.404027619
A2A3K4	P28482	28.81837727	3.08000147	0.20858757
A2A3K4	P30153	29.74773348	3.56266512	0.42500155
A2A3K4	P30154	19.84123609	1.79425725	0.001230109
A2A3K4	P31946	28.5175428	5.68009872	0.669772889
A2A3K4	P36404	33.9613959	0.07874777	0.569190886
A2A3K4	P61962	31.45231023	2.60382085	0.62242056
A2A3K4	P61981	28.34010049	6.11744178	0.767220928
A2A3K4	P62258	29.4902212	4.65309272	0.651151584
A2A3K4	P63104	28.54700794	5.63056556	0.662828444
A2A3K4	P63151	19.60342093	1.42818152	0.000909516
A2A3K4	P67775	19.19077894	3.47222895	0.002056201
A2A3K4	Q66LE6	19.94296704	2.10752977	0.001513772
A2A3K4	Q6ZW61	35.18800853	0.78923669	0.743900341
A2A3K4	Q93008	32.42660471	1.76164539	0.666513317
A2A3K4	Q9UK99	35.87069688	0.30811384	1.416072584
P43243	A2AJT9	8.364522611	4.44875801	5.32E-06
Q13263	A2RRD8	7.84829935	5.40067335	6.31E-06
A2RRL7	P50579	35.29160062	1.34161865	1.195085413
A2RRL7	P98172	19.10038909	1.06404547	0.000298599
A2RRL7	Q2TAA5	35.66602658	0.06797001	0.734129227
A2RRL7	Q92990	30.97731437	2.05003746	0.18572043
A2RRL7	Q9BTE7	36.72777404	0.94345966	2.477584574
A2RRP1	O14641	34.04743961	2.36559792	2.590647238
A2RRP1	O15482	23.58806996	0.24213294	0.003564605
A2RRP1	O43264	15.02444225	0.62757986	5.97E-05
A2RRP1	O43752	24.08020612	1.4478151	0.008330844
A2RRP1	O75379	24.61907138	0.96951484	0.008586983
A2RRP1	O75396	13.24831562	1.30288974	3.44E-05
A2RRP1	O94826	29.41749984	0.36673329	0.069984369
A2RRP1	O95183	25.03793023	0.36516254	0.007826381
A2RRP1	P00568	33.91467849	0.07087844	0.579855469
A2RRP1	P04843	30.20969474	2.85522055	0.362817444
A2RRP1	P54920	24.04618017	0.7241721	0.005703778
A2RRP1	Q6NUQ1	33.24401047	0.97141424	0.652943861
A2RRP1	Q86Y82	22.29499724	1.98379202	0.004460883
A2RRP1	Q8IWL3	25.74855058	7.12090895	0.328713743
A2RRP1	Q8WU76	13.85597761	0.24960907	2.15E-05
A2RRP1	Q99747	24.64314351	0.25872086	0.006091443
A2RRP1	Q9NZ43	20.89281402	0.09364458	0.000860003
A2RRP1	Q9P2W9	24.43665878	0.69588274	0.006836145
A2RRP1	Q9P2Y5	34.89838429	0.34521736	1.131981626
A2RRP1	Q9UEU0	32.18400293	1.87515354	0.602259639
O00560	A2RTX5	33.04845215	2.88538696	2.295714723
O60573	A2RTX5	34.55063565	0.47659123	1.236292461
P01106	A2RTX5	26.9090871	7.16165863	0.734890072
P12883	A2RTX5	35.59120833	0.34185929	3.989182673
P14635	A2RTX5	31.79196618	1.66195213	0.534118425
P26639	A2RTX5	33.0025694	0.73328646	0.617455785
P43353	A2RTX5	35.62555686	0.15803156	1.614073667
P51530	A2RTX5	28.38255194	0.05752938	0.040622549
P52298	A2RTX5	34.47992487	0.6393604	1.304117235
P54136	A2RTX5	20.82168462	1.00789526	0.001578592
Q02833	A2RTX5	35.63707718	0.07717767	1.912617457
Q12904	A2RTX5	33.60630931	0.83980013	0.89651433
Q13287	A2RTX5	32.14329725	0.96844142	0.448545329
Q15046	A2RTX5	33.41393287	1.0336593	0.897227713
Q68D86	A2RTX5	33.16673222	1.48080552	0.999755692
Q8IWL3	A2RTX5	29.16403361	6.93511695	2.865138951
Q96FV9	A2RTX5	34.58776781	1.1823995	4.287758145
Q9BQL6	A2RTX5	30.0489645	0.70106861	0.067753932
Q9H0B3	A2RTX5	33.13994568	1.06508921	0.788640947
Q9H160	A2RTX5	32.81432497	0.36924069	0.465243648
Q9NR55	A2RTX5	30.91343981	0.37842834	0.179292241
Q9NY74	A2RTX5	34.32188889	0.7741992	0.560432841
Q9P270	A2RTX5	34.4534968	0.66435703	1.303025008
Q9P2J5	A2RTX5	20.90393115	0.91361074	0.001569119
Q16778	A2RTY3	18.07881973	4.61291977	0.000794887
A2RU14	P12004	33.05461211	4.64129854	1.937497109
A2RU14	Q5T700	14.24729297	0.48540961	1.70E-05
A2RU14	Q96BA8	26.49052725	0.97039571	0.009875367
A2RU30	P28290	16.07306701	1.41525028	9.08E-05
A2RU30	P61981	20.83221183	6.65017338	0.013434476
A2RU30	P63104	25.66073107	6.16329716	0.11782696
A2RU30	Q14571	35.94981885	0.57079271	1.328148355
A2RU30	Q14573	36.40401922	1.08444729	3.160511955
A2RU30	Q14643	32.85618159	1.08412246	0.340911774
A2RU30	Q9P0J7	32.93169212	1.45377305	0.427078772
A2RU30	Q9UMX3	15.55426755	0.40041415	2.83E-05
A2RU48	P35637	32.99946318	4.10668352	1.370275453
A2RU48	P45984	21.26644025	2.3666546	0.001501919
A2RU48	P67775	28.47867299	4.2713889	0.143464093
A2RU48	Q9H668	36.72623646	1.28789554	3.312143166
A2RU49	P55884	34.25723947	1.9292134	5.366029268
A2RU49	Q14657	17.35569048	0.4481496	9.02E-05
A2RU49	Q92466	34.84389204	2.17451013	4.812003267
A2RU49	Q96IK5	35.39776396	2.37805697	2.740567698
A2RU49	Q9NPF4	23.00987735	1.44209519	0.00250613
A2RU67	O14678	31.95355175	1.28876144	0.269737974
A2RU67	O14787	32.46704495	0.03504156	0.662746761
A2RU67	O43286	30.87189856	0.90825953	0.18968058
A2RU67	O43913	35.34100262	0.66324277	3.142556444
A2RU67	O60858	21.07955779	1.15596571	0.001250844
A2RU67	O75146	34.38283933	0.04872639	2.002433353
A2RU67	O75396	19.96233954	0.39681859	0.001555196
A2RU67	O95067	34.99795081	0.66625292	1.998669853
A2RU67	O95968	32.35213068	0.78340572	0.961622409
A2RU67	O96011	13.88189456	1.44610006	2.96E-05
A2RU67	P15291	32.93083748	1.15067097	0.474134047
A2RU67	P18031	26.07042681	1.86182668	0.068603618
A2RU67	P41273	30.74138405	0.54273809	0.213416123
A2RU67	P56182	33.0687459	0.66440158	0.653303518
A2RU67	P68871	33.84368233	0.16801985	1.301780459
A2RU67	Q14008	32.01315882	0.40808062	0.659054434
A2RU67	Q15012	31.90295451	1.70577174	0.213259451
A2RU67	Q15386	35.12739564	1.11623336	1.59770453
A2RU67	Q401N2	29.29321015	0.11851878	0.143846851
A2RU67	Q5TB30	34.51897293	1.1888266	1.06982153
A2RU67	Q6NUQ4	28.17525612	0.23771081	0.068785449
A2RU67	Q6PP77	36.06202318	1.4020433	2.875302821
A2RU67	Q7Z6J6	34.3948668	0.80740912	1.236853773
A2RU67	Q86Y82	21.97561953	1.07772087	0.005981636
A2RU67	Q8N5I3	21.15927234	1.14289361	0.001310242
A2RU67	Q8TDX6	32.11755406	1.30933942	0.289928586
A2RU67	Q969Z0	29.82835888	0.27781357	0.154205492
A2RU67	Q96EA4	32.04901079	0.83988019	0.354901888
A2RU67	Q96FL8	31.28046344	0.58217437	0.27432251
A2RU67	Q96R06	32.39526967	0.17629519	0.593617757
A2RU67	Q9BRR6	28.58401821	0.65040786	0.068650195
A2RU67	Q9GZP1	30.92729777	1.57618039	0.139545766
A2RU67	Q9H1E5	31.89274688	0.83890541	0.328137793
A2RU67	Q9H1U9	33.93666828	1.35598759	0.716101223
A2RU67	Q9H2C2	28.8582935	0.99548716	0.066261467
A2RU67	Q9H330	29.50562364	1.37295688	0.075837694
A2RU67	Q9NTI5	33.45693407	0.08952417	1.092182928
A2RU67	Q9NU53	31.57395003	0.12454688	0.45482151
A2RU67	Q9UII4	35.14772484	0.57055431	3.770606242
A2RU67	Q9Y2U8	30.81559345	0.28153545	0.252575683
A2RU67	Q9Y394	31.17330055	0.53039074	0.266785426
A2RU67	Q9Y5Y5	34.58433854	1.2453958	1.075049222
Q7Z398	A2RUB1	13.72423373	1.29112949	1.92E-05
Q9GZY0	A2RUB1	35.61634702	2.06180783	1.849905232
Q9H0B3	A2RUB1	31.13850972	2.06991224	0.171117691
Q15154	A2RUB6	24.82458023	4.43083421	0.022737167
Q66GS9	A2RUB6	16.64304469	3.50428828	0.000239294
A2RUC4	A5A3E0	32.30716814	1.79467629	0.369782798
A2RUC4	O15400	22.4509762	2.35646029	0.003525451
A2RUC4	O94901	31.46035394	0.41729122	0.120991733
A2RUC4	O95478	35.93941685	1.50539539	3.561524444
A2RUC4	P20036	30.6681122	2.20370447	0.199108586
A2RUC4	Q5T0L3	37.06966481	0.03867138	1.946048056
A2RUC4	Q8TCB7	26.29723591	0.00089241	0.007422112
A2RUC4	Q9NZ43	19.18946141	0.59330624	0.000285839
A2RUH7	O14936	30.30671775	2.16389899	0.120451907
A2RUH7	P14136	14.80929071	2.0347344	4.87E-05
A2RUH7	Q9Y2H5	17.65813894	0.01980155	7.24E-05
P51157	A2RUR9	14.33578896	0.29443684	1.35E-05
P16152	A2RUS2	12.0924111	1.12256171	8.00E-06
P62805	A2RUS2	29.16529934	6.67086353	0.66525829
Q16695	A2RUS2	32.82300715	4.62926582	4.638972179
A2RUT3	P0C0L4	11.33365525	0.99615569	4.48E-06
A2RUU4	Q13829	36.08563117	1.16305786	1.838410352
A2RUU4	Q7Z7L7	35.98142406	0.82358017	1.381003495
A2RUU4	Q8TAD4	21.49133961	0.56873947	0.000800383
A2RUU4	Q99442	32.03606524	1.59780997	0.261670935
A2RUU4	Q9C0D3	29.46306734	1.30744122	0.062346764
A2RUU4	Q9NV35	15.51420143	0.2119222	2.73E-05
A2VCK2	P05114	36.82316485	0.58526193	3.183527205
A2VCK2	P11142	29.17631597	6.53509208	0.884465393
A2VCK2	Q13643	35.1040695	2.03766457	2.13074587
A2VCK2	Q14192	33.00427007	2.99638542	1.034635776
A2VCK2	Q5JS54	14.50189341	0.30593524	2.47E-05
A2VCK2	Q6V0I7	35.15733348	0.53251615	0.874324198
A2VCK2	Q8N6Y1	35.90591869	1.38172531	2.452264951
A2VCK2	Q8TDW7	36.57436972	0.39459986	1.863148829
A2VCK2	Q9BT73	22.90723902	1.37675644	0.002824884
A2VDF0	Q05639	29.89166543	2.96629351	0.156561972
A2VDF0	Q15785	18.89719956	1.09374661	0.000251308
A2VDF0	Q16512	36.01360736	1.24370787	1.56636549
A2VDF0	Q7Z5A8	32.67342121	2.49491726	0.501765363
P54709	A2VDJ0	30.93809815	1.60159041	0.150187408
Q6UX41	A2VDJ0	32.92962912	1.26261702	0.344527311
Q96AG4	A2VDJ0	34.6560779	2.99748085	3.652760526
Q96IP4	A2VDJ0	34.7035264	1.88724008	1.209825004
Q99675	A2VDJ0	18.32834091	0.85907236	0.000189154
Q9NZ94	A2VDJ0	36.31335957	1.00517441	1.916866976
A3KMH1	O43464	32.46591092	1.88628268	0.993725465
A3KMH1	O60938	32.44706931	0.60680242	0.272353483
A3KMH1	O75390	30.34935625	3.32654628	0.69364092
A3KMH1	P04040	35.95376957	0.20276332	2.569208084
A3KMH1	P08559	30.44948974	2.15912944	0.401378988
A3KMH1	P18075	34.56827452	0.18419062	1.243073173
A3KMH1	P22003	29.34339202	1.1488268	0.0438703
A3KMH1	P27144	29.48176309	0.74846955	0.057435293
A3KMH1	P29692	34.01281925	1.59583755	2.209799941
A3KMH1	Q12849	25.24094017	3.10536202	0.047328809
A3KMH1	Q13907	36.88854763	1.06077868	2.983101192
A3KMH1	Q14145	32.39526525	1.90917124	0.968224042
A3KMH1	Q15118	27.89448668	1.11232091	0.065855257
A3KMH1	Q86VQ0	32.71344581	1.21210402	0.79063189
A3KMH1	Q86WR7	34.79376096	0.184493	1.420111697
A3KMH1	Q8IUR7	14.03534273	1.45331386	7.64E-05
A3KMH1	Q8IWL3	27.20036934	6.79298547	0.819498752
A3KMH1	Q8N5Y8	31.61237449	0.39639575	0.199041909
A3KMH1	Q8N8Q3	35.85403413	0.91643294	1.385770055
A3KMH1	Q96EL2	34.86147609	0.9697094	3.248710447
A3KMH1	Q96RS6	35.35465289	0.06427807	1.897070707
A3KMH1	Q9BQG2	32.39413155	0.55252815	0.27253668
A3KMH1	Q9H0R6	29.56658097	0.67505962	0.062165268
A3KMH1	Q9H871	33.73741504	0.47887723	0.923143403
A3KMH1	Q9UJX2	34.08590838	1.41805213	2.023847589
A3KMH1	Q9UJY1	35.67173095	0.19717204	1.978013259
A3KMH1	Q9UK85	33.46988899	1.42009279	1.347012772
A3KMH1	Q9Y240	32.28322219	0.18479547	0.373796752
P53992	A3KN83	36.15374714	1.07149652	4.571976341
Q08945	A3KN83	32.33433998	2.84532872	0.549860159
Q93079	A3KN83	32.61827809	5.16565073	3.259475826
Q96HA8	A3KN83	34.68626023	3.07824548	2.839520006
Q9BVG4	A3KN83	20.42244632	0.34886829	0.000403676
Q8WZ19	A4D0S4	20.86989392	0.83400639	0.000478536
A4D161	O60749	20.87544409	1.75046088	0.000940386
A4D161	P49639	34.65031723	2.59745104	1.561119095
A4D161	Q9UNH7	19.98174038	2.05523532	0.000700522
A4D161	Q9Y5X3	36.68073225	1.24369279	2.818480997
A4D1B5	P05067	32.22036026	5.8367216	4.08935041
A4D1B5	P14625	15.25601531	3.9981897	0.000147004
P05787	A4D1E1	15.62226968	2.9585657	9.41E-05
A4D1E9	O75390	30.7409263	3.5810432	0.745165942
A4D1E9	O95861	27.45885593	1.05773889	0.039954518
A4D1E9	P03372	27.63010988	8.681429511	2.787503762
A4D1E9	P11487	35.20316805	1.13455993	2.995763073
A4D1E9	P27635	31.54784356	4.77265022	2.841787266
A4D1E9	P51608	32.86818879	2.99399924	1.809559853
A4D1E9	P57723	36.57901222	0.65958157	1.885302637
A4D1E9	Q12849	20.64974887	3.35985894	0.004196213
A4D1E9	Q14197	19.72626272	4.04757348	0.003729583
A4D1E9	Q16778	32.46337456	3.60811756	2.122787203
A4D1E9	Q53GL0	35.61768165	0.72052299	3.002442305
A4D1E9	Q5JR59	29.56122866	2.81894063	0.276622244
A4D1E9	Q7Z6G3	34.07906781	0.67869631	0.939463403
A4D1E9	Q86VP6	29.74726303	6.57032135	2.823115092
A4D1E9	Q8N5N7	24.12947236	2.18370622	0.01327622
A4D1E9	Q8NC51	34.50807723	1.80520578	2.79738998
A4D1E9	Q8ND90	33.17217934	1.26978198	0.793733899
A4D1E9	Q96LZ2	35.32713504	1.01045987	2.99395258
A4D1E9	Q9H078	31.91597866	0.99308712	0.361171108
A4D1E9	Q9NP92	24.79656538	1.59411404	0.013800785
A4D1E9	Q9P2R7	22.00917548	0.59952839	0.002082835
P42858	A4D1P6	31.69520224	5.70837885	1.806236179
P61006	A4D1P6	27.04245398	1.89285712	0.022761041
Q14457	A4D1P6	32.44863949	3.1772058	0.657451694
Q14508	A4D1P6	33.71602178	0.36778424	0.299772346
Q562E7	A4D1P6	15.12890568	0.10202291	2.41E-05
A4D1S0	A8MVW0	32.54897755	1.1372559	0.452917245
A4D1S0	O14657	29.10763177	1.34140688	0.072574862
A4D1S0	O14965	32.07265642	2.00721497	2.041179214
A4D1S0	O43173	34.47317215	1.42514136	1.067698683
A4D1S0	O76003	31.15694576	0.16565559	0.432856584
A4D1S0	O95084	35.07055308	1.34508253	1.590372905
A4D1S0	O95210	32.76029817	0.97171259	0.549040051
A4D1S0	O95271	34.06721386	0.2002352	1.74625604
A4D1S0	O96014	30.85313927	1.74492216	0.142058116
A4D1S0	P12259	29.55498562	1.54343347	0.082051188
A4D1S0	P16298	33.86634872	0.24135983	1.492822993
A4D1S0	P20036	27.29178735	0.65870739	0.079582798
A4D1S0	P28335	23.12321494	1.52086627	0.015231063
A4D1S0	P35625	28.73499534	0.95448981	0.073095155
A4D1S0	P41273	28.15290972	0.68200236	0.062608666
A4D1S0	P48454	34.24456242	0.61954019	1.49285383
A4D1S0	P54760	32.69530482	0.84252122	0.567437568
A4D1S0	P54762	35.55232081	1.54767196	1.926150532
A4D1S0	P54764	34.35169061	0.29167955	2.009372427
A4D1S0	P62987	32.52301719	0.52595835	1.068257302
A4D1S0	P63098	34.0771745	0.4523879	1.49263591
A4D1S0	P81408	11.91754	0.67348536	3.68E-05
A4D1S0	Q04323	32.66120173	0.78343193	1.338650656
A4D1S0	Q08209	33.73495066	0.06982446	1.674708156
A4D1S0	Q08722	32.52538324	1.09451209	0.457351824
A4D1S0	Q13332	28.11810539	0.43588512	0.06958845
A4D1S0	Q14766	25.12928572	0.61759451	0.014255471
A4D1S0	Q3MIR4	32.93674654	0.859179	1.664935834
A4D1S0	Q53EP0	17.22678064	1.34616907	0.000190442
A4D1S0	Q5KU26	15.91496808	0.48397533	0.0001521
A4D1S0	Q8IY95	26.03284433	0.78283872	0.020620943
A4D1S0	Q8IZF4	26.26703771	0.85442382	0.052569316
A4D1S0	Q8N441	34.30155873	0.95289134	1.265559327
A4D1S0	Q8NDV1	33.4453889	1.36726025	0.637360132
A4D1S0	Q96HA1	31.6405102	0.32228038	0.431896507
A4D1S0	Q99767	34.52473193	0.72369665	1.67056665
A4D1S0	Q9H1J7	31.42384214	1.92147598	0.173073816
A4D1S0	Q9H4F1	18.83798532	1.92286143	0.000319451
A4D1S0	Q9H6R6	25.28187139	1.33867557	0.010728346
A4D1S0	Q9H8J5	26.55330897	1.07623249	0.067778758
A4D1S0	Q9NT22	28.79362305	1.50979776	0.057016163
A4D1S0	Q9NT99	19.38351479	1.78693389	0.000449139
A4D1S0	Q9NUE0	32.97902465	1.1397542	0.563511739
A4D1S0	Q9UEW8	33.67222754	0.44910873	1.177701607
A4D1S0	Q9UHF1	32.1015352	0.97680343	0.391524422
A4D1S0	Q9UN75	25.06326634	0.52989021	0.014410879
O43493	A4D1U4	35.00114934	2.26115147	1.649362982
Q15768	A4D1U4	36.26621628	1.01238105	1.66715076
Q9UBX7	A4D1U4	18.15803549	0.67474999	0.000146219
Q9UK85	A4D1U4	22.77637622	2.44301004	0.003563172
Q9Y337	A4D1U4	33.08160274	1.3293713	0.35485053
A4D2B0	Q75WM6	17.89032294	0.00038045	7.52E-05
A4D2B0	Q92989	35.90959564	0.53496527	0.827345875
O43424	A4D2P6	36.1820957	0.24725491	0.938293226
P31946	A4D2P6	18.63752252	6.47702362	0.003157252
P61981	A4D2P6	24.99279704	6.91436668	0.094290787
Q04917	A4D2P6	20.73913996	6.58398861	0.009525752
A4FU01	O14654	30.70816377	2.04573051	0.242788733
A4FU01	O60884	32.0193404	2.34139236	0.547675429
A4FU01	O95831	32.72330921	3.90433502	4.288432282
A4FU01	P13073	33.358193	3.16107294	1.840458215
A4FU01	P27708	19.71928118	2.26770211	0.001112132
A4FU01	P31689	23.42744686	2.97543618	0.01011716
A4FU01	P36776	34.6788844	1.85382966	1.858291785
A4FU01	Q13496	27.97211895	0.20359889	0.024549003
A4FU01	Q13614	36.00125072	0.2471884	1.536738784
A4FU01	Q14318	33.21463416	1.65075208	0.710970838
A4FU01	Q3ZCQ8	26.18361497	2.25702944	0.028026266
A4FU01	Q8N163	28.34303193	2.53809312	0.094985637
A4FU01	Q96EY1	28.05574398	1.85026745	0.058319391
A4FU01	Q9BUF5	31.32561593	1.4735975	0.248381483
A4FU49	P00533	8.070076179	7.36133945	1.48E-05
P16401	A4FU69	14.9251727	4.71622479	0.000163841
O75923	A4UGR9	28.84057669	1.56297215	0.053629257
O76041	A4UGR9	36.09070782	0.36040692	5.114903781
P10412	A4UGR9	33.41638141	4.13467404	3.738237326
P16401	A4UGR9	32.81242087	4.30648513	4.525223459
Q8TCS8	A4UGR9	36.79889722	0.70029158	2.396270214
Q92636	A4UGR9	24.71022073	1.12386856	0.005458895
Q93079	A4UGR9	32.4915873	5.09265022	3.61750783
A6NK59	A5A3E0	17.99176049	2.24661175	0.000228445
B2RU33	A5A3E0	35.54507535	1.86993673	2.21112184
O00602	A5A3E0	33.59269247	1.59272136	0.794231101
O15264	A5A3E0	35.53773835	1.63981363	3.053325518
O60218	A5A3E0	19.45373367	1.64487065	0.000641079
O60359	A5A3E0	11.20819218	2.17138623	7.98E-06
O60663	A5A3E0	33.69371736	1.44918897	0.904666756
O95813	A5A3E0	35.67495163	1.78153436	2.980982512
P00813	A5A3E0	16.29786834	1.84550001	0.00011969
P02765	A5A3E0	35.02144204	1.36689428	2.171108195
P02774	A5A3E0	35.35667864	1.57707893	2.454914064
P04201	A5A3E0	32.90136984	0.19073565	1.462288046
P05538	A5A3E0	30.61354886	1.92666365	0.147719896
P06132	A5A3E0	35.20191156	1.8546934	1.7222144
P09093	A5A3E0	32.26138268	1.65912737	0.386967491
P16473	A5A3E0	32.34282324	0.54900072	0.712752948
P20036	A5A3E0	30.94937618	0.40902818	0.568891384
P21453	A5A3E0	34.01014201	1.0037424	1.388247763
P29401	A5A3E0	33.32001969	0.0311994	1.726883123
P41221	A5A3E0	33.33740511	1.27379985	0.821426582
P42677	A5A3E0	32.86010601	0.95038127	3.735098029
P43363	A5A3E0	34.07530398	0.46862691	4.198288508
P48960	A5A3E0	27.8020152	0.23630044	0.084277864
P49674	A5A3E0	22.63896004	1.38477923	0.014337007
P51957	A5A3E0	28.73074482	5.02543	3.890698515
Q01415	A5A3E0	26.65071164	1.81882722	0.021475813
Q13509	A5A3E0	32.0652968	1.82231902	3.362791925
Q14565	A5A3E0	18.77555903	1.51830148	0.000486555
Q15025	A5A3E0	33.75399831	0.06580731	2.237557135
Q495M9	A5A3E0	29.68857848	2.0338834	0.088114488
Q562R1	A5A3E0	31.72403622	1.90851135	4.152788468
Q5T5M9	A5A3E0	32.07252098	2.03194173	0.29142912
Q6UWJ1	A5A3E0	34.47975462	0.58856977	3.327879486
Q6UWW0	A5A3E0	31.50646884	1.83707925	0.24179686
Q7KYR7	A5A3E0	32.59399133	1.06508992	0.621132123
Q7RTX7	A5A3E0	35.70215614	2.05801826	2.151597506
Q86WT6	A5A3E0	33.5773799	1.20934674	0.967056941
Q8N1K5	A5A3E0	35.63412607	1.81653612	2.571817401
Q8N6T3	A5A3E0	34.02424061	0.73903534	1.652528291
Q8NEY4	A5A3E0	32.0778495	1.18461572	0.448531726
Q92185	A5A3E0	34.82959798	1.78840736	1.417638177
Q92519	A5A3E0	35.24687301	1.34766395	3.090056863
Q92604	A5A3E0	32.27840828	1.61826812	0.398481432
Q96D46	A5A3E0	25.08210931	1.42361832	0.01194386
Q96JE7	A5A3E0	35.39900318	2.14904181	1.614994419
Q96KN2	A5A3E0	29.95777078	1.69717786	0.119325578
Q96LI6	A5A3E0	14.91498756	1.47382526	7.22E-05
Q99677	A5A3E0	33.89745088	0.79998878	1.467104469
Q9H6X2	A5A3E0	30.25751267	0.40486202	0.265130423
Q9NRW4	A5A3E0	32.49331291	0.48942565	0.795875415
Q9NUC0	A5A3E0	35.33787106	1.62144982	2.298000777
Q9NX38	A5A3E0	35.07890869	1.84039193	1.603103492
Q9UH99	A5A3E0	33.75252089	0.36367426	1.771908263
Q9UNA3	A5A3E0	34.15996849	1.58671245	1.082351615
Q9Y581	A5A3E0	34.78235381	1.38158475	1.786616489
A5D8T8	P11021	28.30882646	6.05047294	0.35149253
A5D8T8	P81877	23.12246936	0.63566981	0.001744478
A5D8T8	Q14160	35.08090261	2.20618691	1.713764888
A5D8T8	Q66LE6	33.15536136	2.81950017	0.805956442
A5D8T8	Q9UBS3	36.44891399	1.21144925	2.290862471
A5D8V6	O00308	31.79479652	2.95093415	0.928852523
A5D8V6	O14964	32.29843745	3.11340777	1.350099331
A5D8V6	O60504	34.3540665	0.60864775	1.04543935
A5D8V6	O75340	34.99305236	0.77996178	1.691961626
A5D8V6	O75886	16.10639992	0.52566309	0.000104445
A5D8V6	O94875	30.72284049	0.74680852	0.174332625
A5D8V6	P09067	31.79565071	0.53886521	0.269118402
A5D8V6	P35638	34.09028022	0.88086012	1.050307942
A5D8V6	P55347	36.50085392	0.16150998	2.916327107
A5D8V6	P98170	29.79326683	2.13083728	0.218967781
A5D8V6	Q08117	33.83298859	2.37871907	2.401059824
A5D8V6	Q15038	19.3587835	1.85241247	0.001030941
A5D8V6	Q15052	33.2608527	0.54620022	0.567858742
A5D8V6	Q53EZ4	34.45293391	1.60905005	2.090263696
A5D8V6	Q6P1W5	35.15083758	0.79225232	1.905693622
A5D8V6	Q8NDC0	36.68081481	0.49175843	2.34504808
A5D8V6	Q92734	34.03241083	2.15666325	2.345090161
A5D8V6	Q93062	33.69136585	2.24723143	1.899394318
A5D8V6	Q99816	33.4109531	1.26405505	0.894190245
A5D8V6	Q99961	31.23857831	1.16396745	0.278489525
A5D8V6	Q9UK41	30.63111271	0.79524143	0.170590145
A5D8V7	O43463	32.34707481	3.0242895	1.459545694
A5D8V7	O60341	30.81202701	4.33227815	1.274901095
A5D8V7	O60826	19.04448404	1.25665931	0.000712039
A5D8V7	O95295	22.48345275	1.69501709	0.004948288
A5D8V7	Q13099	35.20481134	0.07866006	1.261550273
A5D8V7	Q15390	35.09237578	0.31303532	1.037689882
A5D8V7	Q5SW79	32.34588269	1.71093365	0.70559763
A5D8V7	Q6NS38	35.65547303	0.76421285	1.104062326
A5D8V7	Q86X83	20.49422299	0.07472048	0.000755449
A5D8V7	Q8TBA6	33.38812555	0.52478408	0.654704972
A5D8V7	Q8WYA0	34.75341674	0.37287627	1.261653787
A5D8V7	Q96DX7	34.35560106	0.81660965	1.295793671
A5D8V7	Q96LB3	34.62325614	0.50293522	1.261579543
A5D8V7	Q99666	34.13870455	0.37872066	0.90010082
A5D8V7	Q9H3R5	34.91358712	0.21576487	1.263890635
A5D8V7	Q9H5I1	34.19864498	1.11152577	1.406264961
A5D8V7	Q9H7X7	35.20719991	0.08101649	1.261573746
A5D8V7	Q9NQC8	35.20689932	0.08062413	1.261640768
A5D8V7	Q9NX08	19.99224714	0.45859505	0.00076738
A5D8V7	Q9NXX6	35.75679616	0.07491782	1.785112289
A5D8V7	Q9UBB9	33.92085294	2.23259857	3.479850227
A5D8V7	Q9UBI1	20.38681696	0.23138612	0.000834358
A5D8V7	Q9UKA2	32.50389753	0.43974806	0.398720794
Q8WYJ6	A5D8W1	19.80058138	1.11447914	0.000322544
A5PL33	O60232	21.55049454	2.16408862	0.003373617
A5PL33	O96008	34.58068233	1.53645355	1.966251523
A5PL33	P14373	29.99556748	3.24008791	0.396662423
A5PL33	P40425	33.53958538	0.67340591	0.653977722
A5PL33	P55345	35.18760755	0.72217536	4.586234244
A5PL33	Q13042	33.69060054	2.73493015	3.624549077
A5PL33	Q32P28	24.65496974	1.84050485	0.013550702
A5PL33	Q5SZD1	28.17352152	1.71310578	0.073864653
A5PL33	Q6ZMP0	36.52940424	0.04616283	3.21019174
A5PL33	Q6ZWI9	34.49358469	0.66350461	1.081923958
A5PL33	Q8IVL5	33.38217784	0.32878016	5.921472805
A5PL33	Q8NEM2	36.40371859	0.08034676	3.104030324
A5PL33	Q96E35	35.72439021	0.75168109	3.324187229
A5PL33	Q9HDC5	35.46314957	0.59053282	1.875553316
A5PL33	Q9NVR7	36.73906062	0.37662836	3.833043309
A5PL33	Q9UG01	36.04917478	0.33786868	3.760639108
A5PL33	Q9UHQ7	37.09502872	0.61898767	3.324517369
A5PL33	Q9UNI1	12.70079785	0.13823854	1.28E-05
A5PL33	Q9Y2M5	34.72334281	1.1785964	4.595095898
A5PL33	Q9Y5P8	36.50083752	0.13855799	3.833467205
Q96GG9	A5PLK6	33.57587611	4.60710708	3.211733617
Q9H0U3	A5PLK6	15.40008574	1.1791217	4.07E-05
A5PLL7	O00762	34.81660109	0.51749197	0.807120902
A5PLL7	O14964	31.51160813	3.02165522	0.914473533
A5PLL7	O60260	28.3264477	4.25238782	0.333850268
A5PLL7	P07195	21.83806518	1.18941157	0.002802089
A5PLL7	P11413	22.26186537	0.98788333	0.003131466
A5PLL7	P21980	22.18860531	1.0491129	0.003112686
A5PLL7	P27348	22.74851351	5.04442696	0.030360279
A5PLL7	P30084	16.13542947	0.62532416	0.00012209
A5PLL7	P31947	24.34244034	2.99270581	0.024148539
A5PLL7	P61088	31.96259958	1.546306	0.535420687
A5PLL7	P61981	23.40119286	5.99017133	0.067525046
A5PLL7	P63104	22.67799608	5.50329511	0.036867438
A5PLL7	P98170	31.85985525	2.03908473	0.654593579
A5PLL7	Q12933	30.43135868	4.45454891	1.109182179
A5PLL7	Q13049	29.71002004	0.96107706	0.128106116
A5PLL7	Q15051	30.17791002	3.5140323	0.588192875
A5PLL7	Q15819	20.97208696	0.59070781	0.000746258
A5PLL7	Q6ZNA4	34.76763822	0.53448312	1.411016628
A5PLL7	Q8NBS9	24.03955282	0.26290091	0.005300783
A5PLL7	Q9UMX0	31.148927	2.3477517	0.532077916
A5PLL7	Q9UNE7	31.87094923	3.03857609	1.123932493
A5PLL7	Q9Y3C5	31.70324886	1.36859149	0.428464402
A5PLL7	Q9Y4K3	29.63574159	3.85019217	0.529158367
A5PLN9	O43617	19.65559871	0.24883608	0.000473913
A5PLN9	P01100	33.85011705	2.31541143	1.87087849
A5PLN9	P0CG47	31.48769136	3.20015937	0.789236848
A5PLN9	P0DI81	17.51353383	1.01920994	0.000238693
A5PLN9	P0DI82	16.98568113	1.02346667	0.000183714
A5PLN9	P41743	31.30968225	2.91621822	0.620224353
A5PLN9	Q05655	34.24699781	1.51802823	1.438439757
A5PLN9	Q5K651	24.45757121	0.68801647	0.003273399
A5PLN9	Q8IUR0	19.37740051	0.5148643	0.000471038
A5PLN9	Q8IXB1	34.59222503	0.89289065	1.219730756
A5PLN9	Q8WVT3	15.06959908	0.01973414	4.27E-05
A5PLN9	Q9H211	35.43638555	0.98395863	2.307179082
A5PLN9	Q9NY27	35.65378527	0.94461416	3.213788272
A5PLN9	Q9P2M4	13.90630693	0.39627732	2.88E-05
A5PLN9	Q9UL33	19.00179346	0.24817332	0.000341651
A5PLN9	Q9Y2L5	11.79565027	0.06967449	7.94E-06
A5PLN9	Q9Y2V7	30.76488853	1.61764822	0.243420297
A5PLN9	Q9Y5R8	19.10427343	0.26285479	0.000362263
A5X5Y0	O75915	17.87152427	1.5516865	0.000187175
A5X5Y0	P46098	29.0746816	3.14905918	0.112739903
A5X5Y0	Q93084	30.33786571	1.75146278	0.105405055
A5X5Y0	Q9UKV5	35.21022302	1.8963638	1.408107278
A5YKK6	O00560	31.23115591	1.44342005	1.713921275
A5YKK6	O15160	32.79109692	0.09503926	4.287908924
A5YKK6	O15504	33.59665066	1.75587996	5.240203385
A5YKK6	O75175	33.32736823	1.10164143	4.986388225
A5YKK6	O75293	33.73506481	1.50918582	4.986272901
A5YKK6	O95628	34.4173348	2.19153198	4.98633062
A5YKK6	O95793	25.89270262	2.81390402	0.208267113
A5YKK6	P02751	28.00498244	4.31228628	4.914420371
A5YKK6	P02768	31.43993022	1.70827678	2.558679519
A5YKK6	P05783	33.18545139	0.0360146	3.368667755
A5YKK6	P09237	33.88874692	1.66415863	4.987250463
A5YKK6	P17480	33.29208719	0.3954835	4.271544706
A5YKK6	P26196	31.95322796	0.00545823	5.169690173
A5YKK6	P26651	33.51620385	1.55315414	5.166970081
A5YKK6	P42677	31.79045064	0.61763699	4.837380179
A5YKK6	P46100	33.60492441	0.93693605	4.576839958
A5YKK6	P46379	28.23602171	1.7379929	0.394336706
A5YKK6	P46531	31.282654	1.73297942	2.223130965
A5YKK6	P47755	29.74016529	2.58157755	1.372422346
A5YKK6	P47756	30.50136739	0.0841387	0.53838282
A5YKK6	P50616	33.50718235	1.28177175	4.986627767
A5YKK6	P52655	33.67950811	0.78893459	4.281007858
A5YKK6	P52907	30.61154985	0.02597551	0.538401649
A5YKK6	P60321	33.8891784	1.66539081	4.987856406
A5YKK6	P62993	29.51504071	3.64081574	3.698389661
A5YKK6	P78543	34.35252776	2.12652738	4.986180916
A5YKK6	Q00765	32.22470821	0.14821544	1.415258619
A5YKK6	Q13283	30.60939279	1.3398448	5.175552035
A5YKK6	Q13573	28.18188357	4.37780762	4.693762768
A5YKK6	Q14106	34.53499138	2.30931434	4.986425924
A5YKK6	Q14192	32.08417787	0.90914448	4.103952187
A5YKK6	Q14201	34.24241412	2.0158198	4.985730691
A5YKK6	Q5TC82	31.00254009	1.29663707	4.929071695
A5YKK6	Q5W0B1	33.55673707	1.33161046	4.98684287
A5YKK6	Q6P9B9	33.95601316	1.26285793	1.735606023
A5YKK6	Q7KZF4	32.88671561	0.45166704	4.813305343
A5YKK6	Q86TB9	32.44662594	1.2667732	5.550968662
A5YKK6	Q8IWR0	22.22357627	0.40222109	0.006648489
A5YKK6	Q8IYV9	34.46123063	1.62190004	1.925473198
A5YKK6	Q8N163	32.38468797	0.66717015	3.983119315
A5YKK6	Q8N443	33.94068685	1.71499937	4.986418013
A5YKK6	Q8N4C8	34.2781937	1.05875351	3.385782603
A5YKK6	Q8NDV7	33.01194926	0.78768251	4.987493836
A5YKK6	Q8NE71	32.9760634	0.36744534	4.642629796
A5YKK6	Q8WY41	32.69292494	2.37558176	0.469459342
A5YKK6	Q92600	33.07144352	0.84689392	4.987279752
A5YKK6	Q96LI5	33.26178301	1.03579307	4.986188824
A5YKK6	Q99459	27.97735794	4.60434929	4.671077318
A5YKK6	Q9BTU6	34.21947141	1.75394711	1.497813717
A5YKK6	Q9BXU3	33.93746842	1.71097068	4.985803922
A5YKK6	Q9C0C2	21.92013112	0.90022821	0.004453376
A5YKK6	Q9H6Z9	28.30293802	2.43169329	0.581227193
A5YKK6	Q9H9A5	33.43322414	1.20888226	4.98743698
A5YKK6	Q9HBD1	32.37090903	0.14042974	4.982780601
A5YKK6	Q9HC44	31.94927994	0.58191217	5.475027774
A5YKK6	Q9HCJ0	33.65863537	1.43183216	4.985572301
A5YKK6	Q9NWT6	13.45607979	1.77379812	0.000246263
A5YKK6	Q9NWT8	32.42510739	0.53426961	5.210950649
A5YKK6	Q9NZN8	32.59969837	0.37374331	4.98621526
A5YKK6	Q9UFF9	33.39045758	1.16463074	4.986312422
A5YKK6	Q9UHB7	31.37828404	0.96817632	0.492196766
A5YKK6	Q9UIV1	32.88755575	0.66108652	4.985825529
A5YKK6	Q9UKB1	29.20439002	1.74303126	0.648731054
A5YKK6	Q9UKV8	31.65169749	0.59946317	4.96692235
A5YKK6	Q9UKZ1	33.1485098	0.92423873	4.987490572
A5YKK6	Q9UPQ9	32.8136874	0.58752259	4.986056291
A5YKK6	Q9UPT9	33.46526282	0.30893327	2.586453462
A5YKK6	Q9Y2I6	27.78732229	0.68127077	0.184828898
A5YM69	O75147	33.89814803	2.7834852	1.290692489
A5YM69	P04818	35.68264175	0.26687324	0.860504328
A5YM69	P13716	36.77942603	0.67433128	4.110731198
A5YM69	P62993	21.52201961	5.87281024	0.01157834
A5YM69	Q12774	14.42593244	0.4481809	2.21E-05
A5YM69	Q7Z494	33.30724119	0.44959083	0.279608765
A6H8Y1	O43298	36.1533603	0.14300364	1.519539872
A6H8Y1	P05141	33.4359645	2.46004705	1.197971966
A6H8Y1	P06748	31.0278177	5.68492972	2.025028628
A6H8Y1	P13533	36.62491857	0.38365434	2.776384034
A6H8Y1	P27797	25.55139009	2.42913969	0.021544802
A6H8Y1	P30040	34.65963948	0.86708602	0.975746412
A6H8Y1	P61218	34.21254327	1.99591458	1.439342435
A6H8Y1	P63104	25.33576717	5.94007127	0.111976841
A6H8Y1	Q07812	31.91569744	1.38798058	0.309726505
A6H8Y1	Q96B86	37.05864946	0.05981999	3.556145607
A6H8Y1	Q96FF9	32.0873215	1.02325747	0.281021888
A6H8Y1	Q9NVU0	34.70636262	1.50469574	1.441624365
A6H8Y1	Q9Y4G8	12.46672005	0.69718639	1.31E-05
A6H8Z2	O75143	19.95004678	0.55019871	0.000391234
A6H8Z2	P49815	32.94128377	1.64554495	0.451856184
A6H8Z2	Q15768	35.09849904	0.86191073	0.922757329
A6H8Z2	Q86US8	37.06732266	0.26647712	2.171441775
A6H8Z2	Q8TDY2	18.31707833	2.09374617	0.000374127
A6H8Z2	Q9BSB4	19.01594941	1.30742624	0.000358121
A6H8Z2	Q9BVL4	36.10960814	0.37277905	1.232410242
O00220	A6NCE7	28.97460924	1.43265685	0.055815268
O60637	A6NCE7	22.82742493	1.68735767	0.002931975
Q92581	A6NCE7	32.99979612	0.93336669	0.326790614
Q96GQ5	A6NCE7	18.69180212	0.97350822	0.000259484
Q9H6L5	A6NCE7	36.3217714	0.1356263	1.224458321
Q9NT62	A6NCE7	35.40211875	1.04766666	1.219127794
Q9UHK0	A6NCE7	32.78775971	2.79311442	0.759670015
Q9Y496	A6NCE7	33.53101107	1.8856851	0.697124924
A6NCF5	P10809	30.58070477	4.97782349	0.957258411
A6NCF5	P17987	17.07310498	3.70598291	0.000568858
A6NCF5	P40227	23.16732738	3.82103741	0.012686285
A6NCF5	P48643	22.46481401	3.38456492	0.007178023
A6NCF5	P49368	31.14558224	4.26509646	0.883990584
A6NCF5	P50990	21.28819782	3.08591865	0.003432851
A6NCF5	P50991	20.37507474	3.49615319	0.002669648
A6NCF5	P68366	24.53368176	3.93771758	0.026630618
A6NCF5	P78371	31.18493759	4.2297806	0.885904521
A6NCF5	Q92526	18.30696918	2.01856382	0.000453436
A6NCF5	Q99832	31.77873633	3.68547255	0.909743373
A6NCF5	Q9H4B7	33.44873823	1.66524206	0.755372573
P10412	A6NCI4	15.78289309	4.58554748	0.000226172
P05787	A6NCI8	14.14233732	2.84703092	4.75E-05
P35232	A6NCI8	33.63598129	4.16402846	1.801442605
P16401	A6NCM1	32.65051007	4.61638101	4.975451282
P36578	A6NCM1	10.16813766	3.93084028	1.13E-05
P46781	A6NCS4	12.08486571	3.6218463	2.26E-05
P60033	A6NCS6	15.0891808	2.54054337	6.02E-05
A6ND01	Q8IYV9	16.78679552	0.9378179	6.63E-05
A6ND36	O95292	33.62852728	3.11766773	1.729336574
A6ND36	P27348	20.80844655	5.60652806	0.008688634
A6ND36	P31946	20.19676807	6.11492937	0.008251348
A6ND36	P48729	32.26963407	2.87378028	0.696834199
A6ND36	P61981	24.5197016	6.55227243	0.089196691
A6ND36	P84022	32.26271526	4.14666372	1.396688681
A6ND36	Q04917	21.23379743	6.22189436	0.014619848
A6ND36	Q15796	33.35433378	3.06599101	1.405920388
A6ND36	Q8N752	36.69688679	0.03847896	1.63139749
A6ND36	Q9P0L0	31.89096861	4.31294729	1.237896178
P60903	A6ND48	14.30320245	1.62774713	2.48E-05
A6ND91	P07951	17.15735111	2.60141742	0.00018124
A6NDB9	O95136	16.31330777	0.64778444	5.82E-05
A6NDB9	P03372	28.33299239	9.434450431	2.573989729
A6NDB9	Q07108	35.35377601	0.17859438	0.638807679
A6NDB9	Q6IA17	36.21369533	0.03741666	0.933045202
A6NDB9	Q6PEY0	19.67213344	1.82532735	0.000562754
A6NDG6	P17813	32.9669457	4.47831882	1.91004388
A6NDG6	P49917	34.91947209	1.29340535	5.370176863
A6NDG6	Q8IUE0	18.2590147	0.86488065	0.000171577
A6NDG6	Q99496	29.84455669	2.94962899	0.159730073
A6NDG6	Q9H8Y8	34.90526862	2.73510199	2.239425775
A6NDS4	A6NER0	13.16236071	0.09696996	7.26E-06
A6NDS4	Q9BRX9	31.77019229	3.12708822	0.364626371
P51149	A6NDU8	30.44951762	3.5781935	0.269501099
Q6PJG9	A6NDU8	12.35683043	1.57943233	1.17E-05
Q7Z5A8	A6NDU8	33.23819139	2.53867939	0.655971961
A6NDV4	P08172	17.24198666	0.46769566	6.34E-05
A6NED2	O15014	35.38517904	0.19165715	1.119880447
A6NED2	O60271	34.67066091	1.33739899	4.434776158
A6NED2	O94830	19.40448996	0.36414348	0.000330079
A6NED2	P10071	36.66314108	0.2263563	3.439122682
A6NED2	P11142	23.62234866	6.06015782	0.067548567
A6NED2	P13994	36.47896558	0.28862801	4.155196197
A6NED2	P30838	36.70403912	0.37278268	3.848826968
A6NED2	P62875	31.06895338	1.61685316	0.30434722
A6NED2	Q14642	33.8687341	0.24078828	0.490497947
A6NED2	Q15042	34.63410931	0.02021912	0.835317419
A6NED2	Q5K4L6	36.27029229	0.07759054	2.132258348
A6NED2	Q71U36	29.11288679	3.43407727	0.283792558
A6NED2	Q7L273	36.46864242	0.01087788	3.211824393
A6NED2	Q8N371	29.32406821	0.65189169	0.040754284
A6NED2	Q96MH7	30.39741266	0.31056857	0.082690975
A6NED2	Q99576	17.3418642	0.17143649	0.000153824
A6NED2	Q9NXB0	36.08827074	0.36872164	3.052041012
A6NED2	Q9P2Y4	33.06592593	0.47512411	0.469242617
A6NED2	Q9UPT6	33.27108375	0.32464804	0.482503752
A6NED2	Q9Y467	36.16332123	0.28191895	3.375910621
Q6IPX1	A6NER0	16.18906396	0.05574329	3.37E-05
Q8IZP1	A6NER0	11.76679219	0.02634167	3.74E-06
P22087	A6NFI3	30.68148135	4.86590032	5.428587751
Q12805	A6NFI3	35.98089402	1.19840441	3.854549104
Q13263	A6NFI3	26.93515355	4.80868921	0.123826585
Q13398	A6NFI3	36.14015335	0.27877656	1.390949744
Q14929	A6NFI3	25.27705621	1.30285793	0.009358476
Q6AW86	A6NFI3	23.0945834	2.2395034	0.00501968
Q96C28	A6NFI3	18.57495562	1.29365838	0.000326485
Q96DN2	A6NFI3	35.53417749	1.73382321	3.545964495
Q96H86	A6NFI3	35.85680842	0.94498482	1.776397889
Q9UF02	A6NFI3	35.88845629	1.16828369	4.12542651
P02724	A6NFQ2	20.3613401	0.24863782	0.000563839
P06028	A6NFQ2	33.51765852	1.04659632	0.795774711
P16070	A6NFQ2	33.73128851	2.5266451	2.256602011
P24592	A6NFQ2	36.65702951	0.62546966	1.878030507
P26842	A6NFQ2	35.54446888	0.38558216	1.748433826
P80370	A6NFQ2	23.55592008	1.15847768	0.00562861
Q13477	A6NFQ2	35.3712959	0.70212707	0.841269058
Q15768	A6NFQ2	34.52496257	0.30267623	0.915678439
Q16581	A6NFQ2	26.66218863	2.17711121	0.044273837
Q17RF5	A6NFQ2	30.63154306	0.70685647	0.154602638
Q6UXF1	A6NFQ2	35.34527747	0.04811209	1.186288928
Q7Z5A8	A6NFQ2	34.388428	1.74770586	2.033086961
Q8IUW5	A6NFQ2	15.39250224	0.22442789	4.76E-05
Q8IYJ0	A6NFQ2	19.28500537	0.4544975	0.000296982
Q8TDQ0	A6NFQ2	34.73220056	1.49175889	2.18797775
Q9H8J5	A6NFQ2	30.66801964	2.10685686	0.318085398
Q9NQX5	A6NFQ2	29.03269874	0.12563777	0.051932404
Q9NZ94	A6NFQ2	35.89495828	0.37561169	2.283744356
Q9NZU1	A6NFQ2	36.38235413	0.06701363	2.388829753
Q9Y279	A6NFQ2	32.17445301	0.89046916	0.368256736
P62826	A6NFY4	13.13983486	3.36868987	3.32E-05
A6NFY7	P21912	14.58869875	1.60395601	3.71E-05
A6NFY7	P38646	33.41292255	4.29989813	2.123509952
A6NFY7	Q8IWL3	27.02837613	7.8679449	0.430439906
A6NFY7	Q9H1K1	15.07707468	0.45178311	2.66E-05
O00401	A6NGB9	36.00716062	1.77114813	3.852757854
O43639	A6NGB9	34.51019361	3.39115596	3.298433445
P62993	A6NGB9	28.87958528	5.97737628	0.4386316
Q6XZF7	A6NGB9	14.71951958	1.2578596	3.46E-05
Q9NV96	A6NGC4	18.15979485	2.06741096	0.000233414
Q5TAQ9	A6NGE4	14.45561845	1.96389124	3.42E-05
P04843	A6NGE7	12.9217673	3.78921878	3.99E-05
O15145	A6NGG8	30.99619077	1.76245777	0.161442251
P50552	A6NGG8	35.79171794	1.99954417	3.030827683
P61960	A6NGG8	20.3799188	0.49022802	0.000422659
P61962	A6NGG8	34.50393034	3.2894399	3.203576751
Q5JRX3	A6NGG8	37.06018809	0.44965009	2.099936937
P46940	A6NGR9	11.09675166	5.01908268	2.77E-05
A6NHC0	P07384	32.40652124	2.28636477	0.389179836
A6NHC0	P20810	32.98830693	0.97048328	0.268724169
A6NHC0	P23396	33.44195854	4.22749025	2.056908586
A6NHC0	P49356	15.83996086	1.76078253	7.51E-05
A6NHL2	O14530	17.90270029	0.99551442	0.000207216
A6NHL2	P07900	28.66832844	5.86601398	0.520816655
A6NHL2	P17987	23.03495069	3.77541618	0.010827481
A6NHL2	P40227	18.66493204	3.89047068	0.001289946
A6NHL2	P49368	31.23892198	4.33452973	0.895386923
A6NHL2	P51957	28.02702161	6.69949678	0.574764959
A6NHL2	P78371	31.23016965	4.29921387	0.874508182
A6NHL2	Q71U36	27.6729712	3.82858165	0.113092777
A6NHL2	Q86U44	31.31610816	4.53228437	1.039541361
A6NHL2	Q92526	24.74357693	2.08799709	0.010942903
A6NHL2	Q99832	31.87130438	3.75490582	0.921139712
P52272	A6NHN0	12.38462696	3.79802574	2.94E-05
A6NHQ4	O14929	26.29896043	0.47632581	0.014809915
A6NHQ4	O43189	16.47815831	0.81275881	0.000129135
A6NHQ4	O75530	19.77149677	1.88039716	0.001142926
A6NHQ4	P50990	27.55253226	2.82460641	0.089707044
A6NHQ4	Q09028	17.22938419	3.15390341	0.000606099
A6NHQ4	Q12873	26.69901132	2.52274786	0.050331432
A6NHQ4	Q13618	25.01698732	8.09945999	0.354643932
A6NHQ4	Q15022	16.93521969	2.12090369	0.000312143
A6NHQ4	Q15365	31.82940222	2.34498761	0.608072199
A6NHQ4	Q15369	33.39845116	1.66523634	0.971802709
A6NHQ4	Q15370	32.97157572	2.28705618	5.201594676
A6NHQ4	Q15910	17.73399734	2.915759	0.000692479
A6NHQ4	Q16576	14.72204546	3.03303097	0.000162867
A6NHQ4	Q5T6S3	17.17166014	0.53977132	0.000159352
A6NHQ4	Q92769	30.68711243	4.47556893	1.025791728
A6NHQ4	Q92800	19.69399834	0.1217407	0.000404046
A6NHQ4	Q96M94	35.24503125	0.87510647	4.455016629
A6NHQ4	Q9BQE3	26.67156873	3.3273987	0.074244079
A6NHQ4	Q9Y483	21.24795548	0.05324783	0.000959106
A6NHR9	O15294	30.55326841	2.26217743	0.321536253
A6NHR9	P01222	32.27310901	0.2194343	0.219184938
A6NHR9	P02751	26.21371255	5.93492053	0.229888745
A6NHR9	P46531	33.00607308	3.35561367	2.461400661
A6NHR9	P51957	26.41770676	6.31531997	0.308449039
A6NHR9	P61956	19.46916205	7.63438899	0.01840941
A6NHR9	P62805	22.52834113	5.87337269	0.035233049
A6NHR9	P62807	32.3463755	3.85604454	4.17049943
A6NHR9	P63165	15.56070565	4.73831647	0.00061298
A6NHR9	P68431	25.77677653	4.64511083	0.09677705
A6NHR9	Q13185	33.41568326	2.86849932	4.011502773
A6NHR9	Q13573	19.7225658	6.00044187	0.009231142
A6NHR9	Q14258	31.43158737	2.1076279	0.463898813
A6NHR9	Q16181	35.63049521	0.40852522	4.421025788
A6NHR9	Q5SW24	15.60298352	0.96164367	3.62E-05
A6NHR9	Q5T3J3	35.31334248	0.95824157	4.038151323
A6NHR9	Q8TEL6	33.99826292	0.64125943	0.819746319
A6NHR9	Q96EQ0	33.84645037	2.01272983	4.636937163
A6NHR9	Q96GD4	33.05411007	2.27589695	1.19554942
A6NHR9	Q99459	20.24944903	6.22698354	0.013454308
Q8NB14	A6NHT5	14.27213762	0.37306123	1.54E-05
Q96FJ0	A6NHT5	35.12719577	1.3533097	5.404282361
Q8WTX7	A6NHX0	15.25784398	0.29706633	2.20E-05
P15884	A6NI15	17.15782418	3.44988353	0.000292084
Q99081	A6NI15	18.76159754	1.96858084	0.000310529
P46108	A6NI28	32.64309341	3.60993115	0.875888339
Q68D51	A6NI28	37.31470687	0.19391369	1.836377259
Q9H4E7	A6NI28	16.27877988	0.9663502	6.32E-05
Q9UNA1	A6NI28	34.95768999	1.40318411	0.928102772
A6NI79	O75439	34.30909685	1.59698861	1.297747443
A6NI79	O94776	33.09751748	3.13294083	1.580963787
A6NI79	O95749	33.52270733	0.39190169	0.450305153
A6NI79	P21399	36.94252642	0.03122679	3.048016767
A6NI79	P28799	34.00463086	2.24171033	1.597139119
A6NI79	P53675	35.36510735	1.51996754	3.477927849
A6NI79	P61289	22.10043214	2.83925733	0.00502288
A6NI79	Q13472	35.38552028	0.87663371	1.613507356
A6NI79	Q5JS54	31.11315524	0.05824679	0.113340211
A6NI79	Q8WV74	36.17454182	0.28853746	1.282636714
A6NI79	Q96E14	36.5946905	0.3325163	1.613528448
A6NI79	Q9BT73	29.99145997	1.12906799	0.110490594
A6NI79	Q9GZU8	21.81358066	0.68185955	0.001479757
A6NI79	Q9H3L0	23.78020695	0.08277657	0.002698978
A6NI79	Q9H9A7	36.19221213	0.0699271	1.613491952
A6NIH7	O60293	34.87120038	2.20310891	2.040721518
A6NIH7	P11488	16.97734295	0.29299828	6.37E-05
A6NIH7	P19087	18.03049601	0.01578347	0.000123846
A6NIH7	P36405	15.63413037	0.20398655	4.17E-05
A6NIH7	Q13432	14.73609874	1.36435368	4.76E-05
A6NIH7	Q7Z494	32.85333363	0.29737918	0.240252377
A6NIH7	Q969K3	32.4390276	0.26863126	0.192346568
A6NIH7	Q96QS6	19.19657158	0.10670764	0.000212006
A6NIH7	Q9BRK4	30.07007644	3.41285944	0.283938236
O43240	A6NIJ9	13.24546204	0.75582392	9.65E-06
Q14160	A6NIM6	11.74043547	2.53905711	1.09E-05
P51957	A6NIR3	7.36097042	7.29494899	3.46E-06
A6NIV6	P05204	14.61079276	2.86427253	5.74E-05
Q06190	A6NIX2	16.7393792	0.76785773	6.57E-05
Q15654	A6NIX2	32.27916506	3.00991491	0.482009895
Q9NRM7	A6NIX2	32.8492099	3.02563084	0.65124114
A6NJ78	O75390	31.516651	3.37119245	1.276668296
A6NJ78	P04201	25.2488126	1.20247297	0.017547021
A6NJ78	P06028	31.84457794	0.77803006	0.386356288
A6NJ78	P08559	32.22042779	2.20377561	0.984406364
A6NJ78	P11912	33.70255384	0.50947574	0.877930364
A6NJ78	P14866	34.22200829	1.48017608	2.218267594
A6NJ78	P24539	33.0631442	1.1969661	0.900840729
A6NJ78	P32322	32.98303201	0.18504976	0.509853954
A6NJ78	P32970	19.47427413	1.60117965	0.001193578
A6NJ78	P35414	25.28879692	2.09744534	0.028004981
A6NJ78	P35613	28.98932409	2.9866271	0.27878606
A6NJ78	P43630	33.56921912	0.12814745	0.586479256
A6NJ78	P46059	34.47983513	1.23371323	2.241444271
A6NJ78	Q13618	27.97323527	7.76787604	2.300714317
A6NJ78	Q14627	33.33073609	2.02930834	1.709895022
A6NJ78	Q15645	33.54097484	1.4885062	1.387920546
A6NJ78	Q53GT1	35.16891221	0.75239161	3.231997251
A6NJ78	Q8N0V3	15.23744	0.46254707	5.11E-05
A6NJ78	Q8TD20	21.61765087	0.96198627	0.002532096
A6NJ78	Q8WVZ9	27.82753082	2.56890817	0.126230814
A6NJ78	Q96DV4	31.6619991	1.64169884	0.546510438
A6NJ78	Q9H0R6	33.84026752	0.63041345	0.520862108
A6NJ78	Q9H7P6	35.2576344	0.83588349	0.98309232
A6NJ78	Q9UQV4	33.92590245	1.27692096	1.543787236
A6NJ78	Q9Y234	17.40236036	0.92661815	0.000119684
A6NJ78	Q9Y3D5	35.89686723	0.0290221	2.672588986
A6NJ78	Q9Y6C2	33.80246149	0.67632358	1.01419733
Q15323	A6NJB7	16.08732146	3.65023992	0.000167658
P16401	A6NJL1	17.41764512	4.71608646	0.000569762
Q9UBN7	A6NK44	12.87651926	4.00240281	4.31E-05
A6NK89	A6NKD9	34.78984726	0.2473818	4.526473419
A6NK89	O14640	25.91352826	0.3194812	0.017547984
A6NK89	O14641	21.08363593	1.65364648	0.004206137
A6NK89	O43900	33.61251503	0.48886026	1.330750428
A6NK89	O75223	31.96454304	1.33632281	0.217890312
A6NK89	P01040	35.13244025	0.43108446	1.970220674
A6NK89	P02814	35.96254244	1.35558286	1.837735274
A6NK89	P04083	33.9300678	0.24717976	1.392185362
A6NK89	P07339	35.45103922	0.74923144	1.970902317
A6NK89	P22531	35.47359031	1.38385179	1.321661123
A6NK89	P25311	35.66355796	0.96198872	1.970542509
A6NK89	P29508	34.82019541	0.11965848	1.968987019
A6NK89	P31151	34.54419416	0.15821743	1.971813717
A6NK89	P33993	29.21948927	1.845145	0.271317288
A6NK89	P50395	34.71848082	0.32109225	1.595638628
A6NK89	P62136	30.48079362	3.37780834	1.157040202
A6NK89	P67870	30.166759	2.11627474	0.50268857
A6NK89	P68400	25.59337497	3.63294989	0.107937313
A6NK89	Q02833	35.15088453	0.44898177	1.971045624
A6NK89	Q09028	29.55697798	2.39364533	0.424423296
A6NK89	Q12923	32.61192612	0.42140863	0.479507818
A6NK89	Q13283	31.5249651	2.25565227	1.10748787
A6NK89	Q13625	32.30439253	1.12124923	0.911983354
A6NK89	Q15365	32.07036037	1.58472953	1.033101594
A6NK89	Q16531	29.58178106	2.3782043	0.426445351
A6NK89	Q5VUJ6	34.94790238	0.55767203	4.694858175
A6NK89	Q8TAA9	34.62045125	0.06763573	1.769270113
A6NK89	Q8TEW0	33.58218028	0.59556049	1.392597589
A6NK89	Q92997	24.93203738	0.55852085	0.016663045
A6NK89	Q93008	20.68666922	1.08309874	0.002592926
A6NK89	Q96KQ4	34.85512982	0.31301133	4.52689165
A6NK89	Q96MT3	9.89169327	1.5233765	3.19E-06
A6NK89	Q96N67	34.33759257	0.64993645	3.698187985
A6NK89	Q9BU76	35.29747865	0.29527882	3.644083104
A6NK89	Q9H3G5	34.86695051	0.11933125	4.240407129
A6NK89	Q9HCY8	32.39127624	1.26656829	0.279643946
A6NK89	Q9P0J7	33.39414005	0.2424948	1.022682875
A6NK89	Q9UQ35	30.94287703	1.6977521	0.603931607
O00167	A6NKD9	33.52924305	0.83250143	0.482317939
O00308	A6NKD9	32.48552035	2.5552872	4.522149615
O15460	A6NKD9	26.33032661	1.51664892	0.042270233
O43295	A6NKD9	19.06881857	0.30175347	0.000451154
O60232	A6NKD9	24.60098622	1.70226112	0.019534077
O75901	A6NKD9	35.42203652	0.05178595	2.556141804
O94953	A6NKD9	35.17359558	0.46803241	4.862556383
O95749	A6NKD9	35.71154638	0.28446153	3.86471534
P01730	A6NKD9	35.50067174	0.00231062	2.663151648
P02511	A6NKD9	34.65224331	0.8745342	2.773932338
P36873	A6NKD9	29.2630592	3.67780442	5.736744836
P46937	A6NKD9	32.30175837	3.25898993	3.133899294
P62136	A6NKD9	29.49647518	3.62519014	5.683513621
P62140	A6NKD9	26.36154313	3.5090375	0.116323498
Q00887	A6NKD9	36.17842094	0.68565633	2.623012425
Q12765	A6NKD9	35.57851924	0.53610907	1.762978294
Q13625	A6NKD9	34.13569523	1.36863103	3.614490065
Q15047	A6NKD9	33.9961969	0.76647742	4.812177409
Q15154	A6NKD9	31.70721824	3.10658544	1.518382345
Q15435	A6NKD9	34.24316905	0.59362671	4.742743704
Q5SW96	A6NKD9	16.02471207	0.78981286	7.71E-05
Q5VX71	A6NKD9	34.22428843	0.15827879	1.176311337
Q8IUX8	A6NKD9	35.86693102	0.56131464	2.152688423
Q8IX90	A6NKD9	35.63729527	0.09600073	2.86298562
Q8IYS4	A6NKD9	33.57911523	0.28271603	0.65637793
Q96JN2	A6NKD9	19.88640312	0.82198199	0.001190905
Q96KQ4	A6NKD9	18.68114498	0.06562953	0.000418231
Q9H0B3	A6NKD9	34.70125254	0.78631157	3.679404305
Q9NS73	A6NKD9	34.68913819	0.85158258	3.424261897
Q9Y2I6	A6NKD9	31.41292892	1.84446004	0.643238152
Q99856	A6NKF2	17.06917537	0.73532138	6.82E-05
P16403	A6NKN8	32.13631178	4.81353039	1.092779655
Q15051	A6NKN8	12.16227308	4.55936175	4.21E-05
Q6NT52	A6NKQ9	14.52368329	0.67709752	1.90E-05
P03372	A6NKT7	27.96457612	9.361203681	4.331137793
P18754	A6NKT7	32.15381983	1.52723333	0.26857699
P51957	A6NKT7	30.25672117	6.92679224	4.521093875
Q53H80	A6NKT7	37.15305201	0.44202948	2.491659264
Q6NXG1	A6NKT7	19.34504822	0.32069447	0.000242313
Q96PC5	A6NKT7	35.41554466	1.31793102	1.327227237
Q9NX63	A6NLI5	16.77991797	2.09663911	0.000119068
A6NLU0	Q6ZWI9	31.31654155	1.55349453	0.134892722
A6NLU0	Q86YD7	17.30894185	1.47399392	0.000117675
Q13428	A6NLU5	9.591273683	1.95204424	2.81E-06
A6NLX3	P61024	17.79083917	1.58504669	0.000157697
A6NLX3	Q00535	34.33683908	2.3657402	0.947633761
A6NMK7	O94973	28.90415945	1.52369432	0.054818761
A6NMK7	P51946	35.71414042	1.07325917	4.844542222
A6NMK7	P51959	36.90872717	0.47722378	4.093991608
A6NMK7	Q6UN15	19.48094193	1.38578752	0.000459942
A6NMK7	Q8N9N5	34.81597525	2.21388841	4.605725767
A6NMK7	Q9C0J8	19.72780114	1.12447876	0.000456631
A6NMK7	Q9UKF6	20.32026495	1.12416234	0.000613972
A6NMX2	Q13541	8.166216188	0.56273067	7.29E-07
P30837	A6NMZ7	18.79351283	1.19952258	0.000209952
Q9UNL2	A6NMZ7	35.98081371	1.06148015	1.114366479
P41587	A6NNL5	11.84653468	3.26210591	1.70E-05
A6NNY8	Q70EK9	32.38378968	0.05937418	0.117278231
A6NNY8	Q96B97	31.66639622	3.34351165	0.452721287
A6NNY8	Q9UPT9	35.23414548	2.07300866	1.572831298
A6NNY8	Q9Y2M5	18.5158516	1.93552156	0.000309578
A6PVS8	O43639	33.05413547	3.49582961	0.9488567
A6PVS8	Q00839	31.8353983	6.11533909	3.945502375
A6PVS8	Q7Z5L2	13.95505682	0.05972662	1.17E-05
P62249	A6PVY3	33.55918144	3.8062483	4.839537576
Q9UM00	A6PVY3	14.72804063	0.69451721	2.27E-05
A6ZKI3	P00480	31.95086008	0.02580897	0.146980232
A6ZKI3	P05543	16.47828986	0.39859997	5.19E-05
A6ZKI3	P13747	30.72489668	1.17880657	0.141705609
A6ZKI3	P20851	37.0747439	0.06360116	2.648809118
A6ZKI3	P46059	34.88725864	1.87187853	1.862282416
A6ZKI3	P49146	26.31418202	1.63562167	0.019608853
A6ZKI3	Q15116	31.17165313	1.49836617	0.208070605
A6ZKI3	Q86TG7	35.42709858	0.58848276	1.172384308
A6ZKI3	Q8WWB7	31.963039	1.85014867	0.369949399
A6ZKI3	Q9BU02	14.53096262	0.13951486	2.23E-05
A6ZKI3	Q9UMX0	18.35496959	2.86331493	0.000677196
P08912	A7E2F4	17.18796352	1.46168965	9.60E-05
P06748	A7E2U8	7.825260738	6.42134263	9.33E-06
O00295	A7E2V4	34.09423078	0.68231233	0.615998981
O75683	A7E2V4	29.1829169	0.97840284	0.060335726
O95897	A7E2V4	31.57840212	0.91871536	0.194269155
P13727	A7E2V4	35.40807566	1.45969364	2.080430126
P49674	A7E2V4	34.00753917	3.01663229	3.879695464
Q13618	A7E2V4	23.14595281	8.38799178	0.119903115
Q15370	A7E2V4	32.17258418	2.57558797	5.676141723
Q96JJ6	A7E2V4	34.99931336	1.67525976	4.483935818
Q96SD1	A7E2V4	33.20457706	0.65822662	0.386349284
Q9BYD3	A7E2V4	34.44885442	2.70619646	2.957025697
Q9UKV8	A7E2V4	18.73585819	2.56406051	0.000718257
Q9Y575	A7E2V4	35.57532142	0.98391292	4.619390427
A7E2Y1	O00629	27.95261332	1.08594343	0.03945362
A7E2Y1	O75340	32.99564471	1.04905317	0.486885255
A7E2Y1	P50747	15.39021105	0.27383825	3.74E-05
A7E2Y1	P51114	33.21954927	2.07416529	0.933777716
A7E2Y1	P52298	12.68466894	1.0253211	1.85E-05
A7E2Y1	P54289	36.66597068	0.20768148	3.398822637
A7E2Y1	Q15291	33.7358956	1.59758255	0.954073707
A7E2Y1	Q8NB12	35.80271066	0.11460492	4.958926575
A7E2Y1	Q92552	29.00868448	1.93197339	0.102160633
A7E2Y1	Q96HS1	34.94060104	1.21826834	1.5332856
A7E2Y1	Q99442	35.56453149	1.18932292	3.871835163
A7E2Y1	Q9BY77	28.06469476	0.7574115	0.035406235
A7E2Y1	Q9C099	36.44658682	0.11510847	4.256855131
A7E2Y1	Q9H9Q2	30.98776936	1.50900513	0.222792055
A7E2Y1	Q9NYF8	34.32923002	1.71797305	4.852039385
A7KAX9	O60506	31.70385163	3.77154601	2.467785996
A7KAX9	O95229	34.17085504	1.34779883	2.606461869
A7KAX9	P01116	27.66445807	5.07901229	0.486363044
A7KAX9	P04629	33.65669164	0.31855374	0.924085318
A7KAX9	P06241	30.67827514	3.5151087	1.040619017
A7KAX9	P27348	16.89528666	4.75570901	0.001879188
A7KAX9	P31946	15.85715183	5.26411032	0.001441902
A7KAX9	P31947	25.61165093	2.70398786	0.05262963
A7KAX9	P46108	31.6214849	2.42114029	0.95835971
A7KAX9	P49407	13.06095495	3.68223761	0.000161524
A7KAX9	P56945	33.06314994	0.99236083	0.965082155
A7KAX9	P60468	32.85176858	2.69182929	2.707343904
A7KAX9	P60953	31.61546779	3.85670488	2.458645546
A7KAX9	P61586	29.04070912	3.30317488	0.396970178
A7KAX9	P61981	23.81591379	5.70145338	0.096006137
A7KAX9	P62745	27.83038242	4.51087444	0.396442134
A7KAX9	P63000	31.89406072	3.54267315	2.365832587
A7KAX9	Q04917	19.12914462	5.37107531	0.007810402
A7KAX9	Q08379	31.70212994	3.49713958	1.930092794
A7KAX9	Q13224	33.45802646	0.16539167	0.644870629
A7KAX9	Q13480	32.61622155	1.43272991	0.961653261
A7KAX9	Q14103	32.09449939	3.19841931	2.076370422
A7KAX9	Q8N264	29.90247897	0.40307715	0.095146956
A7KAX9	Q96EQ0	33.96894296	1.5684613	2.680148668
A7KAX9	Q99523	33.06621983	2.46528761	2.655717258
A7KAX9	Q9BRK4	31.00131931	2.51144231	0.723145284
A7KAX9	Q9H6Z9	31.72257025	3.61005901	2.146515938
A7KAX9	Q9NQX3	30.26932499	0.25102785	0.123362504
A7KAX9	Q9NYB9	29.03207608	1.98812657	0.203807744
A7KAX9	Q9UQC2	33.51183095	0.62655966	1.009674576
A7KAX9	Q9Y575	35.24457957	0.1976813	2.379492951
A7MCY6	O75147	33.94831275	2.54221383	1.539145522
A7MCY6	O96018	36.09044344	0.99495739	3.856069873
A7MCY6	P51116	33.6669994	3.08186028	1.827399449
A7MCY6	Q06787	29.30748829	2.31880075	0.122334025
A7MCY6	Q13137	32.57003842	2.58203181	0.728687744
A7MCY6	Q14164	11.78595097	2.41468538	2.01E-05
A7MCY6	Q709F0	36.08205567	1.1316894	3.050268583
A7MCY6	Q8TDY2	33.24935694	1.91218694	0.732310537
A7MCY6	Q9H6Z9	32.78210995	4.42241642	3.354037161
A7MCY6	Q9UHD2	23.52996062	3.01501098	0.009635717
A7MCY6	Q9UKV8	33.21219119	2.5901863	1.031657996
A7MD48	P49759	34.95616599	1.05870582	0.825346563
A7MD48	Q05519	33.32831966	1.04050796	0.354059119
A7MD48	Q15696	8.543348111	1.46450781	1.81E-06
A7MD48	Q9BU76	35.55418592	1.09280251	5.118127314
A7MD48	Q9Y383	31.95202644	2.83680773	5.84517379
A7XYQ1	P61956	28.11460737	8.45241529	0.958259862
A7XYQ1	Q13363	32.12155491	3.26257997	0.5160681
A7XYQ1	Q5SZQ8	18.52004397	0.13602168	0.000118966
A8K0Z3	O14964	32.49315312	3.67426235	1.094616908
A8K0Z3	Q12768	19.23333058	0.49302786	0.000280046
A8K0Z3	Q14457	30.50349725	2.97055963	0.271543415
A8K0Z3	Q2M389	19.08948332	0.49339344	0.000260659
A8K0Z3	Q8IYI6	34.29649737	1.29188517	0.80034616
A8K0Z3	Q96QK1	23.1681973	1.45200268	0.003235294
A8K0Z3	Q99496	34.71042785	2.76093882	3.043643077
A8K0Z3	Q9NV70	32.8591273	2.7389962	0.804478418
O43309	A8K2U0	34.51322908	0.41746675	1.121738944
O75593	A8K2U0	35.12051613	0.66860901	1.912586976
O75901	A8K2U0	23.38710399	0.36800949	0.003982281
O94842	A8K2U0	35.86150358	0.33133744	3.180018779
P01160	A8K2U0	19.22938263	0.59046086	0.000556671
P02794	A8K2U0	22.17789303	1.2128438	0.003319009
P10827	A8K2U0	35.10531672	0.76308719	2.032344353
P42356	A8K2U0	30.53345198	1.43070083	0.241970189
Q12950	A8K2U0	34.60790551	0.57806383	1.297871257
Q5VU43	A8K2U0	32.91048429	1.8367351	1.013404313
Q86XD8	A8K2U0	18.86974649	0.92918742	0.000217529
Q8N1S5	A8K2U0	27.90709064	0.0711005	0.032898861
Q8N7R7	A8K2U0	30.26605461	0.3820719	0.125087396
Q8N878	A8K2U0	35.0326122	0.76802748	1.929048024
Q96IK5	A8K2U0	30.15217243	1.5665128	0.213908263
Q96Q40	A8K2U0	29.64011759	1.96587038	0.202146883
Q96RD9	A8K2U0	22.65218716	0.75338679	0.001574122
Q9H596	A8K2U0	14.90328061	0.75318558	3.27E-05
Q9H845	A8K2U0	31.44773711	1.80373727	0.463592328
Q9H9P8	A8K2U0	21.72075186	0.44141271	0.001154846
Q9HAW8	A8K2U0	16.65466355	0.44154949	9.17E-05
Q9NU19	A8K2U0	22.36508182	2.14134532	0.005797996
Q9NWQ4	A8K2U0	34.48583699	0.00147792	0.879089566
A8K4G0	Q08708	13.50575737	0.04681277	9.89E-06
A8K4G0	Q496F6	17.02200963	0.0007317	5.87E-05
A8K4G0	Q6UXZ3	17.74025095	0.11452538	7.94E-05
A8K4G0	Q8TDQ1	19.22249006	0.17608283	0.000161556
A8K4G0	Q9UGN4	9.992962557	0.26289351	1.53E-06
P13569	A8K7I4	9.739163222	6.78487048	3.24E-05
P16401	A8K855	33.32082469	4.3194483	3.469833288
Q15506	A8K855	37.2427868	0.21761055	4.035785449
Q6PF05	A8K855	19.971188	0.1755804	0.000263169
Q86UN6	A8K855	34.95612653	0.15963801	0.56594737
Q8WZ73	A8K855	19.01479698	0.12482945	0.000189579
Q92686	A8K855	30.74738753	0.13458687	0.067249728
Q969K3	A8K855	16.3484026	0.40532126	5.75E-05
A8K8P3	P41208	35.22456122	1.04470276	1.089222163
A8K8P3	Q03252	36.33711329	0.83444161	4.383063232
A8K8P3	Q12798	35.96380802	1.42697309	2.275474561
A8K8P3	Q2TAC2	9.171391611	0.39862581	1.65E-06
A8K8P3	Q96JH8	36.42818146	0.69353128	1.832845768
A8K8P3	Q99459	30.7393685	6.77940404	3.651513412
A8K8P3	Q99750	28.94607164	3.98596718	0.195638804
A8K8V0	O14936	32.3508255	0.20116612	1.154469081
A8K8V0	O15084	33.35297875	0.01354787	3.434790282
A8K8V0	O15164	31.81431953	0.60719681	0.695188292
A8K8V0	O75170	33.84671514	0.65346607	3.949338089
A8K8V0	O75467	34.41946285	1.56244125	1.780577061
A8K8V0	O75496	16.28049159	0.14658624	0.000363257
A8K8V0	O75962	34.87508213	1.66401398	3.906373524
A8K8V0	O94964	25.13362188	1.52233055	0.015272565
A8K8V0	P14373	31.65372871	1.67837862	3.480728799
A8K8V0	P19174	27.92644507	1.12562331	0.2324533
A8K8V0	P21953	35.06507778	1.88690793	2.299388674
A8K8V0	P25054	30.78027221	0.58100531	0.753565009
A8K8V0	P30154	25.35691955	0.26321061	0.041701631
A8K8V0	P45973	31.68897164	1.64336728	2.803811886
A8K8V0	P67775	23.83063258	1.94118231	0.044987941
A8K8V0	Q06190	32.06796857	1.62881969	0.468310727
A8K8V0	Q07973	23.08902681	2.29810459	0.003727972
A8K8V0	Q12769	34.42074002	1.16821211	3.794355503
A8K8V0	Q12789	20.87403653	0.87794564	0.0025054
A8K8V0	Q13263	29.91520293	2.83460825	1.656311653
A8K8V0	Q14592	34.79294263	1.52023513	2.551675914
A8K8V0	Q16513	31.19320024	0.3725375	0.569222449
A8K8V0	Q16537	25.9919607	0.6539138	0.036215268
A8K8V0	Q2M1P5	33.58193024	0.36661433	2.387455129
A8K8V0	Q5JR59	31.46375476	1.32791576	1.702991085
A8K8V0	Q5MIZ7	32.62484155	1.14942869	0.800260278
A8K8V0	Q5T5X7	34.85561094	1.71217486	4.057648841
A8K8V0	Q5VU43	32.78093725	0.42062977	2.353579144
A8K8V0	Q66LE6	25.02999811	0.57648313	0.041417968
A8K8V0	Q69YQ0	33.89391806	0.72812665	4.010937885
A8K8V0	Q6IN85	32.12127513	0.33952391	0.9425337
A8K8V0	Q6P5Z2	20.21697383	0.73723933	0.001935315
A8K8V0	Q70CQ2	22.58986813	1.44628861	0.004446838
A8K8V0	Q7L7V1	35.26465887	2.11291793	2.242564434
A8K8V0	Q86XK2	33.79316409	0.68216546	4.120896972
A8K8V0	Q8N302	24.52259104	1.52802343	0.011219931
A8K8V0	Q8N3F8	33.32224674	1.40548569	1.014377474
A8K8V0	Q8NAF0	31.25046091	1.52821265	0.325691473
A8K8V0	Q8NB46	34.71018012	1.37029453	3.431694259
A8K8V0	Q8NEM2	32.89195739	1.48136253	0.773360898
A8K8V0	Q8WUA4	20.23175443	0.37607488	0.002335539
A8K8V0	Q8WV44	33.62702849	0.30097417	3.51437757
A8K8V0	Q92624	33.0244746	0.07150587	4.14861176
A8K8V0	Q96EB6	29.91646312	1.29992913	0.69855551
A8K8V0	Q96EP0	27.7496322	0.44380085	0.096902921
A8K8V0	Q96HP0	34.31095944	1.33338125	1.942336966
A8K8V0	Q96N67	33.5623525	0.20256354	3.072013482
A8K8V0	Q96RT1	21.05655594	0.21780958	0.00381819
A8K8V0	Q96RT7	34.65644428	1.60489414	2.05748524
A8K8V0	Q9BRK4	21.15697581	1.39638407	0.008998753
A8K8V0	Q9BT73	30.65058846	0.64717702	0.375398135
A8K8V0	Q9BV97	35.11882576	1.95562175	2.266694803
A8K8V0	Q9BVL4	34.29906685	1.73619583	1.47097196
A8K8V0	Q9BW27	34.36419835	1.11107137	3.792583058
A8K8V0	Q9H4L7	33.45041257	1.15326803	1.255861609
A8K8V0	Q9NY27	33.74194575	0.67473746	2.083877721
A8K8V0	Q9NYW8	34.96258844	2.1061949	1.779801504
A8K8V0	Q9UGM1	33.83589493	0.49689328	2.845502533
A8K8V0	Q9UKN8	20.5573207	0.60249884	0.002454232
A8K8V0	Q9UL42	24.68859376	0.8922047	0.016753529
A8K8V0	Q9UMX1	34.074173	0.73310734	2.859686873
A8K8V0	Q9UPQ7	35.2822453	1.97163904	2.694506812
A8K8V0	Q9Y2K1	34.21680893	1.78274438	1.360785764
A8K8V0	Q9Y496	32.20695203	0.216433	1.056376078
A8K8V0	Q9Y4B5	25.18550684	1.52896915	0.015622024
A8K8V0	Q9Y5Q9	20.80821403	0.78279821	0.002542406
A8K979	O14958	34.68558512	1.9052621	0.958527328
A8K979	Q14315	35.29628779	2.50443761	2.010837695
A8K979	Q9UKB3	12.25238355	0.63100467	6.56E-06
P22061	A8MPS7	21.38835667	1.81399174	0.00119036
Q13042	A8MPS7	32.30638941	3.52054204	0.668639761
Q96EG1	A8MPS7	34.91205914	0.79499093	0.628359539
A8MQ03	O43741	18.15726353	2.08224811	0.000473026
A8MQ03	P13569	30.8659274	5.98988989	3.712820119
A8MQ03	Q5T749	35.39173397	0.33817687	1.156245166
A8MQ03	Q5T752	19.34864886	0.50951843	0.000234853
A8MQ03	Q5TA76	27.01553048	0.46726957	0.011087018
A8MQ03	Q5TA78	30.45392161	0.04213915	0.079832864
A8MQ03	Q5TA81	20.85918754	0.51155447	0.000499302
A8MQ03	Q64LD2	15.98729857	0.41037036	4.60E-05
A8MQ03	Q8IUG1	16.75995175	0.51031563	6.43E-05
A8MQ03	Q8N393	35.30965958	0.25562934	0.800721683
A8MQ03	Q92731	32.28214199	4.45698805	2.263279515
A8MQ03	Q9BYQ0	5.742992915	0.59878486	2.49E-07
A8MQ03	Q9BYR3	17.83044922	0.67828456	0.000101036
A8MQ03	Q9Y342	34.65527069	0.22654167	0.578231409
A8MT69	O15287	17.94945375	0.949579	0.000209939
A8MT69	O15360	35.48533645	1.2543672	1.806828521
A8MT69	P63279	32.64133823	4.15644051	1.883491279
A8MT69	Q71F23	35.79781565	1.37312337	2.688470575
A8MT69	Q7L2Z9	36.19814654	0.9499033	2.598491072
A8MT69	Q8IYD8	36.42485665	0.79359051	3.010994558
A8MT69	Q8N137	34.20440738	1.03971513	0.761977355
A8MT69	Q8N2Z9	15.67975378	0.020178	4.24E-05
A8MT69	Q9BU64	36.01534404	0.57637906	1.634968831
A8MT69	Q9BYV2	32.95339666	1.9411382	0.635030019
A8MT69	Q9NW38	22.17323989	0.40643567	0.001322314
A8MT70	O43149	33.00005503	1.05883768	0.784040776
A8MT70	O43379	35.04049836	0.24856896	1.569744138
A8MT70	O75096	34.88554594	0.00023427	1.231423899
A8MT70	O94763	35.08404435	0.89921006	3.134430103
A8MT70	P0DTE7	20.90898425	0.37935627	0.001288449
A8MT70	P0DTE8	21.6188749	0.37901588	0.001837148
A8MT70	P0DUB6	23.15497917	0.38242498	0.003966847
A8MT70	P50570	34.85963096	1.03388256	2.546885465
A8MT70	Q05193	34.1371484	0.81685648	1.2813108
A8MT70	Q07864	35.87230726	0.08984986	2.851517117
A8MT70	Q0D2I5	36.14966032	0.37108731	4.031102416
A8MT70	Q14181	34.44965974	0.00941559	0.971082781
A8MT70	Q15751	34.97719657	0.43822658	1.70468796
A8MT70	Q5SZK8	33.86154107	0.36652521	0.584677989
A8MT70	Q5T447	33.54322837	0.50919825	0.781372625
A8MT70	Q6V0I7	34.68533055	0.18028345	0.99570244
A8MT70	Q7L7V1	14.90426508	0.80178407	3.55E-05
A8MT70	Q8TDW7	24.9562584	0.31819974	0.006877809
A8MT70	Q92628	35.56738985	0.06907331	1.997516848
A8MT70	Q92673	32.17275971	1.00132608	0.496003834
A8MT70	Q96DA0	30.71262503	0.42070063	0.177193125
A8MT70	Q9HA65	35.80307783	0.47425741	1.610265547
A8MT70	Q9HCU4	33.58581391	0.09499215	0.583417166
A8MT70	Q9NPG1	31.60669133	0.84131566	0.147357499
A8MT70	Q9NYQ6	33.9734411	0.48128223	0.583818814
A8MT70	Q9UQ16	35.23768607	0.15431369	1.678253274
P51148	A8MTJ3	33.48844817	3.45627957	1.338226322
P63096	A8MTJ3	20.23833977	1.76007468	0.000704814
Q13424	A8MTJ3	36.39904109	1.0872897	1.899294302
Q9P2W3	A8MTJ3	16.47601664	0.03270283	4.53E-05
A8MTL0	P40818	36.26273411	1.61877197	1.895657247
A8MTL0	Q8WW32	12.79719817	0.00367905	5.81E-06
A8MTZ0	P10412	30.92070255	4.1489653	0.551956675
A8MTZ0	Q8IWZ6	35.0079918	1.81375006	1.426629212
A8MTZ0	Q8N3I7	18.48800014	0.21527196	0.000152216
A8MTZ0	Q8NFJ9	35.56818057	1.01889643	1.242128821
A8MTZ0	Q8TAM2	18.9266494	0.17554621	0.000185817
A8MTZ0	Q96RK4	32.11391122	0.6745188	0.174407058
A8MTZ0	Q9BXC9	18.50779706	0.55469965	0.000182165
Q92522	A8MU46	14.41832239	1.87050967	3.19E-05
Q9H6Z9	A8MV65	14.59843515	5.0178907	0.000166234
P10644	A8MV81	34.52225362	3.61831506	3.47388171
Q13153	A8MV81	15.77152895	3.59600145	0.000165384
Q13547	A8MV81	28.74907301	6.41081233	0.448126819
P01111	A8MVW0	23.06528199	3.62681355	0.013600224
P01116	A8MVW0	23.11115952	5.62032596	0.03770651
P19086	A8MVW0	31.74545233	0.7211955	0.244655221
P52799	A8MVW0	30.34013665	1.10357105	0.146463847
Q16288	A8MVW0	14.38623357	0.81870387	4.36E-05
Q3MIR4	A8MVW0	34.40298723	1.9964349	2.117853079
Q6P995	A8MVW0	33.73335503	0.36045428	0.386336173
Q6PEY0	A8MVW0	26.65580189	1.23765347	0.024798523
Q6UXE8	A8MVW0	33.88454667	0.47718189	0.393138276
Q6ZMH5	A8MVW0	34.98827175	1.06096103	1.64190317
Q6ZQW0	A8MVW0	33.27689763	0.38048281	0.303713422
Q7KYR7	A8MVW0	33.47948775	0.32184519	0.480259304
Q7Z4N8	A8MVW0	31.34309655	1.48356597	0.293227045
Q96JJ6	A8MVW0	34.68881543	1.43034181	1.719968788
Q9UN71	A8MVW0	32.44195007	1.36943632	0.482727503
Q9Y5G3	A8MVW0	32.04355092	1.74913504	0.478146899
A8MVW5	O00459	34.34331798	1.03709985	1.78549439
A8MVW5	O14763	31.98714802	0.69364724	0.406664161
A8MVW5	O95819	34.97616993	0.11828352	1.482033213
A8MVW5	P09382	30.90860249	1.17472053	0.300702625
A8MVW5	P10586	31.28767154	0.72840172	0.290687789
A8MVW5	P11362	33.19461075	2.23885127	1.853689481
A8MVW5	P27037	18.85817972	0.05286604	0.000413215
A8MVW5	P36894	32.52503596	0.70394923	0.537676621
A8MVW5	P55082	30.63060146	0.19177475	0.159643008
A8MVW5	Q13332	31.18071863	0.30471169	0.222621028
A8MVW5	Q13705	26.28297871	0.45507251	0.020691714
A8MVW5	Q16739	32.0003796	0.57498081	0.216012062
A8MVW5	Q7Z4F1	25.47370078	0.08461194	0.010540647
A8MVW5	Q7Z736	36.14403955	0.71278156	1.850758003
A8MVW5	Q86YB8	19.30290688	0.36533023	0.000418733
A8MVW5	Q8IWV8	32.55615784	0.55728953	0.506811416
A8MVW5	Q8NC42	31.65217357	0.22105514	0.216633129
A8MVW5	Q8NFZ8	33.25450471	1.12319912	0.30806169
A8MVW5	Q8TCT0	35.31481812	0.52371133	3.549533736
A8MVW5	Q8WUY8	33.21909551	0.21926934	0.478258637
A8MVW5	Q969Z4	31.98742057	0.57861162	0.214220786
A8MVW5	Q9BT67	31.12687362	0.32419715	0.218813778
A8MVW5	Q9BV94	29.42725992	0.51425963	0.10270792
A8MVW5	Q9BXB1	33.11382899	0.14427721	0.470936753
A8MVW5	Q9NPF0	31.55294482	0.13805735	0.214875366
A8MVW5	Q9UHQ9	30.63860308	0.50595602	0.113017839
A8MVW5	Q9UI95	30.37860899	3.85946916	0.911008284
A8MW92	O60341	31.75530349	4.3172977	3.702235704
A8MW92	O75792	34.83546985	0.47067092	4.85469153
A8MW92	O94776	25.85875459	2.75231235	0.046081341
A8MW92	O95983	19.06755937	1.26614338	0.000734649
A8MW92	P08571	26.40233058	0.28416321	0.013248405
A8MW92	P48431	23.18006396	5.00595972	0.037257596
A8MW92	Q12873	26.56780225	2.30560632	0.052541613
A8MW92	Q13330	16.99794041	1.76223873	0.000334498
A8MW92	Q13547	18.55295126	5.40277831	0.004493585
A8MW92	Q13637	36.16229921	0.01008264	3.149595181
A8MW92	Q14839	30.77783387	3.13832979	0.666088985
A8MW92	Q16576	19.56759532	2.81588943	0.002047314
A8MW92	Q5TKA1	32.40684234	0.20975713	0.343090879
A8MW92	Q7Z3B3	35.88479485	0.18851013	3.699785509
A8MW92	Q86YP4	15.642109	0.85625601	0.000107956
A8MW92	Q8WXI9	19.03761686	1.34652997	0.000753414
A8MW92	Q92769	30.47389039	4.25842739	1.028001909
A8MW92	Q96EZ8	28.87290637	1.56901884	0.115157573
A8MW92	Q9BTC8	16.39742252	0.64975438	0.000142043
A8MW92	Q9H165	23.1397383	0.00670549	0.002998189
A8MW92	Q9H7Z6	30.56008128	0.00713963	0.12261178
A8MW92	Q9H9L4	30.96962115	0.36615162	0.124857186
A8MW92	Q9P2N6	30.98553361	0.33826442	0.127625416
A8MW92	Q9UBB5	18.65991842	0.5564555	0.000420199
Q8N7X8	A8MWY0	12.15618297	3.24929134	2.01E-05
O95831	A8MXV4	33.09355021	4.04673743	2.453588802
O95861	A8MXV4	22.1058588	1.51673192	0.002185141
P04040	A8MXV4	36.69138834	0.51072663	2.658502483
P10809	A8MXV4	31.32339117	5.05377108	1.396270758
P58557	A8MXV4	27.21979492	1.65731577	0.030234336
Q01523	A8MXV4	35.12065702	1.80860952	2.021174999
Q5BKU9	A8MXV4	28.07136119	1.01213059	0.033521181
Q6NUN0	A8MXV4	19.72540842	0.16830473	0.00033866
Q86X76	A8MXV4	32.78349865	1.14114185	0.379445657
Q8N5S1	A8MXV4	34.59211955	1.87923589	1.478646171
Q92667	A8MXV4	32.2877556	2.20442907	0.506326638
Q96T59	A8MXV6	15.03646201	0.33048224	1.99E-05
Q86VP6	A8MYJ7	8.935876011	7.60615602	3.05E-05
A9UHW6	O14964	33.65007442	3.54937242	3.454253883
A9UHW6	O43310	10.25365134	0.26362664	2.44E-06
A9UHW6	O75821	32.27655162	1.12878427	0.297456099
A9UHW6	P07288	37.28621569	0.07711514	3.385304375
A9UHW6	P56524	33.42212074	2.2956722	0.980635096
A9UHW6	P62191	34.29752402	2.68677714	2.181874883
A9UHW6	Q14493	31.04591547	0.23202493	0.102341571
A9UHW6	Q1RMZ1	36.63760963	0.32519676	4.14161357
A9UHW6	Q5RKV6	31.40708503	0.63214272	0.149823608
A9UHW6	Q9NUU7	23.21569164	0.24327501	0.002051134
A9UHW6	Q9UMR2	34.36556386	2.48566291	4.325119294
A9YTQ3	P27540	19.94397012	2.79382819	0.00081812
O15482	B0FP48	32.13134614	0.31316182	0.24708228
O43291	B0FP48	29.4412189	2.14503304	0.160633234
O75144	B0FP48	14.79576827	0.46642277	2.87E-05
P23945	B0FP48	30.67817606	0.16888645	0.110937446
P57727	B0FP48	31.23312289	0.45733727	0.16924481
P58658	B0FP48	24.65799661	0.49543661	0.006434285
Q6UX71	B0FP48	32.01997059	0.33163591	0.235814087
Q7KYR7	B0FP48	19.50264468	0.30095359	0.000443402
Q86UE6	B0FP48	21.152331	0.85071269	0.001331684
Q8TDD5	B0FP48	23.71530611	0.86457944	0.004830095
Q8WW62	B0FP48	31.47666746	0.66005534	0.211696107
Q8WWF5	B0FP48	33.16787871	1.79782009	0.899379821
Q96FT7	B0FP48	31.58078956	0.74256789	0.23249165
Q96FV3	B0FP48	26.53142643	0.6432369	0.017677048
Q9BQ31	B0FP48	27.41899649	0.67384584	0.027976816
Q9NRJ7	B0FP48	32.94032462	0.72156241	0.456953374
Q9NV96	B0FP48	34.78966488	1.21394414	1.637787837
Q9UHF4	B0FP48	34.92607388	0.67715709	1.281708406
P13569	B0I1T2	28.3310171	6.60381807	0.40013776
P27635	B0I1T2	29.64932133	5.68431693	0.490074573
Q13769	B0I1T2	14.82897283	1.65928563	3.92E-05
B0YJ81	P04279	18.20192463	0.79030682	0.00015847
B0YJ81	P46059	33.44895682	2.2112475	0.67229724
B0YJ81	Q02383	36.29544051	0.79010617	1.475741846
B0YJ81	Q9BV94	34.53297175	1.5132552	0.823204846
B0YJ81	Q9BVX2	36.02936566	0.03779965	0.799726029
Q5QNW6	B1AJZ9	15.3812956	2.51408915	7.70E-05
Q93079	B1AJZ9	31.19292777	5.3849203	0.90819708
B1AK53	Q9UQB8	10.57637463	2.47833059	6.46E-06
B2RC85	P27482	36.16933572	2.08796573	2.720383862
B2RC85	Q9UL63	22.67588379	1.87698161	0.002067503
B2RNN3	P0C862	17.6761155	0.68885705	9.23E-05
B2RTY4	O15460	34.06578781	1.70802639	3.953894479
B2RTY4	O75947	34.59639552	0.85964352	1.801174322
B2RTY4	O95861	34.20342093	0.85797328	1.397739653
B2RTY4	P00533	25.44723206	6.14401406	0.227448299
B2RTY4	P01106	27.85334061	7.07425846	1.291311078
B2RTY4	P04626	27.21552591	4.22820731	0.211213515
B2RTY4	P04637	27.98956495	6.66261875	1.103815355
B2RTY4	P12268	29.60654455	0.76653564	0.123509642
B2RTY4	P48039	32.19755056	1.27519117	0.58996247
B2RTY4	P52948	34.63412384	1.19767983	3.8038612
B2RTY4	P60953	31.91016002	4.0329059	3.184117407
B2RTY4	P61586	31.20274665	3.4793759	1.122442039
B2RTY4	P62745	29.99420688	4.68707546	1.121913995
B2RTY4	Q00005	27.59802435	1.08035133	0.052902357
B2RTY4	Q13042	29.4245808	2.46448012	0.264167475
B2RTY4	Q5TCS8	33.8257204	0.73395056	0.485346341
B2RTY4	Q6IBW4	34.4112541	1.52614621	3.297944817
B2RTY4	Q6TDU7	15.56224651	1.09328187	4.34E-05
B2RTY4	Q86UP2	34.34528201	1.26268307	2.015162049
B2RTY4	Q86WV1	31.07434461	1.18148519	0.317751234
B2RTY4	Q8TE96	36.38828315	0.56379364	3.824779431
B2RTY4	Q9BRK4	19.74286556	2.68764333	0.002326577
B2RTY4	Q9H3U1	30.65190037	0.14513302	0.152723971
B2RTY4	Q9NQC1	15.45151562	0.41854523	5.76E-05
B2RTY4	Q9NZQ9	33.13995293	0.21611864	0.44556644
B2RTY4	Q9Y2S2	28.17725473	0.31453062	0.048189101
B2RU33	O75330	36.29854586	1.1224136	2.223058195
B2RU33	P48729	28.68552495	3.04727652	0.104363894
B2RU33	Q15034	35.77342861	0.38408959	0.993526723
B2RU33	Q93009	31.07735026	4.62446955	0.778460179
B2RU33	Q99933	33.33478074	2.21730201	0.7196338
B2RU33	Q9Y592	16.16536046	0.35339499	5.18E-05
B2RUY7	P32242	17.79546868	1.34723864	0.00013379
B2RV13	P07951	35.43797201	2.3048747	2.740422284
B2RV13	P23284	33.21382621	2.53704093	0.740722287
B2RV13	P27482	35.56988966	1.82864892	1.940300034
B2RV13	P29034	36.44951245	0.7451866	1.681167198
B2RV13	Q15828	24.43659726	1.12553118	0.004438385
B2RXF5	O15344	36.33112139	0.98815512	3.60619376
B2RXF5	O75312	31.89916057	0.83950388	0.197352564
B2RXF5	O95749	36.64313129	0.62202317	3.794669837
B2RXF5	P56545	33.90427347	2.50193513	1.328477548
B2RXF5	Q5TA31	35.97882609	0.04975173	5.211905489
B2RXF5	Q6P2P2	27.06928884	0.00390587	0.011595756
B2RXF5	Q92618	36.36475458	0.11905999	4.891973802
B2RXF5	Q99592	36.28798324	0.00047264	1.240436579
B2RXF5	Q99986	34.41713147	1.69718714	5.159496671
B2RXF5	Q9UF56	16.12987816	0.50635378	6.28E-05
Q13263	B4DXR9	10.79451144	5.40495258	2.87E-05
B7ZAP0	O00154	34.6539103	0.33773272	1.184643991
B7ZAP0	P00167	33.88339926	0.35617551	0.543568532
B7ZAP0	P09017	36.22652609	0.36025547	2.088444275
B7ZAP0	P31146	35.35600771	0.31783438	1.80613382
B7ZAP0	P41587	31.86721846	2.10960396	0.685587003
B7ZAP0	P58340	32.88646819	1.1235472	0.69754469
B7ZAP0	Q03112	35.91596451	0.10217363	2.403866652
B7ZAP0	Q12816	35.34957901	0.00344656	1.465336147
B7ZAP0	Q13387	35.09139293	0.24904645	1.454075949
B7ZAP0	Q14699	31.49042402	0.6297887	0.141649568
B7ZAP0	Q52LD8	31.64504613	0.66479613	0.150395724
B7ZAP0	Q5TBB1	35.51046092	0.48116878	2.338495032
B7ZAP0	Q5TGL8	13.72264499	0.9662838	1.66E-05
B7ZAP0	Q6UY11	29.70816892	0.24001728	0.089714359
B7ZAP0	Q8TAL5	36.87686257	0.80132415	2.573258179
B7ZAP0	Q96ES7	33.33124356	1.63739368	1.169291049
B7ZAP0	Q96F44	33.59349424	1.15391391	1.033622904
B7ZAP0	Q9BZD4	34.79288009	0.53435282	1.442396484
B7ZAP0	Q9NNX1	35.16622553	0.52985353	0.97275387
B7ZAP0	Q9NV70	23.41719879	2.08081323	0.009691142
B7ZAP0	Q9UGU5	35.9127855	0.2070446	1.847454049
B7ZAP0	Q9UJY5	24.08890063	0.69919678	0.006795448
B7ZAP0	Q9Y3P9	34.39197749	0.24438503	0.972748858
B7ZAP0	Q9Y4Z0	35.59691162	0.53398887	3.466448886
O14983	B7ZAQ6	32.05418146	0.06266898	0.379038092
O60512	B7ZAQ6	13.68347633	0.28848626	3.24E-05
P25090	B7ZAQ6	22.68901329	1.19957112	0.006156521
P25103	B7ZAQ6	30.99951133	0.47770816	0.274505003
P28335	B7ZAQ6	29.93450204	2.0489349	0.354310153
P30550	B7ZAQ6	31.69102738	0.65940671	0.426679129
P30825	B7ZAQ6	28.18742565	0.83213009	0.080098992
P32241	B7ZAQ6	35.14280081	0.05205842	2.142799653
P41587	B7ZAQ6	23.56966099	1.75858825	0.012646106
P48960	B7ZAQ6	30.54113411	0.5414474	0.225117228
P78334	B7ZAQ6	32.9706313	0.1875766	0.531957786
Q01814	B7ZAQ6	30.01749515	1.9344522	0.348718052
Q15758	B7ZAQ6	33.21330066	0.40226318	0.819887863
Q16581	B7ZAQ6	20.42055244	1.67455547	0.002511229
Q5HYI8	B7ZAQ6	29.99935479	0.46212262	0.103781005
Q6P5W5	B7ZAQ6	29.2232539	1.59402396	0.197053533
Q6ZMH5	B7ZAQ6	33.2314819	0.45177376	0.849906835
Q8IVM8	B7ZAQ6	30.58675164	1.0514557	0.29767928
Q8N695	B7ZAQ6	29.33581197	0.35616372	0.078515736
Q8TC27	B7ZAQ6	33.14688652	0.42881418	0.514559301
Q92633	B7ZAQ6	28.9482245	2.14982066	0.226872045
Q96FV3	B7ZAQ6	31.78686862	0.05494123	0.329857481
Q96G97	B7ZAQ6	32.69973052	0.12946244	0.544684632
Q96J42	B7ZAQ6	32.70648995	0.02959879	0.519322522
Q99679	B7ZAQ6	29.63393789	1.25347171	0.204110055
Q9GZM5	B7ZAQ6	23.37366661	1.82973668	0.011880823
Q9H244	B7ZAQ6	30.53310652	0.49934096	0.219521573
Q9H2J7	B7ZAQ6	26.99925943	0.07994572	0.030351897
Q9H8X2	B7ZAQ6	29.26764011	1.83158088	0.227006042
Q9UHP7	B7ZAQ6	32.2220484	1.35904503	0.805060344
Q9Y2T5	B7ZAQ6	25.59474694	0.4036061	0.011808201
Q9Y345	B7ZAQ6	26.26562616	0.82513469	0.013376123
B9A064	P15814	14.70507531	0.69553953	2.06E-05
B9A064	P17813	28.33527955	4.03927913	0.201005501
B9A064	P30838	36.69969573	0.11574808	1.934038389
B9A064	P35219	20.6812338	0.40525618	0.000710074
B9A064	Q13797	13.36029623	0.07300359	1.44E-05
B9A064	Q6AZZ1	33.59407623	0.52028494	0.483627113
B9A064	Q8N878	35.42587899	1.15795595	1.933874985
B9A064	Q8N9N2	35.55053391	0.48487464	1.352145332
B9A064	Q96L08	25.72661822	0.15887532	0.007823392
B9A064	Q96L92	31.6976376	1.66166341	0.329823003
B9A064	Q9BZM6	32.77935038	0.32501558	0.209214648
B9A064	Q9H8H2	34.47133399	2.49199175	2.944356017
B9A064	Q9UMR2	33.45890662	2.36020332	1.192618696
Q13347	C9J3I9	13.71299488	2.08555464	2.36E-05
Q3MHD2	C9JLW8	14.65965975	0.90254434	2.25E-05
O60218	C9JRZ8	37.58311897	0.53838167	3.893690641
P15121	C9JRZ8	9.238927819	0.28289525	1.15E-06
D6RGH6	O75496	14.42009015	2.35505962	4.10E-05
O15482	E5RIL1	32.12752821	0.31282131	0.246650858
O43291	E5RIL1	29.44623113	2.14469253	0.161064656
O75144	E5RIL1	20.07715535	0.46676328	0.000402709
P23945	E5RIL1	30.6700506	0.16854594	0.110506024
P57727	E5RIL1	31.2378619	0.45699676	0.169676232
P58658	E5RIL1	24.78745221	0.4950961	0.006865707
Q6UX71	E5RIL1	32.02326875	0.3312954	0.236245509
Q7KYR7	E5RIL1	12.27983645	0.30061308	1.20E-05
[truncated: 183,792 more rows]
