# Supplementary material for: Unraveling cooperative and competitive interactions within protein triplets in the human interactome
Source: Sci Rep. 2025 Sep 15;15:32548. doi: 10.1038/s41598-025-19264-4 (PMC12436631; doi:10.1038/s41598-025-19264-4)
Supplement: Supplementary file 2 — Supplementary Material 2 [file 41598_2025_19264_MOESM2_ESM.zip › Supplementary_TableS3.csv]

Triplet_ID	PDB_ID	Common	V1	V2	region_common_V1	region_common_V2
1	6ted	O00267	P63272	Q92541	O00267:Z(176-781) | P63272:Y(2-117)	O00267:Z(176-781) | Q92541:R(353-600)
2	6mzm	O00268	Q12962	P52657	O00268:D(870-1007) | Q12962:O(113-208)	O00268:D(870-1007) | P52657:X(3-99)
3	4hdq	O00522	P61224	Q9ULI3	O00522:A(419-729) | P61224:B(1-167)	O00522:A(419-729) | Q9ULI3:C(1377-1381)
4	4gqb	O14744	Q9BQA1	P62805	O14744:A(13-637) | Q9BQA1:B(21-329)	O14744:A(13-637) | P62805:C(2-9)
5	7ae1	O14802	O75575	Q9BUI4	O14802:A(3-1390) | O75575:D(1-124)	O14802:A(3-1390) | Q9BUI4:O(2-534)
5	7d58	O14802	O75575	Q9BUI4	O14802:A(2-1388) | O75575:D(1-126)	O14802:A(2-1388) | Q9BUI4:O(1-534)
5	7d59	O14802	O75575	Q9BUI4	O14802:A(2-1387) | O75575:D(1-126)	O14802:A(2-1387) | Q9BUI4:O(1-534)
5	7ae3	O14802	O75575	Q9BUI4	O14802:A(3-1390) | O75575:D(1-124)	O14802:A(3-1390) | Q9BUI4:O(2-534)
5	7a6h	O14802	O75575	Q9BUI4	O14802:A(3-1390) | O75575:D(1-124)	O14802:A(3-1390) | Q9BUI4:O(2-534)
5	7du2	O14802	O75575	Q9BUI4	O14802:A(4-1376) | O75575:D(1-122)	O14802:A(4-1376) | Q9BUI4:O(2-534)
5	7aea	O14802	O75575	Q9BUI4	O14802:A(3-1390) | O75575:D(1-124)	O14802:A(3-1390) | Q9BUI4:O(2-534)
5	7dn3	O14802	O75575	Q9BUI4	O14802:A(4-1376) | O75575:D(1-122)	O14802:A(4-1376) | Q9BUI4:O(2-534)
6	6kwy	O14818	Q14997	P28074	O14818:C(19-238) | Q14997:c(24-1843)	O14818:Q(2-240) | P28074:Y(60-258)
6	6kwy	O14818	Q14997	P28074	O14818:C(19-238) | Q14997:c(24-1843)	O14818:C(19-238) | P28074:K(60-260)
6	6rey	O14818	Q14997	P28074	O14818:R(17-234) | Q14997:d(26-1843)	O14818:R(17-234) | P28074:Z(60-259)
6	6rey	O14818	Q14997	P28074	O14818:R(17-234) | Q14997:d(26-1843)	O14818:D(17-234) | P28074:L(60-259)
6	6rey	O14818	Q14997	P28074	O14818:D(17-234) | Q14997:c(26-1843)	O14818:R(17-234) | P28074:Z(60-259)
6	6rey	O14818	Q14997	P28074	O14818:D(17-234) | Q14997:c(26-1843)	O14818:D(17-234) | P28074:L(60-259)
7	5xte	O14949	P07919	P47985	O14949:N(2-82) | P07919:R(18-91)	O14949:N(2-82) | P47985:P(79-274)
7	5xte	O14949	P07919	P47985	O14949:N(2-82) | P07919:R(18-91)	O14949:A(2-82) | P47985:C(79-274)
7	5xte	O14949	P07919	P47985	O14949:A(2-82) | P07919:E(18-91)	O14949:N(2-82) | P47985:P(79-274)
7	5xte	O14949	P07919	P47985	O14949:A(2-82) | P07919:E(18-91)	O14949:A(2-82) | P47985:C(79-274)
8	5dis	O14980	P35658	O95149	O14980:A(5-1048) | P35658:D(1916-2027)	O14980:A(5-1048) | O95149:C(1-287)
9	7ae1	O15160	P0DPB6	P53803	O15160:C(2-344) | P0DPB6:K(24-130)	O15160:C(2-344) | P53803:L(13-58)
9	7d58	O15160	P0DPB6	P53803	O15160:C(2-346) | P0DPB6:K(24-130)	O15160:C(2-346) | P53803:L(12-58)
9	7d59	O15160	P0DPB6	P53803	O15160:C(2-346) | P0DPB6:K(24-130)	O15160:C(2-346) | P53803:L(12-58)
9	7ae3	O15160	P0DPB6	P53803	O15160:C(2-344) | P0DPB6:K(24-130)	O15160:C(2-344) | P53803:L(13-58)
9	7a6h	O15160	P0DPB6	P53803	O15160:C(2-344) | P0DPB6:K(24-130)	O15160:C(2-344) | P53803:L(13-58)
9	7du2	O15160	P0DPB6	P53803	O15160:C(7-343) | P0DPB6:K(24-126)	O15160:C(7-343) | P53803:L(15-58)
9	7aea	O15160	P0DPB6	P53803	O15160:C(2-344) | P0DPB6:K(24-130)	O15160:C(2-344) | P53803:L(13-58)
9	7dn3	O15160	P0DPB6	P53803	O15160:C(7-343) | P0DPB6:K(24-126)	O15160:C(7-343) | P53803:L(15-58)
9	7ast	O15160	P0DPB6	P53803	O15160:H(10-338) | P0DPB6:G(21-120)	O15160:H(10-338) | P53803:C(13-58)
10	6ybd	O15371	P42677	P60228	O15371:x(21-88) | P42677:H(2-82)	O15371:x(21-88) | P60228:v(33-422)
11	6eny	O15533	P27797	P04439	O15533:C(21-401) | P27797:G(18-386)	O15533:C(21-401) | P04439:F(25-298)
12	6cnm	O15554	P0DP24	P0DP23	O15554:D(10-386) | P0DP24:H(82-147)	O15554:C(10-386) | P0DP23:G(82-147)
12	6cnm	O15554	P0DP24	P0DP23	O15554:D(10-386) | P0DP24:H(82-147)	O15554:B(10-386) | P0DP23:F(82-147)
12	6cnm	O15554	P0DP24	P0DP23	O15554:D(10-386) | P0DP24:H(82-147)	O15554:A(10-386) | P0DP23:E(82-147)
12	6cnm	O15554	P0DP24	P0DP23	O15554:D(10-386) | P0DP24:H(82-147)	O15554:D(10-386) | P0DP23:H(82-147)
12	6cnm	O15554	P0DP24	P0DP23	O15554:A(10-386) | P0DP24:E(82-147)	O15554:C(10-386) | P0DP23:G(82-147)
12	6cnm	O15554	P0DP24	P0DP23	O15554:A(10-386) | P0DP24:E(82-147)	O15554:B(10-386) | P0DP23:F(82-147)
12	6cnm	O15554	P0DP24	P0DP23	O15554:A(10-386) | P0DP24:E(82-147)	O15554:A(10-386) | P0DP23:E(82-147)
12	6cnm	O15554	P0DP24	P0DP23	O15554:A(10-386) | P0DP24:E(82-147)	O15554:D(10-386) | P0DP23:H(82-147)
12	6cnm	O15554	P0DP24	P0DP23	O15554:C(10-386) | P0DP24:G(82-147)	O15554:C(10-386) | P0DP23:G(82-147)
12	6cnm	O15554	P0DP24	P0DP23	O15554:C(10-386) | P0DP24:G(82-147)	O15554:B(10-386) | P0DP23:F(82-147)
12	6cnm	O15554	P0DP24	P0DP23	O15554:C(10-386) | P0DP24:G(82-147)	O15554:A(10-386) | P0DP23:E(82-147)
12	6cnm	O15554	P0DP24	P0DP23	O15554:C(10-386) | P0DP24:G(82-147)	O15554:D(10-386) | P0DP23:H(82-147)
12	6cnm	O15554	P0DP24	P0DP23	O15554:B(10-386) | P0DP24:F(82-147)	O15554:C(10-386) | P0DP23:G(82-147)
12	6cnm	O15554	P0DP24	P0DP23	O15554:B(10-386) | P0DP24:F(82-147)	O15554:B(10-386) | P0DP23:F(82-147)
12	6cnm	O15554	P0DP24	P0DP23	O15554:B(10-386) | P0DP24:F(82-147)	O15554:A(10-386) | P0DP23:E(82-147)
12	6cnm	O15554	P0DP24	P0DP23	O15554:B(10-386) | P0DP24:F(82-147)	O15554:D(10-386) | P0DP23:H(82-147)
12	6cnn	O15554	P0DP24	P0DP23	O15554:B(9-386) | P0DP24:F(3-148)	O15554:A(9-386) | P0DP23:G(3-148)
12	6cnn	O15554	P0DP24	P0DP23	O15554:B(9-386) | P0DP24:F(3-148)	O15554:A(9-386) | P0DP23:E(3-148)
12	6cnn	O15554	P0DP24	P0DP23	O15554:B(9-386) | P0DP24:F(3-148)	O15554:C(9-386) | P0DP23:G(3-148)
12	6cnn	O15554	P0DP24	P0DP23	O15554:B(9-386) | P0DP24:F(3-148)	O15554:A(9-386) | P0DP23:H(3-148)
12	6cnn	O15554	P0DP24	P0DP23	O15554:B(9-386) | P0DP24:F(3-148)	O15554:B(9-386) | P0DP23:E(3-148)
12	6cnn	O15554	P0DP24	P0DP23	O15554:B(9-386) | P0DP24:F(3-148)	O15554:D(9-386) | P0DP23:H(3-148)
12	6cnn	O15554	P0DP24	P0DP23	O15554:B(9-386) | P0DP24:F(3-148)	O15554:B(9-386) | P0DP23:H(3-148)
12	6cnn	O15554	P0DP24	P0DP23	O15554:B(9-386) | P0DP24:F(3-148)	O15554:D(9-386) | P0DP23:G(3-148)
12	6cnn	O15554	P0DP24	P0DP23	O15554:B(9-386) | P0DP24:F(3-148)	O15554:C(9-386) | P0DP23:F(3-148)
12	6cnn	O15554	P0DP24	P0DP23	O15554:B(9-386) | P0DP24:F(3-148)	O15554:B(9-386) | P0DP23:F(3-148)
12	6cnn	O15554	P0DP24	P0DP23	O15554:B(9-386) | P0DP24:F(3-148)	O15554:C(9-386) | P0DP23:E(3-148)
12	6cnn	O15554	P0DP24	P0DP23	O15554:B(9-386) | P0DP24:F(3-148)	O15554:D(9-386) | P0DP23:F(3-148)
12	6cnn	O15554	P0DP24	P0DP23	O15554:B(9-386) | P0DP24:E(3-148)	O15554:A(9-386) | P0DP23:G(3-148)
12	6cnn	O15554	P0DP24	P0DP23	O15554:B(9-386) | P0DP24:E(3-148)	O15554:A(9-386) | P0DP23:E(3-148)
12	6cnn	O15554	P0DP24	P0DP23	O15554:B(9-386) | P0DP24:E(3-148)	O15554:C(9-386) | P0DP23:G(3-148)
12	6cnn	O15554	P0DP24	P0DP23	O15554:B(9-386) | P0DP24:E(3-148)	O15554:A(9-386) | P0DP23:H(3-148)
12	6cnn	O15554	P0DP24	P0DP23	O15554:B(9-386) | P0DP24:E(3-148)	O15554:B(9-386) | P0DP23:E(3-148)
12	6cnn	O15554	P0DP24	P0DP23	O15554:B(9-386) | P0DP24:E(3-148)	O15554:D(9-386) | P0DP23:H(3-148)
12	6cnn	O15554	P0DP24	P0DP23	O15554:B(9-386) | P0DP24:E(3-148)	O15554:B(9-386) | P0DP23:H(3-148)
12	6cnn	O15554	P0DP24	P0DP23	O15554:B(9-386) | P0DP24:E(3-148)	O15554:D(9-386) | P0DP23:G(3-148)
12	6cnn	O15554	P0DP24	P0DP23	O15554:B(9-386) | P0DP24:E(3-148)	O15554:C(9-386) | P0DP23:F(3-148)
12	6cnn	O15554	P0DP24	P0DP23	O15554:B(9-386) | P0DP24:E(3-148)	O15554:B(9-386) | P0DP23:F(3-148)
12	6cnn	O15554	P0DP24	P0DP23	O15554:B(9-386) | P0DP24:E(3-148)	O15554:C(9-386) | P0DP23:E(3-148)
12	6cnn	O15554	P0DP24	P0DP23	O15554:B(9-386) | P0DP24:E(3-148)	O15554:D(9-386) | P0DP23:F(3-148)
12	6cnn	O15554	P0DP24	P0DP23	O15554:C(9-386) | P0DP24:G(3-148)	O15554:A(9-386) | P0DP23:G(3-148)
12	6cnn	O15554	P0DP24	P0DP23	O15554:C(9-386) | P0DP24:G(3-148)	O15554:A(9-386) | P0DP23:E(3-148)
12	6cnn	O15554	P0DP24	P0DP23	O15554:C(9-386) | P0DP24:G(3-148)	O15554:C(9-386) | P0DP23:G(3-148)
12	6cnn	O15554	P0DP24	P0DP23	O15554:C(9-386) | P0DP24:G(3-148)	O15554:A(9-386) | P0DP23:H(3-148)
12	6cnn	O15554	P0DP24	P0DP23	O15554:C(9-386) | P0DP24:G(3-148)	O15554:B(9-386) | P0DP23:E(3-148)
12	6cnn	O15554	P0DP24	P0DP23	O15554:C(9-386) | P0DP24:G(3-148)	O15554:D(9-386) | P0DP23:H(3-148)
12	6cnn	O15554	P0DP24	P0DP23	O15554:C(9-386) | P0DP24:G(3-148)	O15554:B(9-386) | P0DP23:H(3-148)
12	6cnn	O15554	P0DP24	P0DP23	O15554:C(9-386) | P0DP24:G(3-148)	O15554:D(9-386) | P0DP23:G(3-148)
12	6cnn	O15554	P0DP24	P0DP23	O15554:C(9-386) | P0DP24:G(3-148)	O15554:C(9-386) | P0DP23:F(3-148)
12	6cnn	O15554	P0DP24	P0DP23	O15554:C(9-386) | P0DP24:G(3-148)	O15554:B(9-386) | P0DP23:F(3-148)
12	6cnn	O15554	P0DP24	P0DP23	O15554:C(9-386) | P0DP24:G(3-148)	O15554:C(9-386) | P0DP23:E(3-148)
12	6cnn	O15554	P0DP24	P0DP23	O15554:C(9-386) | P0DP24:G(3-148)	O15554:D(9-386) | P0DP23:F(3-148)
12	6cnn	O15554	P0DP24	P0DP23	O15554:D(9-386) | P0DP24:F(3-148)	O15554:A(9-386) | P0DP23:G(3-148)
12	6cnn	O15554	P0DP24	P0DP23	O15554:D(9-386) | P0DP24:F(3-148)	O15554:A(9-386) | P0DP23:E(3-148)
12	6cnn	O15554	P0DP24	P0DP23	O15554:D(9-386) | P0DP24:F(3-148)	O15554:C(9-386) | P0DP23:G(3-148)
12	6cnn	O15554	P0DP24	P0DP23	O15554:D(9-386) | P0DP24:F(3-148)	O15554:A(9-386) | P0DP23:H(3-148)
12	6cnn	O15554	P0DP24	P0DP23	O15554:D(9-386) | P0DP24:F(3-148)	O15554:B(9-386) | P0DP23:E(3-148)
12	6cnn	O15554	P0DP24	P0DP23	O15554:D(9-386) | P0DP24:F(3-148)	O15554:D(9-386) | P0DP23:H(3-148)
12	6cnn	O15554	P0DP24	P0DP23	O15554:D(9-386) | P0DP24:F(3-148)	O15554:B(9-386) | P0DP23:H(3-148)
12	6cnn	O15554	P0DP24	P0DP23	O15554:D(9-386) | P0DP24:F(3-148)	O15554:D(9-386) | P0DP23:G(3-148)
12	6cnn	O15554	P0DP24	P0DP23	O15554:D(9-386) | P0DP24:F(3-148)	O15554:C(9-386) | P0DP23:F(3-148)
12	6cnn	O15554	P0DP24	P0DP23	O15554:D(9-386) | P0DP24:F(3-148)	O15554:B(9-386) | P0DP23:F(3-148)
12	6cnn	O15554	P0DP24	P0DP23	O15554:D(9-386) | P0DP24:F(3-148)	O15554:C(9-386) | P0DP23:E(3-148)
12	6cnn	O15554	P0DP24	P0DP23	O15554:D(9-386) | P0DP24:F(3-148)	O15554:D(9-386) | P0DP23:F(3-148)
12	6cnn	O15554	P0DP24	P0DP23	O15554:D(9-386) | P0DP24:G(3-148)	O15554:A(9-386) | P0DP23:G(3-148)
12	6cnn	O15554	P0DP24	P0DP23	O15554:D(9-386) | P0DP24:G(3-148)	O15554:A(9-386) | P0DP23:E(3-148)
12	6cnn	O15554	P0DP24	P0DP23	O15554:D(9-386) | P0DP24:G(3-148)	O15554:C(9-386) | P0DP23:G(3-148)
12	6cnn	O15554	P0DP24	P0DP23	O15554:D(9-386) | P0DP24:G(3-148)	O15554:A(9-386) | P0DP23:H(3-148)
12	6cnn	O15554	P0DP24	P0DP23	O15554:D(9-386) | P0DP24:G(3-148)	O15554:B(9-386) | P0DP23:E(3-148)
12	6cnn	O15554	P0DP24	P0DP23	O15554:D(9-386) | P0DP24:G(3-148)	O15554:D(9-386) | P0DP23:H(3-148)
12	6cnn	O15554	P0DP24	P0DP23	O15554:D(9-386) | P0DP24:G(3-148)	O15554:B(9-386) | P0DP23:H(3-148)
12	6cnn	O15554	P0DP24	P0DP23	O15554:D(9-386) | P0DP24:G(3-148)	O15554:D(9-386) | P0DP23:G(3-148)
12	6cnn	O15554	P0DP24	P0DP23	O15554:D(9-386) | P0DP24:G(3-148)	O15554:C(9-386) | P0DP23:F(3-148)
12	6cnn	O15554	P0DP24	P0DP23	O15554:D(9-386) | P0DP24:G(3-148)	O15554:B(9-386) | P0DP23:F(3-148)
12	6cnn	O15554	P0DP24	P0DP23	O15554:D(9-386) | P0DP24:G(3-148)	O15554:C(9-386) | P0DP23:E(3-148)
12	6cnn	O15554	P0DP24	P0DP23	O15554:D(9-386) | P0DP24:G(3-148)	O15554:D(9-386) | P0DP23:F(3-148)
12	6cnn	O15554	P0DP24	P0DP23	O15554:B(9-386) | P0DP24:H(3-148)	O15554:A(9-386) | P0DP23:G(3-148)
12	6cnn	O15554	P0DP24	P0DP23	O15554:B(9-386) | P0DP24:H(3-148)	O15554:A(9-386) | P0DP23:E(3-148)
12	6cnn	O15554	P0DP24	P0DP23	O15554:B(9-386) | P0DP24:H(3-148)	O15554:C(9-386) | P0DP23:G(3-148)
12	6cnn	O15554	P0DP24	P0DP23	O15554:B(9-386) | P0DP24:H(3-148)	O15554:A(9-386) | P0DP23:H(3-148)
12	6cnn	O15554	P0DP24	P0DP23	O15554:B(9-386) | P0DP24:H(3-148)	O15554:B(9-386) | P0DP23:E(3-148)
12	6cnn	O15554	P0DP24	P0DP23	O15554:B(9-386) | P0DP24:H(3-148)	O15554:D(9-386) | P0DP23:H(3-148)
12	6cnn	O15554	P0DP24	P0DP23	O15554:B(9-386) | P0DP24:H(3-148)	O15554:B(9-386) | P0DP23:H(3-148)
12	6cnn	O15554	P0DP24	P0DP23	O15554:B(9-386) | P0DP24:H(3-148)	O15554:D(9-386) | P0DP23:G(3-148)
12	6cnn	O15554	P0DP24	P0DP23	O15554:B(9-386) | P0DP24:H(3-148)	O15554:C(9-386) | P0DP23:F(3-148)
12	6cnn	O15554	P0DP24	P0DP23	O15554:B(9-386) | P0DP24:H(3-148)	O15554:B(9-386) | P0DP23:F(3-148)
12	6cnn	O15554	P0DP24	P0DP23	O15554:B(9-386) | P0DP24:H(3-148)	O15554:C(9-386) | P0DP23:E(3-148)
12	6cnn	O15554	P0DP24	P0DP23	O15554:B(9-386) | P0DP24:H(3-148)	O15554:D(9-386) | P0DP23:F(3-148)
12	6cnn	O15554	P0DP24	P0DP23	O15554:A(9-386) | P0DP24:E(3-148)	O15554:A(9-386) | P0DP23:G(3-148)
12	6cnn	O15554	P0DP24	P0DP23	O15554:A(9-386) | P0DP24:E(3-148)	O15554:A(9-386) | P0DP23:E(3-148)
12	6cnn	O15554	P0DP24	P0DP23	O15554:A(9-386) | P0DP24:E(3-148)	O15554:C(9-386) | P0DP23:G(3-148)
12	6cnn	O15554	P0DP24	P0DP23	O15554:A(9-386) | P0DP24:E(3-148)	O15554:A(9-386) | P0DP23:H(3-148)
12	6cnn	O15554	P0DP24	P0DP23	O15554:A(9-386) | P0DP24:E(3-148)	O15554:B(9-386) | P0DP23:E(3-148)
12	6cnn	O15554	P0DP24	P0DP23	O15554:A(9-386) | P0DP24:E(3-148)	O15554:D(9-386) | P0DP23:H(3-148)
12	6cnn	O15554	P0DP24	P0DP23	O15554:A(9-386) | P0DP24:E(3-148)	O15554:B(9-386) | P0DP23:H(3-148)
12	6cnn	O15554	P0DP24	P0DP23	O15554:A(9-386) | P0DP24:E(3-148)	O15554:D(9-386) | P0DP23:G(3-148)
12	6cnn	O15554	P0DP24	P0DP23	O15554:A(9-386) | P0DP24:E(3-148)	O15554:C(9-386) | P0DP23:F(3-148)
12	6cnn	O15554	P0DP24	P0DP23	O15554:A(9-386) | P0DP24:E(3-148)	O15554:B(9-386) | P0DP23:F(3-148)
12	6cnn	O15554	P0DP24	P0DP23	O15554:A(9-386) | P0DP24:E(3-148)	O15554:C(9-386) | P0DP23:E(3-148)
12	6cnn	O15554	P0DP24	P0DP23	O15554:A(9-386) | P0DP24:E(3-148)	O15554:D(9-386) | P0DP23:F(3-148)
12	6cnn	O15554	P0DP24	P0DP23	O15554:D(9-386) | P0DP24:H(3-148)	O15554:A(9-386) | P0DP23:G(3-148)
12	6cnn	O15554	P0DP24	P0DP23	O15554:D(9-386) | P0DP24:H(3-148)	O15554:A(9-386) | P0DP23:E(3-148)
12	6cnn	O15554	P0DP24	P0DP23	O15554:D(9-386) | P0DP24:H(3-148)	O15554:C(9-386) | P0DP23:G(3-148)
12	6cnn	O15554	P0DP24	P0DP23	O15554:D(9-386) | P0DP24:H(3-148)	O15554:A(9-386) | P0DP23:H(3-148)
12	6cnn	O15554	P0DP24	P0DP23	O15554:D(9-386) | P0DP24:H(3-148)	O15554:B(9-386) | P0DP23:E(3-148)
12	6cnn	O15554	P0DP24	P0DP23	O15554:D(9-386) | P0DP24:H(3-148)	O15554:D(9-386) | P0DP23:H(3-148)
12	6cnn	O15554	P0DP24	P0DP23	O15554:D(9-386) | P0DP24:H(3-148)	O15554:B(9-386) | P0DP23:H(3-148)
12	6cnn	O15554	P0DP24	P0DP23	O15554:D(9-386) | P0DP24:H(3-148)	O15554:D(9-386) | P0DP23:G(3-148)
12	6cnn	O15554	P0DP24	P0DP23	O15554:D(9-386) | P0DP24:H(3-148)	O15554:C(9-386) | P0DP23:F(3-148)
12	6cnn	O15554	P0DP24	P0DP23	O15554:D(9-386) | P0DP24:H(3-148)	O15554:B(9-386) | P0DP23:F(3-148)
12	6cnn	O15554	P0DP24	P0DP23	O15554:D(9-386) | P0DP24:H(3-148)	O15554:C(9-386) | P0DP23:E(3-148)
12	6cnn	O15554	P0DP24	P0DP23	O15554:D(9-386) | P0DP24:H(3-148)	O15554:D(9-386) | P0DP23:F(3-148)
12	6cnn	O15554	P0DP24	P0DP23	O15554:A(9-386) | P0DP24:G(3-148)	O15554:A(9-386) | P0DP23:G(3-148)
12	6cnn	O15554	P0DP24	P0DP23	O15554:A(9-386) | P0DP24:G(3-148)	O15554:A(9-386) | P0DP23:E(3-148)
12	6cnn	O15554	P0DP24	P0DP23	O15554:A(9-386) | P0DP24:G(3-148)	O15554:C(9-386) | P0DP23:G(3-148)
12	6cnn	O15554	P0DP24	P0DP23	O15554:A(9-386) | P0DP24:G(3-148)	O15554:A(9-386) | P0DP23:H(3-148)
12	6cnn	O15554	P0DP24	P0DP23	O15554:A(9-386) | P0DP24:G(3-148)	O15554:B(9-386) | P0DP23:E(3-148)
12	6cnn	O15554	P0DP24	P0DP23	O15554:A(9-386) | P0DP24:G(3-148)	O15554:D(9-386) | P0DP23:H(3-148)
12	6cnn	O15554	P0DP24	P0DP23	O15554:A(9-386) | P0DP24:G(3-148)	O15554:B(9-386) | P0DP23:H(3-148)
12	6cnn	O15554	P0DP24	P0DP23	O15554:A(9-386) | P0DP24:G(3-148)	O15554:D(9-386) | P0DP23:G(3-148)
12	6cnn	O15554	P0DP24	P0DP23	O15554:A(9-386) | P0DP24:G(3-148)	O15554:C(9-386) | P0DP23:F(3-148)
12	6cnn	O15554	P0DP24	P0DP23	O15554:A(9-386) | P0DP24:G(3-148)	O15554:B(9-386) | P0DP23:F(3-148)
12	6cnn	O15554	P0DP24	P0DP23	O15554:A(9-386) | P0DP24:G(3-148)	O15554:C(9-386) | P0DP23:E(3-148)
12	6cnn	O15554	P0DP24	P0DP23	O15554:A(9-386) | P0DP24:G(3-148)	O15554:D(9-386) | P0DP23:F(3-148)
12	6cnn	O15554	P0DP24	P0DP23	O15554:C(9-386) | P0DP24:F(3-148)	O15554:A(9-386) | P0DP23:G(3-148)
12	6cnn	O15554	P0DP24	P0DP23	O15554:C(9-386) | P0DP24:F(3-148)	O15554:A(9-386) | P0DP23:E(3-148)
12	6cnn	O15554	P0DP24	P0DP23	O15554:C(9-386) | P0DP24:F(3-148)	O15554:C(9-386) | P0DP23:G(3-148)
12	6cnn	O15554	P0DP24	P0DP23	O15554:C(9-386) | P0DP24:F(3-148)	O15554:A(9-386) | P0DP23:H(3-148)
12	6cnn	O15554	P0DP24	P0DP23	O15554:C(9-386) | P0DP24:F(3-148)	O15554:B(9-386) | P0DP23:E(3-148)
12	6cnn	O15554	P0DP24	P0DP23	O15554:C(9-386) | P0DP24:F(3-148)	O15554:D(9-386) | P0DP23:H(3-148)
12	6cnn	O15554	P0DP24	P0DP23	O15554:C(9-386) | P0DP24:F(3-148)	O15554:B(9-386) | P0DP23:H(3-148)
12	6cnn	O15554	P0DP24	P0DP23	O15554:C(9-386) | P0DP24:F(3-148)	O15554:D(9-386) | P0DP23:G(3-148)
12	6cnn	O15554	P0DP24	P0DP23	O15554:C(9-386) | P0DP24:F(3-148)	O15554:C(9-386) | P0DP23:F(3-148)
12	6cnn	O15554	P0DP24	P0DP23	O15554:C(9-386) | P0DP24:F(3-148)	O15554:B(9-386) | P0DP23:F(3-148)
12	6cnn	O15554	P0DP24	P0DP23	O15554:C(9-386) | P0DP24:F(3-148)	O15554:C(9-386) | P0DP23:E(3-148)
12	6cnn	O15554	P0DP24	P0DP23	O15554:C(9-386) | P0DP24:F(3-148)	O15554:D(9-386) | P0DP23:F(3-148)
12	6cnn	O15554	P0DP24	P0DP23	O15554:A(9-386) | P0DP24:H(3-148)	O15554:A(9-386) | P0DP23:G(3-148)
12	6cnn	O15554	P0DP24	P0DP23	O15554:A(9-386) | P0DP24:H(3-148)	O15554:A(9-386) | P0DP23:E(3-148)
12	6cnn	O15554	P0DP24	P0DP23	O15554:A(9-386) | P0DP24:H(3-148)	O15554:C(9-386) | P0DP23:G(3-148)
12	6cnn	O15554	P0DP24	P0DP23	O15554:A(9-386) | P0DP24:H(3-148)	O15554:A(9-386) | P0DP23:H(3-148)
12	6cnn	O15554	P0DP24	P0DP23	O15554:A(9-386) | P0DP24:H(3-148)	O15554:B(9-386) | P0DP23:E(3-148)
12	6cnn	O15554	P0DP24	P0DP23	O15554:A(9-386) | P0DP24:H(3-148)	O15554:D(9-386) | P0DP23:H(3-148)
12	6cnn	O15554	P0DP24	P0DP23	O15554:A(9-386) | P0DP24:H(3-148)	O15554:B(9-386) | P0DP23:H(3-148)
12	6cnn	O15554	P0DP24	P0DP23	O15554:A(9-386) | P0DP24:H(3-148)	O15554:D(9-386) | P0DP23:G(3-148)
12	6cnn	O15554	P0DP24	P0DP23	O15554:A(9-386) | P0DP24:H(3-148)	O15554:C(9-386) | P0DP23:F(3-148)
12	6cnn	O15554	P0DP24	P0DP23	O15554:A(9-386) | P0DP24:H(3-148)	O15554:B(9-386) | P0DP23:F(3-148)
12	6cnn	O15554	P0DP24	P0DP23	O15554:A(9-386) | P0DP24:H(3-148)	O15554:C(9-386) | P0DP23:E(3-148)
12	6cnn	O15554	P0DP24	P0DP23	O15554:A(9-386) | P0DP24:H(3-148)	O15554:D(9-386) | P0DP23:F(3-148)
12	6cnn	O15554	P0DP24	P0DP23	O15554:C(9-386) | P0DP24:E(3-148)	O15554:A(9-386) | P0DP23:G(3-148)
12	6cnn	O15554	P0DP24	P0DP23	O15554:C(9-386) | P0DP24:E(3-148)	O15554:A(9-386) | P0DP23:E(3-148)
12	6cnn	O15554	P0DP24	P0DP23	O15554:C(9-386) | P0DP24:E(3-148)	O15554:C(9-386) | P0DP23:G(3-148)
12	6cnn	O15554	P0DP24	P0DP23	O15554:C(9-386) | P0DP24:E(3-148)	O15554:A(9-386) | P0DP23:H(3-148)
12	6cnn	O15554	P0DP24	P0DP23	O15554:C(9-386) | P0DP24:E(3-148)	O15554:B(9-386) | P0DP23:E(3-148)
12	6cnn	O15554	P0DP24	P0DP23	O15554:C(9-386) | P0DP24:E(3-148)	O15554:D(9-386) | P0DP23:H(3-148)
12	6cnn	O15554	P0DP24	P0DP23	O15554:C(9-386) | P0DP24:E(3-148)	O15554:B(9-386) | P0DP23:H(3-148)
12	6cnn	O15554	P0DP24	P0DP23	O15554:C(9-386) | P0DP24:E(3-148)	O15554:D(9-386) | P0DP23:G(3-148)
12	6cnn	O15554	P0DP24	P0DP23	O15554:C(9-386) | P0DP24:E(3-148)	O15554:C(9-386) | P0DP23:F(3-148)
12	6cnn	O15554	P0DP24	P0DP23	O15554:C(9-386) | P0DP24:E(3-148)	O15554:B(9-386) | P0DP23:F(3-148)
12	6cnn	O15554	P0DP24	P0DP23	O15554:C(9-386) | P0DP24:E(3-148)	O15554:C(9-386) | P0DP23:E(3-148)
12	6cnn	O15554	P0DP24	P0DP23	O15554:C(9-386) | P0DP24:E(3-148)	O15554:D(9-386) | P0DP23:F(3-148)
12	6cno	O15554	P0DP24	P0DP23	O15554:B(9-386) | P0DP24:H(3-148)	O15554:D(9-386) | P0DP23:H(3-148)
12	6cno	O15554	P0DP24	P0DP23	O15554:B(9-386) | P0DP24:H(3-148)	O15554:A(9-386) | P0DP23:H(3-148)
12	6cno	O15554	P0DP24	P0DP23	O15554:B(9-386) | P0DP24:H(3-148)	O15554:C(9-386) | P0DP23:G(3-148)
12	6cno	O15554	P0DP24	P0DP23	O15554:B(9-386) | P0DP24:H(3-148)	O15554:C(9-386) | P0DP23:F(3-148)
12	6cno	O15554	P0DP24	P0DP23	O15554:B(9-386) | P0DP24:H(3-148)	O15554:A(9-386) | P0DP23:G(3-148)
12	6cno	O15554	P0DP24	P0DP23	O15554:B(9-386) | P0DP24:H(3-148)	O15554:A(9-386) | P0DP23:E(3-148)
12	6cno	O15554	P0DP24	P0DP23	O15554:B(9-386) | P0DP24:H(3-148)	O15554:C(9-386) | P0DP23:E(3-148)
12	6cno	O15554	P0DP24	P0DP23	O15554:B(9-386) | P0DP24:H(3-148)	O15554:D(9-386) | P0DP23:G(3-148)
12	6cno	O15554	P0DP24	P0DP23	O15554:B(9-386) | P0DP24:H(3-148)	O15554:D(9-386) | P0DP23:F(3-148)
12	6cno	O15554	P0DP24	P0DP23	O15554:B(9-386) | P0DP24:H(3-148)	O15554:B(9-386) | P0DP23:H(3-148)
12	6cno	O15554	P0DP24	P0DP23	O15554:B(9-386) | P0DP24:H(3-148)	O15554:B(9-386) | P0DP23:F(3-148)
12	6cno	O15554	P0DP24	P0DP23	O15554:B(9-386) | P0DP24:H(3-148)	O15554:B(9-386) | P0DP23:E(3-148)
12	6cno	O15554	P0DP24	P0DP23	O15554:A(9-386) | P0DP24:E(3-148)	O15554:D(9-386) | P0DP23:H(3-148)
12	6cno	O15554	P0DP24	P0DP23	O15554:A(9-386) | P0DP24:E(3-148)	O15554:A(9-386) | P0DP23:H(3-148)
12	6cno	O15554	P0DP24	P0DP23	O15554:A(9-386) | P0DP24:E(3-148)	O15554:C(9-386) | P0DP23:G(3-148)
12	6cno	O15554	P0DP24	P0DP23	O15554:A(9-386) | P0DP24:E(3-148)	O15554:C(9-386) | P0DP23:F(3-148)
12	6cno	O15554	P0DP24	P0DP23	O15554:A(9-386) | P0DP24:E(3-148)	O15554:A(9-386) | P0DP23:G(3-148)
12	6cno	O15554	P0DP24	P0DP23	O15554:A(9-386) | P0DP24:E(3-148)	O15554:A(9-386) | P0DP23:E(3-148)
12	6cno	O15554	P0DP24	P0DP23	O15554:A(9-386) | P0DP24:E(3-148)	O15554:C(9-386) | P0DP23:E(3-148)
12	6cno	O15554	P0DP24	P0DP23	O15554:A(9-386) | P0DP24:E(3-148)	O15554:D(9-386) | P0DP23:G(3-148)
12	6cno	O15554	P0DP24	P0DP23	O15554:A(9-386) | P0DP24:E(3-148)	O15554:D(9-386) | P0DP23:F(3-148)
12	6cno	O15554	P0DP24	P0DP23	O15554:A(9-386) | P0DP24:E(3-148)	O15554:B(9-386) | P0DP23:H(3-148)
12	6cno	O15554	P0DP24	P0DP23	O15554:A(9-386) | P0DP24:E(3-148)	O15554:B(9-386) | P0DP23:F(3-148)
12	6cno	O15554	P0DP24	P0DP23	O15554:A(9-386) | P0DP24:E(3-148)	O15554:B(9-386) | P0DP23:E(3-148)
12	6cno	O15554	P0DP24	P0DP23	O15554:C(9-386) | P0DP24:G(3-148)	O15554:D(9-386) | P0DP23:H(3-148)
12	6cno	O15554	P0DP24	P0DP23	O15554:C(9-386) | P0DP24:G(3-148)	O15554:A(9-386) | P0DP23:H(3-148)
12	6cno	O15554	P0DP24	P0DP23	O15554:C(9-386) | P0DP24:G(3-148)	O15554:C(9-386) | P0DP23:G(3-148)
12	6cno	O15554	P0DP24	P0DP23	O15554:C(9-386) | P0DP24:G(3-148)	O15554:C(9-386) | P0DP23:F(3-148)
12	6cno	O15554	P0DP24	P0DP23	O15554:C(9-386) | P0DP24:G(3-148)	O15554:A(9-386) | P0DP23:G(3-148)
12	6cno	O15554	P0DP24	P0DP23	O15554:C(9-386) | P0DP24:G(3-148)	O15554:A(9-386) | P0DP23:E(3-148)
12	6cno	O15554	P0DP24	P0DP23	O15554:C(9-386) | P0DP24:G(3-148)	O15554:C(9-386) | P0DP23:E(3-148)
12	6cno	O15554	P0DP24	P0DP23	O15554:C(9-386) | P0DP24:G(3-148)	O15554:D(9-386) | P0DP23:G(3-148)
12	6cno	O15554	P0DP24	P0DP23	O15554:C(9-386) | P0DP24:G(3-148)	O15554:D(9-386) | P0DP23:F(3-148)
12	6cno	O15554	P0DP24	P0DP23	O15554:C(9-386) | P0DP24:G(3-148)	O15554:B(9-386) | P0DP23:H(3-148)
12	6cno	O15554	P0DP24	P0DP23	O15554:C(9-386) | P0DP24:G(3-148)	O15554:B(9-386) | P0DP23:F(3-148)
12	6cno	O15554	P0DP24	P0DP23	O15554:C(9-386) | P0DP24:G(3-148)	O15554:B(9-386) | P0DP23:E(3-148)
12	6cno	O15554	P0DP24	P0DP23	O15554:A(9-386) | P0DP24:H(3-148)	O15554:D(9-386) | P0DP23:H(3-148)
12	6cno	O15554	P0DP24	P0DP23	O15554:A(9-386) | P0DP24:H(3-148)	O15554:A(9-386) | P0DP23:H(3-148)
12	6cno	O15554	P0DP24	P0DP23	O15554:A(9-386) | P0DP24:H(3-148)	O15554:C(9-386) | P0DP23:G(3-148)
12	6cno	O15554	P0DP24	P0DP23	O15554:A(9-386) | P0DP24:H(3-148)	O15554:C(9-386) | P0DP23:F(3-148)
12	6cno	O15554	P0DP24	P0DP23	O15554:A(9-386) | P0DP24:H(3-148)	O15554:A(9-386) | P0DP23:G(3-148)
12	6cno	O15554	P0DP24	P0DP23	O15554:A(9-386) | P0DP24:H(3-148)	O15554:A(9-386) | P0DP23:E(3-148)
12	6cno	O15554	P0DP24	P0DP23	O15554:A(9-386) | P0DP24:H(3-148)	O15554:C(9-386) | P0DP23:E(3-148)
12	6cno	O15554	P0DP24	P0DP23	O15554:A(9-386) | P0DP24:H(3-148)	O15554:D(9-386) | P0DP23:G(3-148)
12	6cno	O15554	P0DP24	P0DP23	O15554:A(9-386) | P0DP24:H(3-148)	O15554:D(9-386) | P0DP23:F(3-148)
12	6cno	O15554	P0DP24	P0DP23	O15554:A(9-386) | P0DP24:H(3-148)	O15554:B(9-386) | P0DP23:H(3-148)
12	6cno	O15554	P0DP24	P0DP23	O15554:A(9-386) | P0DP24:H(3-148)	O15554:B(9-386) | P0DP23:F(3-148)
12	6cno	O15554	P0DP24	P0DP23	O15554:A(9-386) | P0DP24:H(3-148)	O15554:B(9-386) | P0DP23:E(3-148)
12	6cno	O15554	P0DP24	P0DP23	O15554:D(9-386) | P0DP24:H(3-148)	O15554:D(9-386) | P0DP23:H(3-148)
12	6cno	O15554	P0DP24	P0DP23	O15554:D(9-386) | P0DP24:H(3-148)	O15554:A(9-386) | P0DP23:H(3-148)
12	6cno	O15554	P0DP24	P0DP23	O15554:D(9-386) | P0DP24:H(3-148)	O15554:C(9-386) | P0DP23:G(3-148)
12	6cno	O15554	P0DP24	P0DP23	O15554:D(9-386) | P0DP24:H(3-148)	O15554:C(9-386) | P0DP23:F(3-148)
12	6cno	O15554	P0DP24	P0DP23	O15554:D(9-386) | P0DP24:H(3-148)	O15554:A(9-386) | P0DP23:G(3-148)
12	6cno	O15554	P0DP24	P0DP23	O15554:D(9-386) | P0DP24:H(3-148)	O15554:A(9-386) | P0DP23:E(3-148)
12	6cno	O15554	P0DP24	P0DP23	O15554:D(9-386) | P0DP24:H(3-148)	O15554:C(9-386) | P0DP23:E(3-148)
12	6cno	O15554	P0DP24	P0DP23	O15554:D(9-386) | P0DP24:H(3-148)	O15554:D(9-386) | P0DP23:G(3-148)
12	6cno	O15554	P0DP24	P0DP23	O15554:D(9-386) | P0DP24:H(3-148)	O15554:D(9-386) | P0DP23:F(3-148)
12	6cno	O15554	P0DP24	P0DP23	O15554:D(9-386) | P0DP24:H(3-148)	O15554:B(9-386) | P0DP23:H(3-148)
12	6cno	O15554	P0DP24	P0DP23	O15554:D(9-386) | P0DP24:H(3-148)	O15554:B(9-386) | P0DP23:F(3-148)
12	6cno	O15554	P0DP24	P0DP23	O15554:D(9-386) | P0DP24:H(3-148)	O15554:B(9-386) | P0DP23:E(3-148)
12	6cno	O15554	P0DP24	P0DP23	O15554:D(9-386) | P0DP24:F(3-148)	O15554:D(9-386) | P0DP23:H(3-148)
12	6cno	O15554	P0DP24	P0DP23	O15554:D(9-386) | P0DP24:F(3-148)	O15554:A(9-386) | P0DP23:H(3-148)
12	6cno	O15554	P0DP24	P0DP23	O15554:D(9-386) | P0DP24:F(3-148)	O15554:C(9-386) | P0DP23:G(3-148)
12	6cno	O15554	P0DP24	P0DP23	O15554:D(9-386) | P0DP24:F(3-148)	O15554:C(9-386) | P0DP23:F(3-148)
12	6cno	O15554	P0DP24	P0DP23	O15554:D(9-386) | P0DP24:F(3-148)	O15554:A(9-386) | P0DP23:G(3-148)
12	6cno	O15554	P0DP24	P0DP23	O15554:D(9-386) | P0DP24:F(3-148)	O15554:A(9-386) | P0DP23:E(3-148)
12	6cno	O15554	P0DP24	P0DP23	O15554:D(9-386) | P0DP24:F(3-148)	O15554:C(9-386) | P0DP23:E(3-148)
12	6cno	O15554	P0DP24	P0DP23	O15554:D(9-386) | P0DP24:F(3-148)	O15554:D(9-386) | P0DP23:G(3-148)
12	6cno	O15554	P0DP24	P0DP23	O15554:D(9-386) | P0DP24:F(3-148)	O15554:D(9-386) | P0DP23:F(3-148)
12	6cno	O15554	P0DP24	P0DP23	O15554:D(9-386) | P0DP24:F(3-148)	O15554:B(9-386) | P0DP23:H(3-148)
12	6cno	O15554	P0DP24	P0DP23	O15554:D(9-386) | P0DP24:F(3-148)	O15554:B(9-386) | P0DP23:F(3-148)
12	6cno	O15554	P0DP24	P0DP23	O15554:D(9-386) | P0DP24:F(3-148)	O15554:B(9-386) | P0DP23:E(3-148)
12	6cno	O15554	P0DP24	P0DP23	O15554:D(9-386) | P0DP24:G(3-148)	O15554:D(9-386) | P0DP23:H(3-148)
12	6cno	O15554	P0DP24	P0DP23	O15554:D(9-386) | P0DP24:G(3-148)	O15554:A(9-386) | P0DP23:H(3-148)
12	6cno	O15554	P0DP24	P0DP23	O15554:D(9-386) | P0DP24:G(3-148)	O15554:C(9-386) | P0DP23:G(3-148)
12	6cno	O15554	P0DP24	P0DP23	O15554:D(9-386) | P0DP24:G(3-148)	O15554:C(9-386) | P0DP23:F(3-148)
12	6cno	O15554	P0DP24	P0DP23	O15554:D(9-386) | P0DP24:G(3-148)	O15554:A(9-386) | P0DP23:G(3-148)
12	6cno	O15554	P0DP24	P0DP23	O15554:D(9-386) | P0DP24:G(3-148)	O15554:A(9-386) | P0DP23:E(3-148)
12	6cno	O15554	P0DP24	P0DP23	O15554:D(9-386) | P0DP24:G(3-148)	O15554:C(9-386) | P0DP23:E(3-148)
12	6cno	O15554	P0DP24	P0DP23	O15554:D(9-386) | P0DP24:G(3-148)	O15554:D(9-386) | P0DP23:G(3-148)
12	6cno	O15554	P0DP24	P0DP23	O15554:D(9-386) | P0DP24:G(3-148)	O15554:D(9-386) | P0DP23:F(3-148)
12	6cno	O15554	P0DP24	P0DP23	O15554:D(9-386) | P0DP24:G(3-148)	O15554:B(9-386) | P0DP23:H(3-148)
12	6cno	O15554	P0DP24	P0DP23	O15554:D(9-386) | P0DP24:G(3-148)	O15554:B(9-386) | P0DP23:F(3-148)
12	6cno	O15554	P0DP24	P0DP23	O15554:D(9-386) | P0DP24:G(3-148)	O15554:B(9-386) | P0DP23:E(3-148)
12	6cno	O15554	P0DP24	P0DP23	O15554:B(9-386) | P0DP24:F(3-148)	O15554:D(9-386) | P0DP23:H(3-148)
12	6cno	O15554	P0DP24	P0DP23	O15554:B(9-386) | P0DP24:F(3-148)	O15554:A(9-386) | P0DP23:H(3-148)
12	6cno	O15554	P0DP24	P0DP23	O15554:B(9-386) | P0DP24:F(3-148)	O15554:C(9-386) | P0DP23:G(3-148)
12	6cno	O15554	P0DP24	P0DP23	O15554:B(9-386) | P0DP24:F(3-148)	O15554:C(9-386) | P0DP23:F(3-148)
12	6cno	O15554	P0DP24	P0DP23	O15554:B(9-386) | P0DP24:F(3-148)	O15554:A(9-386) | P0DP23:G(3-148)
12	6cno	O15554	P0DP24	P0DP23	O15554:B(9-386) | P0DP24:F(3-148)	O15554:A(9-386) | P0DP23:E(3-148)
12	6cno	O15554	P0DP24	P0DP23	O15554:B(9-386) | P0DP24:F(3-148)	O15554:C(9-386) | P0DP23:E(3-148)
12	6cno	O15554	P0DP24	P0DP23	O15554:B(9-386) | P0DP24:F(3-148)	O15554:D(9-386) | P0DP23:G(3-148)
12	6cno	O15554	P0DP24	P0DP23	O15554:B(9-386) | P0DP24:F(3-148)	O15554:D(9-386) | P0DP23:F(3-148)
12	6cno	O15554	P0DP24	P0DP23	O15554:B(9-386) | P0DP24:F(3-148)	O15554:B(9-386) | P0DP23:H(3-148)
12	6cno	O15554	P0DP24	P0DP23	O15554:B(9-386) | P0DP24:F(3-148)	O15554:B(9-386) | P0DP23:F(3-148)
12	6cno	O15554	P0DP24	P0DP23	O15554:B(9-386) | P0DP24:F(3-148)	O15554:B(9-386) | P0DP23:E(3-148)
12	6cno	O15554	P0DP24	P0DP23	O15554:C(9-386) | P0DP24:F(3-148)	O15554:D(9-386) | P0DP23:H(3-148)
12	6cno	O15554	P0DP24	P0DP23	O15554:C(9-386) | P0DP24:F(3-148)	O15554:A(9-386) | P0DP23:H(3-148)
12	6cno	O15554	P0DP24	P0DP23	O15554:C(9-386) | P0DP24:F(3-148)	O15554:C(9-386) | P0DP23:G(3-148)
12	6cno	O15554	P0DP24	P0DP23	O15554:C(9-386) | P0DP24:F(3-148)	O15554:C(9-386) | P0DP23:F(3-148)
12	6cno	O15554	P0DP24	P0DP23	O15554:C(9-386) | P0DP24:F(3-148)	O15554:A(9-386) | P0DP23:G(3-148)
12	6cno	O15554	P0DP24	P0DP23	O15554:C(9-386) | P0DP24:F(3-148)	O15554:A(9-386) | P0DP23:E(3-148)
12	6cno	O15554	P0DP24	P0DP23	O15554:C(9-386) | P0DP24:F(3-148)	O15554:C(9-386) | P0DP23:E(3-148)
12	6cno	O15554	P0DP24	P0DP23	O15554:C(9-386) | P0DP24:F(3-148)	O15554:D(9-386) | P0DP23:G(3-148)
12	6cno	O15554	P0DP24	P0DP23	O15554:C(9-386) | P0DP24:F(3-148)	O15554:D(9-386) | P0DP23:F(3-148)
12	6cno	O15554	P0DP24	P0DP23	O15554:C(9-386) | P0DP24:F(3-148)	O15554:B(9-386) | P0DP23:H(3-148)
12	6cno	O15554	P0DP24	P0DP23	O15554:C(9-386) | P0DP24:F(3-148)	O15554:B(9-386) | P0DP23:F(3-148)
12	6cno	O15554	P0DP24	P0DP23	O15554:C(9-386) | P0DP24:F(3-148)	O15554:B(9-386) | P0DP23:E(3-148)
12	6cno	O15554	P0DP24	P0DP23	O15554:C(9-386) | P0DP24:E(3-148)	O15554:D(9-386) | P0DP23:H(3-148)
12	6cno	O15554	P0DP24	P0DP23	O15554:C(9-386) | P0DP24:E(3-148)	O15554:A(9-386) | P0DP23:H(3-148)
12	6cno	O15554	P0DP24	P0DP23	O15554:C(9-386) | P0DP24:E(3-148)	O15554:C(9-386) | P0DP23:G(3-148)
12	6cno	O15554	P0DP24	P0DP23	O15554:C(9-386) | P0DP24:E(3-148)	O15554:C(9-386) | P0DP23:F(3-148)
12	6cno	O15554	P0DP24	P0DP23	O15554:C(9-386) | P0DP24:E(3-148)	O15554:A(9-386) | P0DP23:G(3-148)
12	6cno	O15554	P0DP24	P0DP23	O15554:C(9-386) | P0DP24:E(3-148)	O15554:A(9-386) | P0DP23:E(3-148)
12	6cno	O15554	P0DP24	P0DP23	O15554:C(9-386) | P0DP24:E(3-148)	O15554:C(9-386) | P0DP23:E(3-148)
12	6cno	O15554	P0DP24	P0DP23	O15554:C(9-386) | P0DP24:E(3-148)	O15554:D(9-386) | P0DP23:G(3-148)
12	6cno	O15554	P0DP24	P0DP23	O15554:C(9-386) | P0DP24:E(3-148)	O15554:D(9-386) | P0DP23:F(3-148)
12	6cno	O15554	P0DP24	P0DP23	O15554:C(9-386) | P0DP24:E(3-148)	O15554:B(9-386) | P0DP23:H(3-148)
12	6cno	O15554	P0DP24	P0DP23	O15554:C(9-386) | P0DP24:E(3-148)	O15554:B(9-386) | P0DP23:F(3-148)
12	6cno	O15554	P0DP24	P0DP23	O15554:C(9-386) | P0DP24:E(3-148)	O15554:B(9-386) | P0DP23:E(3-148)
12	6cno	O15554	P0DP24	P0DP23	O15554:A(9-386) | P0DP24:G(3-148)	O15554:D(9-386) | P0DP23:H(3-148)
12	6cno	O15554	P0DP24	P0DP23	O15554:A(9-386) | P0DP24:G(3-148)	O15554:A(9-386) | P0DP23:H(3-148)
12	6cno	O15554	P0DP24	P0DP23	O15554:A(9-386) | P0DP24:G(3-148)	O15554:C(9-386) | P0DP23:G(3-148)
12	6cno	O15554	P0DP24	P0DP23	O15554:A(9-386) | P0DP24:G(3-148)	O15554:C(9-386) | P0DP23:F(3-148)
12	6cno	O15554	P0DP24	P0DP23	O15554:A(9-386) | P0DP24:G(3-148)	O15554:A(9-386) | P0DP23:G(3-148)
12	6cno	O15554	P0DP24	P0DP23	O15554:A(9-386) | P0DP24:G(3-148)	O15554:A(9-386) | P0DP23:E(3-148)
12	6cno	O15554	P0DP24	P0DP23	O15554:A(9-386) | P0DP24:G(3-148)	O15554:C(9-386) | P0DP23:E(3-148)
12	6cno	O15554	P0DP24	P0DP23	O15554:A(9-386) | P0DP24:G(3-148)	O15554:D(9-386) | P0DP23:G(3-148)
12	6cno	O15554	P0DP24	P0DP23	O15554:A(9-386) | P0DP24:G(3-148)	O15554:D(9-386) | P0DP23:F(3-148)
12	6cno	O15554	P0DP24	P0DP23	O15554:A(9-386) | P0DP24:G(3-148)	O15554:B(9-386) | P0DP23:H(3-148)
12	6cno	O15554	P0DP24	P0DP23	O15554:A(9-386) | P0DP24:G(3-148)	O15554:B(9-386) | P0DP23:F(3-148)
12	6cno	O15554	P0DP24	P0DP23	O15554:A(9-386) | P0DP24:G(3-148)	O15554:B(9-386) | P0DP23:E(3-148)
12	6cno	O15554	P0DP24	P0DP23	O15554:B(9-386) | P0DP24:E(3-148)	O15554:D(9-386) | P0DP23:H(3-148)
12	6cno	O15554	P0DP24	P0DP23	O15554:B(9-386) | P0DP24:E(3-148)	O15554:A(9-386) | P0DP23:H(3-148)
12	6cno	O15554	P0DP24	P0DP23	O15554:B(9-386) | P0DP24:E(3-148)	O15554:C(9-386) | P0DP23:G(3-148)
12	6cno	O15554	P0DP24	P0DP23	O15554:B(9-386) | P0DP24:E(3-148)	O15554:C(9-386) | P0DP23:F(3-148)
12	6cno	O15554	P0DP24	P0DP23	O15554:B(9-386) | P0DP24:E(3-148)	O15554:A(9-386) | P0DP23:G(3-148)
12	6cno	O15554	P0DP24	P0DP23	O15554:B(9-386) | P0DP24:E(3-148)	O15554:A(9-386) | P0DP23:E(3-148)
12	6cno	O15554	P0DP24	P0DP23	O15554:B(9-386) | P0DP24:E(3-148)	O15554:C(9-386) | P0DP23:E(3-148)
12	6cno	O15554	P0DP24	P0DP23	O15554:B(9-386) | P0DP24:E(3-148)	O15554:D(9-386) | P0DP23:G(3-148)
12	6cno	O15554	P0DP24	P0DP23	O15554:B(9-386) | P0DP24:E(3-148)	O15554:D(9-386) | P0DP23:F(3-148)
12	6cno	O15554	P0DP24	P0DP23	O15554:B(9-386) | P0DP24:E(3-148)	O15554:B(9-386) | P0DP23:H(3-148)
12	6cno	O15554	P0DP24	P0DP23	O15554:B(9-386) | P0DP24:E(3-148)	O15554:B(9-386) | P0DP23:F(3-148)
12	6cno	O15554	P0DP24	P0DP23	O15554:B(9-386) | P0DP24:E(3-148)	O15554:B(9-386) | P0DP23:E(3-148)
13	5o9z	O43172	O43447	O94906	O43172:F(89-520) | O43447:M(9-177)	O43172:F(89-520) | O94906:G(96-941)
14	5xtb	O43181	P56181	O00217	O43181:L(58-175) | P56181:K(74-106)	O43181:L(58-175) | O00217:B(35-210)
14	5xtd	O43181	P56181	O00217	O43181:L(58-175) | P56181:K(74-106)	O43181:L(58-175) | O00217:B(35-210)
15	5o9z	O43395	Q6P2Q9	P55769	O43395:E(438-675) | Q6P2Q9:A(63-2319)	O43395:E(438-675) | P55769:O(3-128)
16	5j03	O43526	P0DP23	P0DP25	O43526:A(322-367) | P0DP23:B(3-148)	O43526:A(322-367) | P0DP25:B(3-148)
16	7cr3	O43526	P0DP23	P0DP25	O43526:G(70-367) | P0DP23:H(6-148)	O43526:G(70-367) | P0DP25:H(6-148)
16	7cr3	O43526	P0DP23	P0DP25	O43526:G(70-367) | P0DP23:H(6-148)	O43526:B(70-367) | P0DP25:C(6-148)
16	7cr3	O43526	P0DP23	P0DP25	O43526:G(70-367) | P0DP23:H(6-148)	O43526:A(70-367) | P0DP25:F(6-148)
16	7cr3	O43526	P0DP23	P0DP25	O43526:G(70-367) | P0DP23:H(6-148)	O43526:D(70-367) | P0DP25:E(6-148)
16	7cr3	O43526	P0DP23	P0DP25	O43526:D(70-367) | P0DP23:E(6-148)	O43526:G(70-367) | P0DP25:H(6-148)
16	7cr3	O43526	P0DP23	P0DP25	O43526:D(70-367) | P0DP23:E(6-148)	O43526:B(70-367) | P0DP25:C(6-148)
16	7cr3	O43526	P0DP23	P0DP25	O43526:D(70-367) | P0DP23:E(6-148)	O43526:A(70-367) | P0DP25:F(6-148)
16	7cr3	O43526	P0DP23	P0DP25	O43526:D(70-367) | P0DP23:E(6-148)	O43526:D(70-367) | P0DP25:E(6-148)
16	7cr3	O43526	P0DP23	P0DP25	O43526:B(70-367) | P0DP23:C(6-148)	O43526:G(70-367) | P0DP25:H(6-148)
16	7cr3	O43526	P0DP23	P0DP25	O43526:B(70-367) | P0DP23:C(6-148)	O43526:B(70-367) | P0DP25:C(6-148)
16	7cr3	O43526	P0DP23	P0DP25	O43526:B(70-367) | P0DP23:C(6-148)	O43526:A(70-367) | P0DP25:F(6-148)
16	7cr3	O43526	P0DP23	P0DP25	O43526:B(70-367) | P0DP23:C(6-148)	O43526:D(70-367) | P0DP25:E(6-148)
16	7cr3	O43526	P0DP23	P0DP25	O43526:A(70-367) | P0DP23:F(6-148)	O43526:G(70-367) | P0DP25:H(6-148)
16	7cr3	O43526	P0DP23	P0DP25	O43526:A(70-367) | P0DP23:F(6-148)	O43526:B(70-367) | P0DP25:C(6-148)
16	7cr3	O43526	P0DP23	P0DP25	O43526:A(70-367) | P0DP23:F(6-148)	O43526:A(70-367) | P0DP25:F(6-148)
16	7cr3	O43526	P0DP23	P0DP25	O43526:A(70-367) | P0DP23:F(6-148)	O43526:D(70-367) | P0DP25:E(6-148)
16	7cr7	O43526	P0DP23	P0DP25	O43526:G(70-367) | P0DP23:H(6-148)	O43526:A(70-367) | P0DP25:F(6-148)
16	7cr7	O43526	P0DP23	P0DP25	O43526:G(70-367) | P0DP23:H(6-148)	O43526:G(70-367) | P0DP25:H(6-148)
16	7cr7	O43526	P0DP23	P0DP25	O43526:G(70-367) | P0DP23:H(6-148)	O43526:B(70-367) | P0DP25:C(6-148)
16	7cr7	O43526	P0DP23	P0DP25	O43526:G(70-367) | P0DP23:H(6-148)	O43526:D(70-367) | P0DP25:E(6-148)
16	7cr7	O43526	P0DP23	P0DP25	O43526:D(70-367) | P0DP23:E(6-148)	O43526:A(70-367) | P0DP25:F(6-148)
16	7cr7	O43526	P0DP23	P0DP25	O43526:D(70-367) | P0DP23:E(6-148)	O43526:G(70-367) | P0DP25:H(6-148)
16	7cr7	O43526	P0DP23	P0DP25	O43526:D(70-367) | P0DP23:E(6-148)	O43526:B(70-367) | P0DP25:C(6-148)
16	7cr7	O43526	P0DP23	P0DP25	O43526:D(70-367) | P0DP23:E(6-148)	O43526:D(70-367) | P0DP25:E(6-148)
16	7cr7	O43526	P0DP23	P0DP25	O43526:A(70-367) | P0DP23:F(6-148)	O43526:A(70-367) | P0DP25:F(6-148)
16	7cr7	O43526	P0DP23	P0DP25	O43526:A(70-367) | P0DP23:F(6-148)	O43526:G(70-367) | P0DP25:H(6-148)
16	7cr7	O43526	P0DP23	P0DP25	O43526:A(70-367) | P0DP23:F(6-148)	O43526:B(70-367) | P0DP25:C(6-148)
16	7cr7	O43526	P0DP23	P0DP25	O43526:A(70-367) | P0DP23:F(6-148)	O43526:D(70-367) | P0DP25:E(6-148)
16	7cr7	O43526	P0DP23	P0DP25	O43526:B(70-367) | P0DP23:C(6-148)	O43526:A(70-367) | P0DP25:F(6-148)
16	7cr7	O43526	P0DP23	P0DP25	O43526:B(70-367) | P0DP23:C(6-148)	O43526:G(70-367) | P0DP25:H(6-148)
16	7cr7	O43526	P0DP23	P0DP25	O43526:B(70-367) | P0DP23:C(6-148)	O43526:B(70-367) | P0DP25:C(6-148)
16	7cr7	O43526	P0DP23	P0DP25	O43526:B(70-367) | P0DP23:C(6-148)	O43526:D(70-367) | P0DP25:E(6-148)
16	7cr4	O43526	P0DP23	P0DP25	O43526:A(70-367) | P0DP23:H(6-148)	O43526:F(70-367) | P0DP25:G(6-148)
16	7cr4	O43526	P0DP23	P0DP25	O43526:A(70-367) | P0DP23:H(6-148)	O43526:A(70-367) | P0DP25:H(6-148)
16	7cr4	O43526	P0DP23	P0DP25	O43526:A(70-367) | P0DP23:H(6-148)	O43526:B(70-367) | P0DP25:C(6-148)
16	7cr4	O43526	P0DP23	P0DP25	O43526:A(70-367) | P0DP23:H(6-148)	O43526:D(70-367) | P0DP25:E(6-148)
16	7cr4	O43526	P0DP23	P0DP25	O43526:F(70-367) | P0DP23:G(6-148)	O43526:F(70-367) | P0DP25:G(6-148)
16	7cr4	O43526	P0DP23	P0DP25	O43526:F(70-367) | P0DP23:G(6-148)	O43526:A(70-367) | P0DP25:H(6-148)
16	7cr4	O43526	P0DP23	P0DP25	O43526:F(70-367) | P0DP23:G(6-148)	O43526:B(70-367) | P0DP25:C(6-148)
16	7cr4	O43526	P0DP23	P0DP25	O43526:F(70-367) | P0DP23:G(6-148)	O43526:D(70-367) | P0DP25:E(6-148)
16	7cr4	O43526	P0DP23	P0DP25	O43526:B(70-367) | P0DP23:C(6-148)	O43526:F(70-367) | P0DP25:G(6-148)
16	7cr4	O43526	P0DP23	P0DP25	O43526:B(70-367) | P0DP23:C(6-148)	O43526:A(70-367) | P0DP25:H(6-148)
16	7cr4	O43526	P0DP23	P0DP25	O43526:B(70-367) | P0DP23:C(6-148)	O43526:B(70-367) | P0DP25:C(6-148)
16	7cr4	O43526	P0DP23	P0DP25	O43526:B(70-367) | P0DP23:C(6-148)	O43526:D(70-367) | P0DP25:E(6-148)
16	7cr4	O43526	P0DP23	P0DP25	O43526:D(70-367) | P0DP23:E(6-148)	O43526:F(70-367) | P0DP25:G(6-148)
16	7cr4	O43526	P0DP23	P0DP25	O43526:D(70-367) | P0DP23:E(6-148)	O43526:A(70-367) | P0DP25:H(6-148)
16	7cr4	O43526	P0DP23	P0DP25	O43526:D(70-367) | P0DP23:E(6-148)	O43526:B(70-367) | P0DP25:C(6-148)
16	7cr4	O43526	P0DP23	P0DP25	O43526:D(70-367) | P0DP23:E(6-148)	O43526:D(70-367) | P0DP25:E(6-148)
16	6feg	O43526	P0DP23	P0DP25	O43526:A(304-372) | P0DP23:B(2-149)	O43526:A(304-372) | P0DP25:B(2-149)
16	6feh	O43526	P0DP23	P0DP25	O43526:A(304-372) | P0DP23:B(2-149)	O43526:A(304-372) | P0DP25:B(2-149)
17	6id1	O43660	Q13573	Q9P013	O43660:T(184-500) | Q13573:R(47-318)	O43660:T(184-500) | Q9P013:P(3-229)
17	7dvq	O43660	Q13573	Q9P013	O43660:T(184-503) | Q13573:R(114-470)	O43660:T(184-503) | Q9P013:P(186-229)
17	6id0	O43660	Q13573	Q9P013	O43660:T(184-500) | Q13573:R(47-318)	O43660:T(184-500) | Q9P013:P(3-229)
17	6icz	O43660	Q13573	Q9P013	O43660:T(184-496) | Q13573:R(51-316)	O43660:T(184-496) | Q9P013:P(2-229)
17	6ff4	O43660	Q13573	Q9P013	O43660:D(181-500) | Q13573:C(83-334)	O43660:D(181-500) | Q9P013:R(18-229)
17	6zym	O43660	Q13573	Q9P013	O43660:D(186-500) | Q13573:C(67-302)	O43660:D(186-500) | Q9P013:R(23-75)
17	7aav	O43660	Q13573	Q9P013	O43660:G(181-500) | Q13573:v(129-334)	O43660:G(181-500) | Q9P013:R(186-229)
17	6ff7	O43660	Q13573	Q9P013	O43660:D(181-500) | Q13573:C(83-334)	O43660:D(181-500) | Q9P013:R(18-229)
17	5z58	O43660	Q13573	Q9P013	O43660:T(184-496) | Q13573:R(51-460)	O43660:T(184-496) | Q9P013:P(25-229)
17	5mqf	O43660	Q13573	Q9P013	O43660:D(186-499) | Q13573:C(95-334)	O43660:D(186-499) | Q9P013:R(23-229)
18	5xtc	O43674	Q9Y6M9	O75438	O43674:a(52-189) | Q9Y6M9:p(8-179)	O43674:a(52-189) | O75438:n(3-58)
18	5xtd	O43674	Q9Y6M9	O75438	O43674:a(52-189) | Q9Y6M9:p(8-179)	O43674:a(52-189) | O75438:n(3-58)
19	5xtc	O43920	O43674	P03923	O43920:h(2-105) | O43674:a(52-189)	O43920:h(2-105) | P03923:m(1-174)
19	5xtd	O43920	O43674	P03923	O43920:h(2-105) | O43674:a(52-189)	O43920:h(2-105) | P03923:m(1-174)
20	7a5p	O60306	Q9HCS7	Q9NW64	O60306:U(19-1367) | Q9HCS7:M(20-734)	O60306:U(19-1367) | Q9NW64:P(219-308)
21	5h6q	O60341	P68431	Q9UKL0	O60341:A(172-832) | P68431:C(2-16)	O60341:A(172-832) | Q9UKL0:B(312-442)
21	5h6r	O60341	P68431	Q9UKL0	O60341:A(172-833) | P68431:C(2-15)	O60341:A(172-833) | Q9UKL0:B(312-443)
21	5x60	O60341	P68431	Q9UKL0	O60341:A(172-833) | P68431:C(2-16)	O60341:A(172-833) | Q9UKL0:B(312-443)
21	2uxn	O60341	P68431	Q9UKL0	O60341:A(173-836) | P68431:E(2-8)	O60341:A(173-836) | Q9UKL0:B(311-443)
21	2x0l	O60341	P68431	Q9UKL0	O60341:A(171-836) | P68431:C(2-17)	O60341:A(171-836) | Q9UKL0:B(311-443)
22	5xtd	O75306	Q9NX14	Q9P0J0	O75306:Q(34-463) | Q9NX14:e(54-150)	O75306:Q(34-463) | Q9P0J0:W(7-144)
23	6xtx	O75419	Q9Y248	P49736	O75419:E(1-566) | Q9Y248:B(1-176)	O75419:E(1-566) | P49736:2(175-904)
23	6xty	O75419	Q9Y248	P49736	O75419:E(1-566) | Q9Y248:B(1-176)	O75419:E(1-566) | P49736:2(175-824)
24	5xtb	O75489	P56556	O75306	O75489:P(43-250) | P56556:E(16-128)	O75489:P(43-250) | O75306:Q(79-463)
24	5xtd	O75489	P56556	O75306	O75489:P(43-250) | P56556:E(16-128)	O75489:P(43-250) | O75306:Q(34-463)
25	7dvq	O75533	O75643	Q7RTV0	O75533:1(351-1304) | O75643:D(404-2125)	O75533:1(351-1304) | Q7RTV0:6(2-106)
26	7ay1	O94782	Q8TAF3	Q9BXW9	O94782:D(75-785) | Q8TAF3:E(13-675)	O94782:D(75-785) | Q9BXW9:B(189-1400)
27	5o9z	O94906	O43290	P83876	O94906:G(96-941) | O43290:P(142-214)	O94906:G(96-941) | P83876:J(3-137)
28	5xtd	O95298	Q9NX14	P51970	O95298:g(1-119) | Q9NX14:e(54-150)	O95298:g(1-119) | P51970:u(4-172)
28	5xtc	O95298	Q9NX14	P51970	O95298:g(1-119) | Q9NX14:e(54-150)	O95298:g(1-119) | P51970:u(4-172)
29	6ahu	O95707	O75818	P78345	O95707:D(76-220) | O75818:L(2-363)	O95707:D(76-220) | P78345:C(19-238)
29	6ahr	O95707	O75818	P78345	O95707:D(76-220) | O75818:L(2-363)	O95707:D(76-220) | P78345:C(19-238)
30	6h04	P01031	P07358	P13671	P01031:A(23-1369) | P07358:C(62-590)	P01031:A(23-1369) | P13671:B(23-763)
31	2a45	P02671	P02679	P00734	P02671:J(45-92) | P02679:L(28-71)	P02671:J(45-92) | P00734:B(364-621)
31	2a45	P02671	P02679	P00734	P02671:J(45-92) | P02679:L(28-71)	P02671:G(45-92) | P00734:E(364-621)
31	2a45	P02671	P02679	P00734	P02671:G(45-92) | P02679:I(32-71)	P02671:J(45-92) | P00734:B(364-621)
31	2a45	P02671	P02679	P00734	P02671:G(45-92) | P02679:I(32-71)	P02671:G(45-92) | P00734:E(364-621)
32	5xtc	P03905	P51970	Q9NX14	P03905:r(1-459) | P51970:u(4-172)	P03905:r(1-459) | Q9NX14:e(54-150)
32	5xtd	P03905	P51970	Q9NX14	P03905:r(1-459) | P51970:u(4-172)	P03905:r(1-459) | Q9NX14:e(54-150)
33	1i4f	P04439	P61769	P43358	P04439:A(25-299) | P61769:B(21-119)	P04439:A(25-299) | P43358:C(230-239)
34	6s7o	P04843	P04844	P46977	P04843:E(29-594) | P04844:F(368-629)	P04843:E(29-594) | P46977:A(7-705)
35	6s7o	P04844	P04843	P61803	P04844:F(368-629) | P04843:E(29-594)	P04844:F(368-629) | P61803:D(4-113)
35	6s7t	P04844	P04843	P61803	P04844:F(369-630) | P04843:E(29-464)	P04844:F(369-630) | P61803:D(10-112)
36	6d9h	P04899	P30542	P08173	P04899:A(173-355) | P30542:R(5-301)	P04899:A(173-355) | P08173:R(42-245)
37	5zbx	P04908	P49450	P06899	P04908:C(12-119) | P49450:E(48-134)	P04908:C(12-119) | P06899:D(33-125)
37	5zbx	P04908	P49450	P06899	P04908:C(12-119) | P49450:E(48-134)	P04908:G(16-119) | P06899:H(34-125)
37	6e0p	P04908	P49450	P06899	P04908:G(10-117) | P49450:A(42-140)	P04908:C(11-117) | P06899:D(31-125)
37	6e0p	P04908	P49450	P06899	P04908:G(10-117) | P49450:A(42-140)	P04908:G(10-117) | P06899:H(32-125)
37	6e0p	P04908	P49450	P06899	P04908:G(10-117) | P49450:E(42-140)	P04908:C(11-117) | P06899:D(31-125)
37	6e0p	P04908	P49450	P06899	P04908:G(10-117) | P49450:E(42-140)	P04908:G(10-117) | P06899:H(32-125)
37	6e0p	P04908	P49450	P06899	P04908:C(11-117) | P49450:E(42-140)	P04908:C(11-117) | P06899:D(31-125)
37	6e0p	P04908	P49450	P06899	P04908:C(11-117) | P49450:E(42-140)	P04908:G(10-117) | P06899:H(32-125)
37	6e0p	P04908	P49450	P06899	P04908:C(11-117) | P49450:A(42-140)	P04908:C(11-117) | P06899:D(31-125)
37	6e0p	P04908	P49450	P06899	P04908:C(11-117) | P49450:A(42-140)	P04908:G(10-117) | P06899:H(32-125)
37	5zbx	P04908	P49450	P06899	P04908:G(16-119) | P49450:A(48-134)	P04908:C(12-119) | P06899:D(33-125)
37	5zbx	P04908	P49450	P06899	P04908:G(16-119) | P49450:A(48-134)	P04908:G(16-119) | P06899:H(34-125)
37	6e0c	P04908	P49450	P06899	P04908:G(10-117) | P49450:E(42-140)	P04908:G(10-117) | P06899:H(32-125)
37	6e0c	P04908	P49450	P06899	P04908:G(10-117) | P49450:E(42-140)	P04908:C(11-117) | P06899:D(31-125)
37	6e0c	P04908	P49450	P06899	P04908:G(10-117) | P49450:A(42-140)	P04908:G(10-117) | P06899:H(32-125)
37	6e0c	P04908	P49450	P06899	P04908:G(10-117) | P49450:A(42-140)	P04908:C(11-117) | P06899:D(31-125)
37	6e0c	P04908	P49450	P06899	P04908:C(11-117) | P49450:A(42-140)	P04908:G(10-117) | P06899:H(32-125)
37	6e0c	P04908	P49450	P06899	P04908:C(11-117) | P49450:A(42-140)	P04908:C(11-117) | P06899:D(31-125)
37	6e0c	P04908	P49450	P06899	P04908:C(11-117) | P49450:E(42-140)	P04908:G(10-117) | P06899:H(32-125)
37	6e0c	P04908	P49450	P06899	P04908:C(11-117) | P49450:E(42-140)	P04908:C(11-117) | P06899:D(31-125)
37	3wtp	P04908	P49450	P06899	P04908:G(15-117) | P49450:A(46-134)	P04908:C(13-119) | P06899:D(31-124)
37	3wtp	P04908	P49450	P06899	P04908:G(15-117) | P49450:A(46-134)	P04908:G(15-117) | P06899:H(33-125)
37	5z23	P04908	P49450	P06899	P04908:C(13-118) | P49450:E(48-134)	P04908:C(13-118) | P06899:D(33-124)
37	5z23	P04908	P49450	P06899	P04908:C(13-118) | P49450:E(48-134)	P04908:G(16-119) | P06899:H(34-125)
37	5z23	P04908	P49450	P06899	P04908:G(16-119) | P49450:A(48-134)	P04908:C(13-118) | P06899:D(33-124)
37	5z23	P04908	P49450	P06899	P04908:G(16-119) | P49450:A(48-134)	P04908:G(16-119) | P06899:H(34-125)
37	7d20	P04908	P49450	P06899	P04908:G(11-119) | P49450:E(45-135)	P04908:G(11-119) | P06899:H(34-125)
37	7d20	P04908	P49450	P06899	P04908:G(11-119) | P49450:E(45-135)	P04908:C(13-119) | P06899:D(34-126)
37	7d20	P04908	P49450	P06899	P04908:C(13-119) | P49450:A(46-134)	P04908:G(11-119) | P06899:H(34-125)
37	7d20	P04908	P49450	P06899	P04908:C(13-119) | P49450:A(46-134)	P04908:C(13-119) | P06899:D(34-126)
37	6o1d	P04908	P49450	P06899	P04908:G(10-117) | P49450:E(42-140)	P04908:G(10-117) | P06899:H(32-125)
37	6o1d	P04908	P49450	P06899	P04908:G(10-117) | P49450:E(42-140)	P04908:C(11-117) | P06899:D(32-125)
37	6o1d	P04908	P49450	P06899	P04908:G(10-117) | P49450:A(42-140)	P04908:G(10-117) | P06899:H(32-125)
37	6o1d	P04908	P49450	P06899	P04908:G(10-117) | P49450:A(42-140)	P04908:C(11-117) | P06899:D(32-125)
37	6o1d	P04908	P49450	P06899	P04908:C(11-117) | P49450:E(42-140)	P04908:G(10-117) | P06899:H(32-125)
37	6o1d	P04908	P49450	P06899	P04908:C(11-117) | P49450:E(42-140)	P04908:C(11-117) | P06899:D(32-125)
37	3an2	P04908	P49450	P06899	P04908:G(16-115) | P49450:A(46-134)	P04908:G(16-115) | P06899:H(36-125)
37	3an2	P04908	P49450	P06899	P04908:G(16-115) | P49450:A(46-134)	P04908:C(17-113) | P06899:D(36-125)
37	3an2	P04908	P49450	P06899	P04908:C(17-113) | P49450:E(48-135)	P04908:G(16-115) | P06899:H(36-125)
37	3an2	P04908	P49450	P06899	P04908:C(17-113) | P49450:E(48-135)	P04908:C(17-113) | P06899:D(36-125)
37	6buz	P04908	P49450	P06899	P04908:C(12-118) | P49450:E(45-135)	P04908:G(12-118) | P06899:H(32-125)
37	6buz	P04908	P49450	P06899	P04908:C(12-118) | P49450:E(45-135)	P04908:C(12-118) | P06899:D(32-125)
37	6buz	P04908	P49450	P06899	P04908:G(12-118) | P49450:A(45-135)	P04908:G(12-118) | P06899:H(32-125)
37	6buz	P04908	P49450	P06899	P04908:G(12-118) | P49450:A(45-135)	P04908:C(12-118) | P06899:D(32-125)
37	6l49	P04908	P49450	P06899	P04908:G(16-115) | P49450:A(46-134)	P04908:U(17-119) | P06899:V(32-126)
37	6l49	P04908	P49450	P06899	P04908:G(16-115) | P49450:A(46-134)	P04908:Q(15-119) | P06899:R(33-125)
37	6l49	P04908	P49450	P06899	P04908:G(16-115) | P49450:A(46-134)	P04908:M(17-119) | P06899:N(32-126)
37	6l49	P04908	P49450	P06899	P04908:G(16-115) | P49450:A(46-134)	P04908:Y(15-119) | P06899:Z(33-125)
37	6l49	P04908	P49450	P06899	P04908:G(16-115) | P49450:A(46-134)	P04908:G(16-115) | P06899:H(36-125)
37	6l49	P04908	P49450	P06899	P04908:G(16-115) | P49450:A(46-134)	P04908:C(17-113) | P06899:D(36-125)
37	6l49	P04908	P49450	P06899	P04908:C(17-113) | P49450:E(48-135)	P04908:U(17-119) | P06899:V(32-126)
37	6l49	P04908	P49450	P06899	P04908:C(17-113) | P49450:E(48-135)	P04908:Q(15-119) | P06899:R(33-125)
37	6l49	P04908	P49450	P06899	P04908:C(17-113) | P49450:E(48-135)	P04908:M(17-119) | P06899:N(32-126)
37	6l49	P04908	P49450	P06899	P04908:C(17-113) | P49450:E(48-135)	P04908:Y(15-119) | P06899:Z(33-125)
37	6l49	P04908	P49450	P06899	P04908:C(17-113) | P49450:E(48-135)	P04908:G(16-115) | P06899:H(36-125)
37	6l49	P04908	P49450	P06899	P04908:C(17-113) | P49450:E(48-135)	P04908:C(17-113) | P06899:D(36-125)
38	7d43	P05198	Q14232	P41091	P05198:K(6-271) | Q14232:A(1-305)	P05198:K(6-271) | P41091:P(40-460)
38	7d43	P05198	Q14232	P41091	P05198:L(6-181) | Q14232:B(1-305)	P05198:K(6-271) | P41091:P(40-460)
38	6k72	P05198	Q14232	P41091	P05198:K(7-271) | Q14232:A(4-305)	P05198:K(7-271) | P41091:P(40-460)
38	6k72	P05198	Q14232	P41091	P05198:L(7-187) | Q14232:B(5-305)	P05198:K(7-271) | P41091:P(40-460)
39	6jxr	P07766	P04234	P09693	P07766:e(33-155) | P04234:d(22-129)	P07766:f(33-156) | P09693:g(24-138)
39	6jxr	P07766	P04234	P09693	P07766:e(33-155) | P04234:d(22-129)	P07766:e(33-155) | P09693:g(24-138)
40	5xte	P08574	P07919	P47985	P08574:U(85-325) | P07919:R(18-91)	P08574:U(85-325) | P47985:P(79-274)
40	5xte	P08574	P07919	P47985	P08574:U(85-325) | P07919:R(18-91)	P08574:H(85-325) | P47985:P(79-274)
40	5xte	P08574	P07919	P47985	P08574:U(85-325) | P07919:R(18-91)	P08574:H(85-325) | P47985:C(79-274)
40	5xte	P08574	P07919	P47985	P08574:U(85-325) | P07919:R(18-91)	P08574:U(85-325) | P47985:C(79-274)
40	5xte	P08574	P07919	P47985	P08574:H(85-325) | P07919:E(18-91)	P08574:U(85-325) | P47985:P(79-274)
40	5xte	P08574	P07919	P47985	P08574:H(85-325) | P07919:E(18-91)	P08574:H(85-325) | P47985:P(79-274)
40	5xte	P08574	P07919	P47985	P08574:H(85-325) | P07919:E(18-91)	P08574:H(85-325) | P47985:C(79-274)
40	5xte	P08574	P07919	P47985	P08574:H(85-325) | P07919:E(18-91)	P08574:U(85-325) | P47985:C(79-274)
41	6ff7	P08579	Q12874	Q13435	P08579:X(3-225) | Q12874:9(1-499)	P08579:X(3-225) | Q13435:8(458-601)
42	6ff7	P09661	P14678	P08579	P09661:W(2-163) | P14678:m(4-87)	P09661:W(2-163) | P08579:X(3-225)
43	6jou	P0C0S5	P68431	Q16778	P0C0S5:C(15-120) | P68431:E(37-135)	P0C0S5:G(18-119) | Q16778:H(33-124)
43	6jou	P0C0S5	P68431	Q16778	P0C0S5:G(18-119) | P68431:A(39-134)	P0C0S5:G(18-119) | Q16778:H(33-124)
43	5z30	P0C0S5	P68431	Q16778	P0C0S5:G(11-120) | P68431:A(39-134)	P0C0S5:G(11-120) | Q16778:H(34-124)
43	5z30	P0C0S5	P68431	Q16778	P0C0S5:C(16-120) | P68431:E(37-135)	P0C0S5:G(11-120) | Q16778:H(34-124)
44	6jto	P10321	P01116	P61769	P10321:A(26-298) | P01116:C(10-19)	P10321:A(26-298) | P61769:B(21-118)
45	6tnz	P12004	P28340	P39748	P12004:F(1-255) | P28340:A(78-1107)	P12004:E(1-255) | P39748:H(2-353)
46	6erh	P13010	Q9H9Q4	P12956	P13010:B(2-542) | Q9H9Q4:M(293-299)	P13010:D(2-543) | P12956:C(34-534)
46	6erh	P13010	Q9H9Q4	P12956	P13010:B(2-542) | Q9H9Q4:M(293-299)	P13010:B(2-542) | P12956:A(34-534)
46	6erh	P13010	Q9H9Q4	P12956	P13010:D(2-543) | Q9H9Q4:T(294-299)	P13010:D(2-543) | P12956:C(34-534)
46	6erh	P13010	Q9H9Q4	P12956	P13010:D(2-543) | Q9H9Q4:T(294-299)	P13010:B(2-542) | P12956:A(34-534)
46	6erg	P13010	Q9H9Q4	P12956	P13010:E(2-543) | Q9H9Q4:C(293-299)	P13010:E(2-543) | P12956:D(32-534)
46	6erg	P13010	Q9H9Q4	P12956	P13010:E(2-543) | Q9H9Q4:C(293-299)	P13010:B(2-542) | P12956:A(34-534)
46	6erg	P13010	Q9H9Q4	P12956	P13010:B(2-542) | Q9H9Q4:F(293-299)	P13010:E(2-543) | P12956:D(32-534)
46	6erg	P13010	Q9H9Q4	P12956	P13010:B(2-542) | Q9H9Q4:F(293-299)	P13010:B(2-542) | P12956:A(34-534)
46	7lt3	P13010	Q9H9Q4	P12956	P13010:K(6-557) | Q9H9Q4:H(1-225)	P13010:B(6-557) | P12956:A(30-534)
46	7lt3	P13010	Q9H9Q4	P12956	P13010:K(6-557) | Q9H9Q4:H(1-225)	P13010:K(6-557) | P12956:J(30-534)
46	7lt3	P13010	Q9H9Q4	P12956	P13010:B(6-557) | Q9H9Q4:I(1-225)	P13010:B(6-557) | P12956:A(30-534)
46	7lt3	P13010	Q9H9Q4	P12956	P13010:B(6-557) | Q9H9Q4:I(1-225)	P13010:K(6-557) | P12956:J(30-534)
46	7lsy	P13010	Q9H9Q4	P12956	P13010:K(6-541) | Q9H9Q4:H(1-225)	P13010:K(6-541) | P12956:J(30-534)
46	7lsy	P13010	Q9H9Q4	P12956	P13010:K(6-541) | Q9H9Q4:H(1-225)	P13010:B(6-541) | P12956:A(30-534)
46	7lsy	P13010	Q9H9Q4	P12956	P13010:B(6-541) | Q9H9Q4:I(1-225)	P13010:K(6-541) | P12956:J(30-534)
46	7lsy	P13010	Q9H9Q4	P12956	P13010:B(6-541) | Q9H9Q4:I(1-225)	P13010:B(6-541) | P12956:A(30-534)
47	5z62	P13073	P09669	P00395	P13073:D(26-169) | P09669:I(3-75)	P13073:D(26-169) | P00395:A(1-513)
48	4zp3	P13861	O43687	Q9P0M2	P13861:G(3-44) | O43687:P(51-80)	P13861:G(3-44) | Q9P0M2:P(295-324)
48	4zp3	P13861	O43687	Q9P0M2	P13861:G(3-44) | O43687:P(51-80)	P13861:H(4-44) | Q9P0M2:P(295-324)
48	4zp3	P13861	O43687	Q9P0M2	P13861:G(3-44) | O43687:P(51-80)	P13861:A(2-44) | Q9P0M2:M(293-320)
48	4zp3	P13861	O43687	Q9P0M2	P13861:G(3-44) | O43687:P(51-80)	P13861:L(2-44) | Q9P0M2:R(292-318)
48	4zp3	P13861	O43687	Q9P0M2	P13861:G(3-44) | O43687:P(51-80)	P13861:D(4-44) | Q9P0M2:N(292-319)
48	4zp3	P13861	O43687	Q9P0M2	P13861:G(3-44) | O43687:P(51-80)	P13861:J(4-44) | Q9P0M2:Q(292-318)
48	4zp3	P13861	O43687	Q9P0M2	P13861:G(3-44) | O43687:P(51-80)	P13861:F(4-44) | Q9P0M2:O(292-318)
48	4zp3	P13861	O43687	Q9P0M2	P13861:G(3-44) | O43687:P(51-80)	P13861:C(6-44) | Q9P0M2:N(292-319)
48	4zp3	P13861	O43687	Q9P0M2	P13861:G(3-44) | O43687:P(51-80)	P13861:B(6-44) | Q9P0M2:M(293-320)
48	4zp3	P13861	O43687	Q9P0M2	P13861:G(3-44) | O43687:P(51-80)	P13861:E(6-44) | Q9P0M2:O(292-318)
48	4zp3	P13861	O43687	Q9P0M2	P13861:G(3-44) | O43687:P(51-80)	P13861:K(7-44) | Q9P0M2:R(292-318)
48	4zp3	P13861	O43687	Q9P0M2	P13861:G(3-44) | O43687:P(51-80)	P13861:I(7-44) | Q9P0M2:Q(292-318)
48	4zp3	P13861	O43687	Q9P0M2	P13861:H(4-44) | O43687:P(51-80)	P13861:G(3-44) | Q9P0M2:P(295-324)
48	4zp3	P13861	O43687	Q9P0M2	P13861:H(4-44) | O43687:P(51-80)	P13861:H(4-44) | Q9P0M2:P(295-324)
48	4zp3	P13861	O43687	Q9P0M2	P13861:H(4-44) | O43687:P(51-80)	P13861:A(2-44) | Q9P0M2:M(293-320)
48	4zp3	P13861	O43687	Q9P0M2	P13861:H(4-44) | O43687:P(51-80)	P13861:L(2-44) | Q9P0M2:R(292-318)
48	4zp3	P13861	O43687	Q9P0M2	P13861:H(4-44) | O43687:P(51-80)	P13861:D(4-44) | Q9P0M2:N(292-319)
48	4zp3	P13861	O43687	Q9P0M2	P13861:H(4-44) | O43687:P(51-80)	P13861:J(4-44) | Q9P0M2:Q(292-318)
48	4zp3	P13861	O43687	Q9P0M2	P13861:H(4-44) | O43687:P(51-80)	P13861:F(4-44) | Q9P0M2:O(292-318)
48	4zp3	P13861	O43687	Q9P0M2	P13861:H(4-44) | O43687:P(51-80)	P13861:C(6-44) | Q9P0M2:N(292-319)
48	4zp3	P13861	O43687	Q9P0M2	P13861:H(4-44) | O43687:P(51-80)	P13861:B(6-44) | Q9P0M2:M(293-320)
48	4zp3	P13861	O43687	Q9P0M2	P13861:H(4-44) | O43687:P(51-80)	P13861:E(6-44) | Q9P0M2:O(292-318)
48	4zp3	P13861	O43687	Q9P0M2	P13861:H(4-44) | O43687:P(51-80)	P13861:K(7-44) | Q9P0M2:R(292-318)
48	4zp3	P13861	O43687	Q9P0M2	P13861:H(4-44) | O43687:P(51-80)	P13861:I(7-44) | Q9P0M2:Q(292-318)
48	4zp3	P13861	O43687	Q9P0M2	P13861:A(2-44) | O43687:M(49-76)	P13861:G(3-44) | Q9P0M2:P(295-324)
48	4zp3	P13861	O43687	Q9P0M2	P13861:A(2-44) | O43687:M(49-76)	P13861:H(4-44) | Q9P0M2:P(295-324)
48	4zp3	P13861	O43687	Q9P0M2	P13861:A(2-44) | O43687:M(49-76)	P13861:A(2-44) | Q9P0M2:M(293-320)
48	4zp3	P13861	O43687	Q9P0M2	P13861:A(2-44) | O43687:M(49-76)	P13861:L(2-44) | Q9P0M2:R(292-318)
48	4zp3	P13861	O43687	Q9P0M2	P13861:A(2-44) | O43687:M(49-76)	P13861:D(4-44) | Q9P0M2:N(292-319)
48	4zp3	P13861	O43687	Q9P0M2	P13861:A(2-44) | O43687:M(49-76)	P13861:J(4-44) | Q9P0M2:Q(292-318)
48	4zp3	P13861	O43687	Q9P0M2	P13861:A(2-44) | O43687:M(49-76)	P13861:F(4-44) | Q9P0M2:O(292-318)
48	4zp3	P13861	O43687	Q9P0M2	P13861:A(2-44) | O43687:M(49-76)	P13861:C(6-44) | Q9P0M2:N(292-319)
48	4zp3	P13861	O43687	Q9P0M2	P13861:A(2-44) | O43687:M(49-76)	P13861:B(6-44) | Q9P0M2:M(293-320)
48	4zp3	P13861	O43687	Q9P0M2	P13861:A(2-44) | O43687:M(49-76)	P13861:E(6-44) | Q9P0M2:O(292-318)
48	4zp3	P13861	O43687	Q9P0M2	P13861:A(2-44) | O43687:M(49-76)	P13861:K(7-44) | Q9P0M2:R(292-318)
48	4zp3	P13861	O43687	Q9P0M2	P13861:A(2-44) | O43687:M(49-76)	P13861:I(7-44) | Q9P0M2:Q(292-318)
48	4zp3	P13861	O43687	Q9P0M2	P13861:D(4-44) | O43687:N(48-75)	P13861:G(3-44) | Q9P0M2:P(295-324)
48	4zp3	P13861	O43687	Q9P0M2	P13861:D(4-44) | O43687:N(48-75)	P13861:H(4-44) | Q9P0M2:P(295-324)
48	4zp3	P13861	O43687	Q9P0M2	P13861:D(4-44) | O43687:N(48-75)	P13861:A(2-44) | Q9P0M2:M(293-320)
48	4zp3	P13861	O43687	Q9P0M2	P13861:D(4-44) | O43687:N(48-75)	P13861:L(2-44) | Q9P0M2:R(292-318)
48	4zp3	P13861	O43687	Q9P0M2	P13861:D(4-44) | O43687:N(48-75)	P13861:D(4-44) | Q9P0M2:N(292-319)
48	4zp3	P13861	O43687	Q9P0M2	P13861:D(4-44) | O43687:N(48-75)	P13861:J(4-44) | Q9P0M2:Q(292-318)
48	4zp3	P13861	O43687	Q9P0M2	P13861:D(4-44) | O43687:N(48-75)	P13861:F(4-44) | Q9P0M2:O(292-318)
48	4zp3	P13861	O43687	Q9P0M2	P13861:D(4-44) | O43687:N(48-75)	P13861:C(6-44) | Q9P0M2:N(292-319)
48	4zp3	P13861	O43687	Q9P0M2	P13861:D(4-44) | O43687:N(48-75)	P13861:B(6-44) | Q9P0M2:M(293-320)
48	4zp3	P13861	O43687	Q9P0M2	P13861:D(4-44) | O43687:N(48-75)	P13861:E(6-44) | Q9P0M2:O(292-318)
48	4zp3	P13861	O43687	Q9P0M2	P13861:D(4-44) | O43687:N(48-75)	P13861:K(7-44) | Q9P0M2:R(292-318)
48	4zp3	P13861	O43687	Q9P0M2	P13861:D(4-44) | O43687:N(48-75)	P13861:I(7-44) | Q9P0M2:Q(292-318)
48	4zp3	P13861	O43687	Q9P0M2	P13861:B(6-44) | O43687:M(49-76)	P13861:G(3-44) | Q9P0M2:P(295-324)
48	4zp3	P13861	O43687	Q9P0M2	P13861:B(6-44) | O43687:M(49-76)	P13861:H(4-44) | Q9P0M2:P(295-324)
48	4zp3	P13861	O43687	Q9P0M2	P13861:B(6-44) | O43687:M(49-76)	P13861:A(2-44) | Q9P0M2:M(293-320)
48	4zp3	P13861	O43687	Q9P0M2	P13861:B(6-44) | O43687:M(49-76)	P13861:L(2-44) | Q9P0M2:R(292-318)
48	4zp3	P13861	O43687	Q9P0M2	P13861:B(6-44) | O43687:M(49-76)	P13861:D(4-44) | Q9P0M2:N(292-319)
48	4zp3	P13861	O43687	Q9P0M2	P13861:B(6-44) | O43687:M(49-76)	P13861:J(4-44) | Q9P0M2:Q(292-318)
48	4zp3	P13861	O43687	Q9P0M2	P13861:B(6-44) | O43687:M(49-76)	P13861:F(4-44) | Q9P0M2:O(292-318)
48	4zp3	P13861	O43687	Q9P0M2	P13861:B(6-44) | O43687:M(49-76)	P13861:C(6-44) | Q9P0M2:N(292-319)
48	4zp3	P13861	O43687	Q9P0M2	P13861:B(6-44) | O43687:M(49-76)	P13861:B(6-44) | Q9P0M2:M(293-320)
48	4zp3	P13861	O43687	Q9P0M2	P13861:B(6-44) | O43687:M(49-76)	P13861:E(6-44) | Q9P0M2:O(292-318)
48	4zp3	P13861	O43687	Q9P0M2	P13861:B(6-44) | O43687:M(49-76)	P13861:K(7-44) | Q9P0M2:R(292-318)
48	4zp3	P13861	O43687	Q9P0M2	P13861:B(6-44) | O43687:M(49-76)	P13861:I(7-44) | Q9P0M2:Q(292-318)
48	4zp3	P13861	O43687	Q9P0M2	P13861:C(6-44) | O43687:N(48-75)	P13861:G(3-44) | Q9P0M2:P(295-324)
48	4zp3	P13861	O43687	Q9P0M2	P13861:C(6-44) | O43687:N(48-75)	P13861:H(4-44) | Q9P0M2:P(295-324)
48	4zp3	P13861	O43687	Q9P0M2	P13861:C(6-44) | O43687:N(48-75)	P13861:A(2-44) | Q9P0M2:M(293-320)
48	4zp3	P13861	O43687	Q9P0M2	P13861:C(6-44) | O43687:N(48-75)	P13861:L(2-44) | Q9P0M2:R(292-318)
48	4zp3	P13861	O43687	Q9P0M2	P13861:C(6-44) | O43687:N(48-75)	P13861:D(4-44) | Q9P0M2:N(292-319)
48	4zp3	P13861	O43687	Q9P0M2	P13861:C(6-44) | O43687:N(48-75)	P13861:J(4-44) | Q9P0M2:Q(292-318)
48	4zp3	P13861	O43687	Q9P0M2	P13861:C(6-44) | O43687:N(48-75)	P13861:F(4-44) | Q9P0M2:O(292-318)
48	4zp3	P13861	O43687	Q9P0M2	P13861:C(6-44) | O43687:N(48-75)	P13861:C(6-44) | Q9P0M2:N(292-319)
48	4zp3	P13861	O43687	Q9P0M2	P13861:C(6-44) | O43687:N(48-75)	P13861:B(6-44) | Q9P0M2:M(293-320)
48	4zp3	P13861	O43687	Q9P0M2	P13861:C(6-44) | O43687:N(48-75)	P13861:E(6-44) | Q9P0M2:O(292-318)
48	4zp3	P13861	O43687	Q9P0M2	P13861:C(6-44) | O43687:N(48-75)	P13861:K(7-44) | Q9P0M2:R(292-318)
48	4zp3	P13861	O43687	Q9P0M2	P13861:C(6-44) | O43687:N(48-75)	P13861:I(7-44) | Q9P0M2:Q(292-318)
48	4zp3	P13861	O43687	Q9P0M2	P13861:L(2-44) | O43687:R(48-74)	P13861:G(3-44) | Q9P0M2:P(295-324)
48	4zp3	P13861	O43687	Q9P0M2	P13861:L(2-44) | O43687:R(48-74)	P13861:H(4-44) | Q9P0M2:P(295-324)
48	4zp3	P13861	O43687	Q9P0M2	P13861:L(2-44) | O43687:R(48-74)	P13861:A(2-44) | Q9P0M2:M(293-320)
48	4zp3	P13861	O43687	Q9P0M2	P13861:L(2-44) | O43687:R(48-74)	P13861:L(2-44) | Q9P0M2:R(292-318)
48	4zp3	P13861	O43687	Q9P0M2	P13861:L(2-44) | O43687:R(48-74)	P13861:D(4-44) | Q9P0M2:N(292-319)
48	4zp3	P13861	O43687	Q9P0M2	P13861:L(2-44) | O43687:R(48-74)	P13861:J(4-44) | Q9P0M2:Q(292-318)
48	4zp3	P13861	O43687	Q9P0M2	P13861:L(2-44) | O43687:R(48-74)	P13861:F(4-44) | Q9P0M2:O(292-318)
48	4zp3	P13861	O43687	Q9P0M2	P13861:L(2-44) | O43687:R(48-74)	P13861:C(6-44) | Q9P0M2:N(292-319)
48	4zp3	P13861	O43687	Q9P0M2	P13861:L(2-44) | O43687:R(48-74)	P13861:B(6-44) | Q9P0M2:M(293-320)
48	4zp3	P13861	O43687	Q9P0M2	P13861:L(2-44) | O43687:R(48-74)	P13861:E(6-44) | Q9P0M2:O(292-318)
48	4zp3	P13861	O43687	Q9P0M2	P13861:L(2-44) | O43687:R(48-74)	P13861:K(7-44) | Q9P0M2:R(292-318)
48	4zp3	P13861	O43687	Q9P0M2	P13861:L(2-44) | O43687:R(48-74)	P13861:I(7-44) | Q9P0M2:Q(292-318)
48	4zp3	P13861	O43687	Q9P0M2	P13861:J(4-44) | O43687:Q(48-74)	P13861:G(3-44) | Q9P0M2:P(295-324)
48	4zp3	P13861	O43687	Q9P0M2	P13861:J(4-44) | O43687:Q(48-74)	P13861:H(4-44) | Q9P0M2:P(295-324)
48	4zp3	P13861	O43687	Q9P0M2	P13861:J(4-44) | O43687:Q(48-74)	P13861:A(2-44) | Q9P0M2:M(293-320)
48	4zp3	P13861	O43687	Q9P0M2	P13861:J(4-44) | O43687:Q(48-74)	P13861:L(2-44) | Q9P0M2:R(292-318)
48	4zp3	P13861	O43687	Q9P0M2	P13861:J(4-44) | O43687:Q(48-74)	P13861:D(4-44) | Q9P0M2:N(292-319)
48	4zp3	P13861	O43687	Q9P0M2	P13861:J(4-44) | O43687:Q(48-74)	P13861:J(4-44) | Q9P0M2:Q(292-318)
48	4zp3	P13861	O43687	Q9P0M2	P13861:J(4-44) | O43687:Q(48-74)	P13861:F(4-44) | Q9P0M2:O(292-318)
48	4zp3	P13861	O43687	Q9P0M2	P13861:J(4-44) | O43687:Q(48-74)	P13861:C(6-44) | Q9P0M2:N(292-319)
48	4zp3	P13861	O43687	Q9P0M2	P13861:J(4-44) | O43687:Q(48-74)	P13861:B(6-44) | Q9P0M2:M(293-320)
48	4zp3	P13861	O43687	Q9P0M2	P13861:J(4-44) | O43687:Q(48-74)	P13861:E(6-44) | Q9P0M2:O(292-318)
48	4zp3	P13861	O43687	Q9P0M2	P13861:J(4-44) | O43687:Q(48-74)	P13861:K(7-44) | Q9P0M2:R(292-318)
48	4zp3	P13861	O43687	Q9P0M2	P13861:J(4-44) | O43687:Q(48-74)	P13861:I(7-44) | Q9P0M2:Q(292-318)
48	4zp3	P13861	O43687	Q9P0M2	P13861:F(4-44) | O43687:O(48-74)	P13861:G(3-44) | Q9P0M2:P(295-324)
48	4zp3	P13861	O43687	Q9P0M2	P13861:F(4-44) | O43687:O(48-74)	P13861:H(4-44) | Q9P0M2:P(295-324)
48	4zp3	P13861	O43687	Q9P0M2	P13861:F(4-44) | O43687:O(48-74)	P13861:A(2-44) | Q9P0M2:M(293-320)
48	4zp3	P13861	O43687	Q9P0M2	P13861:F(4-44) | O43687:O(48-74)	P13861:L(2-44) | Q9P0M2:R(292-318)
48	4zp3	P13861	O43687	Q9P0M2	P13861:F(4-44) | O43687:O(48-74)	P13861:D(4-44) | Q9P0M2:N(292-319)
48	4zp3	P13861	O43687	Q9P0M2	P13861:F(4-44) | O43687:O(48-74)	P13861:J(4-44) | Q9P0M2:Q(292-318)
48	4zp3	P13861	O43687	Q9P0M2	P13861:F(4-44) | O43687:O(48-74)	P13861:F(4-44) | Q9P0M2:O(292-318)
48	4zp3	P13861	O43687	Q9P0M2	P13861:F(4-44) | O43687:O(48-74)	P13861:C(6-44) | Q9P0M2:N(292-319)
48	4zp3	P13861	O43687	Q9P0M2	P13861:F(4-44) | O43687:O(48-74)	P13861:B(6-44) | Q9P0M2:M(293-320)
48	4zp3	P13861	O43687	Q9P0M2	P13861:F(4-44) | O43687:O(48-74)	P13861:E(6-44) | Q9P0M2:O(292-318)
48	4zp3	P13861	O43687	Q9P0M2	P13861:F(4-44) | O43687:O(48-74)	P13861:K(7-44) | Q9P0M2:R(292-318)
48	4zp3	P13861	O43687	Q9P0M2	P13861:F(4-44) | O43687:O(48-74)	P13861:I(7-44) | Q9P0M2:Q(292-318)
48	4zp3	P13861	O43687	Q9P0M2	P13861:E(6-44) | O43687:O(48-74)	P13861:G(3-44) | Q9P0M2:P(295-324)
48	4zp3	P13861	O43687	Q9P0M2	P13861:E(6-44) | O43687:O(48-74)	P13861:H(4-44) | Q9P0M2:P(295-324)
48	4zp3	P13861	O43687	Q9P0M2	P13861:E(6-44) | O43687:O(48-74)	P13861:A(2-44) | Q9P0M2:M(293-320)
48	4zp3	P13861	O43687	Q9P0M2	P13861:E(6-44) | O43687:O(48-74)	P13861:L(2-44) | Q9P0M2:R(292-318)
48	4zp3	P13861	O43687	Q9P0M2	P13861:E(6-44) | O43687:O(48-74)	P13861:D(4-44) | Q9P0M2:N(292-319)
48	4zp3	P13861	O43687	Q9P0M2	P13861:E(6-44) | O43687:O(48-74)	P13861:J(4-44) | Q9P0M2:Q(292-318)
48	4zp3	P13861	O43687	Q9P0M2	P13861:E(6-44) | O43687:O(48-74)	P13861:F(4-44) | Q9P0M2:O(292-318)
48	4zp3	P13861	O43687	Q9P0M2	P13861:E(6-44) | O43687:O(48-74)	P13861:C(6-44) | Q9P0M2:N(292-319)
48	4zp3	P13861	O43687	Q9P0M2	P13861:E(6-44) | O43687:O(48-74)	P13861:B(6-44) | Q9P0M2:M(293-320)
48	4zp3	P13861	O43687	Q9P0M2	P13861:E(6-44) | O43687:O(48-74)	P13861:E(6-44) | Q9P0M2:O(292-318)
48	4zp3	P13861	O43687	Q9P0M2	P13861:E(6-44) | O43687:O(48-74)	P13861:K(7-44) | Q9P0M2:R(292-318)
48	4zp3	P13861	O43687	Q9P0M2	P13861:E(6-44) | O43687:O(48-74)	P13861:I(7-44) | Q9P0M2:Q(292-318)
48	4zp3	P13861	O43687	Q9P0M2	P13861:I(7-44) | O43687:Q(48-74)	P13861:G(3-44) | Q9P0M2:P(295-324)
48	4zp3	P13861	O43687	Q9P0M2	P13861:I(7-44) | O43687:Q(48-74)	P13861:H(4-44) | Q9P0M2:P(295-324)
48	4zp3	P13861	O43687	Q9P0M2	P13861:I(7-44) | O43687:Q(48-74)	P13861:A(2-44) | Q9P0M2:M(293-320)
48	4zp3	P13861	O43687	Q9P0M2	P13861:I(7-44) | O43687:Q(48-74)	P13861:L(2-44) | Q9P0M2:R(292-318)
48	4zp3	P13861	O43687	Q9P0M2	P13861:I(7-44) | O43687:Q(48-74)	P13861:D(4-44) | Q9P0M2:N(292-319)
48	4zp3	P13861	O43687	Q9P0M2	P13861:I(7-44) | O43687:Q(48-74)	P13861:J(4-44) | Q9P0M2:Q(292-318)
48	4zp3	P13861	O43687	Q9P0M2	P13861:I(7-44) | O43687:Q(48-74)	P13861:F(4-44) | Q9P0M2:O(292-318)
48	4zp3	P13861	O43687	Q9P0M2	P13861:I(7-44) | O43687:Q(48-74)	P13861:C(6-44) | Q9P0M2:N(292-319)
48	4zp3	P13861	O43687	Q9P0M2	P13861:I(7-44) | O43687:Q(48-74)	P13861:B(6-44) | Q9P0M2:M(293-320)
48	4zp3	P13861	O43687	Q9P0M2	P13861:I(7-44) | O43687:Q(48-74)	P13861:E(6-44) | Q9P0M2:O(292-318)
48	4zp3	P13861	O43687	Q9P0M2	P13861:I(7-44) | O43687:Q(48-74)	P13861:K(7-44) | Q9P0M2:R(292-318)
48	4zp3	P13861	O43687	Q9P0M2	P13861:I(7-44) | O43687:Q(48-74)	P13861:I(7-44) | Q9P0M2:Q(292-318)
48	4zp3	P13861	O43687	Q9P0M2	P13861:K(7-44) | O43687:R(48-74)	P13861:G(3-44) | Q9P0M2:P(295-324)
48	4zp3	P13861	O43687	Q9P0M2	P13861:K(7-44) | O43687:R(48-74)	P13861:H(4-44) | Q9P0M2:P(295-324)
48	4zp3	P13861	O43687	Q9P0M2	P13861:K(7-44) | O43687:R(48-74)	P13861:A(2-44) | Q9P0M2:M(293-320)
48	4zp3	P13861	O43687	Q9P0M2	P13861:K(7-44) | O43687:R(48-74)	P13861:L(2-44) | Q9P0M2:R(292-318)
48	4zp3	P13861	O43687	Q9P0M2	P13861:K(7-44) | O43687:R(48-74)	P13861:D(4-44) | Q9P0M2:N(292-319)
48	4zp3	P13861	O43687	Q9P0M2	P13861:K(7-44) | O43687:R(48-74)	P13861:J(4-44) | Q9P0M2:Q(292-318)
48	4zp3	P13861	O43687	Q9P0M2	P13861:K(7-44) | O43687:R(48-74)	P13861:F(4-44) | Q9P0M2:O(292-318)
48	4zp3	P13861	O43687	Q9P0M2	P13861:K(7-44) | O43687:R(48-74)	P13861:C(6-44) | Q9P0M2:N(292-319)
48	4zp3	P13861	O43687	Q9P0M2	P13861:K(7-44) | O43687:R(48-74)	P13861:B(6-44) | Q9P0M2:M(293-320)
48	4zp3	P13861	O43687	Q9P0M2	P13861:K(7-44) | O43687:R(48-74)	P13861:E(6-44) | Q9P0M2:O(292-318)
48	4zp3	P13861	O43687	Q9P0M2	P13861:K(7-44) | O43687:R(48-74)	P13861:K(7-44) | Q9P0M2:R(292-318)
48	4zp3	P13861	O43687	Q9P0M2	P13861:K(7-44) | O43687:R(48-74)	P13861:I(7-44) | Q9P0M2:Q(292-318)
49	5iyc	P13984	P30876	P29084	P13984:T(2-238) | P30876:B(10-1174)	P13984:T(2-238) | P29084:R(75-239)
49	5iyb	P13984	P30876	P29084	P13984:T(2-238) | P30876:B(10-1174)	P13984:T(2-238) | P29084:R(75-239)
49	5iyd	P13984	P30876	P29084	P13984:T(2-238) | P30876:B(10-1174)	P13984:T(2-238) | P29084:R(75-239)
49	5iya	P13984	P30876	P29084	P13984:T(2-238) | P30876:B(10-1174)	P13984:T(2-238) | P29084:R(75-239)
49	5iy9	P13984	P30876	P29084	P13984:T(2-238) | P30876:B(10-1174)	P13984:T(2-238) | P29084:R(75-239)
49	6o9l	P13984	P30876	P29084	P13984:T(2-238) | P30876:B(10-1174)	P13984:T(2-238) | P29084:R(75-242)
49	5iy6	P13984	P30876	P29084	P13984:T(2-238) | P30876:B(10-1174)	P13984:T(2-238) | P29084:R(75-239)
49	5iy8	P13984	P30876	P29084	P13984:T(2-238) | P30876:B(10-1174)	P13984:T(2-238) | P29084:R(75-239)
49	5iy7	P13984	P30876	P29084	P13984:T(2-238) | P30876:B(10-1174)	P13984:T(2-238) | P29084:R(75-239)
50	5z58	P14678	P62314	Q12874	P14678:i(4-89) | P62314:j(1-82)	P14678:i(4-89) | Q12874:w(2-499)
50	5z58	P14678	P62314	Q12874	P14678:b(8-89) | P62314:c(1-82)	P14678:i(4-89) | Q12874:w(2-499)
51	5xte	P14927	P22695	P00156	P14927:F(6-111) | P22695:W(35-453)	P14927:S(6-111) | P00156:V(2-379)
51	5xte	P14927	P22695	P00156	P14927:F(6-111) | P22695:W(35-453)	P14927:F(6-111) | P00156:J(2-379)
51	5xte	P14927	P22695	P00156	P14927:S(6-111) | P22695:K(35-453)	P14927:S(6-111) | P00156:V(2-379)
51	5xte	P14927	P22695	P00156	P14927:S(6-111) | P22695:K(35-453)	P14927:F(6-111) | P00156:J(2-379)
52	6zxg	P15880	Q9BRS2	P08865	P15880:C(60-275) | Q9BRS2:z(128-448)	P15880:C(60-275) | P08865:A(2-217)
52	6zxh	P15880	Q9BRS2	P08865	P15880:C(60-275) | Q9BRS2:z(128-448)	P15880:C(60-275) | P08865:A(2-217)
52	6zxf	P15880	Q9BRS2	P08865	P15880:C(60-275) | Q9BRS2:z(128-559)	P15880:C(60-275) | P08865:A(2-217)
53	5iyd	P19387	P53803	P62875	P19387:C(1-275) | P53803:L(13-58)	P19387:C(1-275) | P62875:J(1-67)
53	5iyb	P19387	P53803	P62875	P19387:C(1-275) | P53803:L(13-58)	P19387:C(1-275) | P62875:J(1-67)
53	5iyc	P19387	P53803	P62875	P19387:C(1-275) | P53803:L(13-58)	P19387:C(1-275) | P62875:J(1-67)
53	6drd	P19387	P53803	P62875	P19387:C(2-271) | P53803:L(15-58)	P19387:C(2-271) | P62875:J(1-64)
53	6xre	P19387	P53803	P62875	P19387:C(1-275) | P53803:L(13-58)	P19387:C(1-275) | P62875:J(1-67)
53	5iya	P19387	P53803	P62875	P19387:C(1-275) | P53803:L(13-58)	P19387:C(1-275) | P62875:J(1-67)
53	5iy9	P19387	P53803	P62875	P19387:C(1-275) | P53803:L(13-58)	P19387:C(1-275) | P62875:J(1-67)
53	6o9l	P19387	P53803	P62875	P19387:C(1-275) | P53803:L(13-58)	P19387:C(1-275) | P62875:J(1-67)
53	5iy6	P19387	P53803	P62875	P19387:C(1-275) | P53803:L(13-58)	P19387:C(1-275) | P62875:J(1-67)
53	5iy8	P19387	P53803	P62875	P19387:C(1-275) | P53803:L(13-58)	P19387:C(1-275) | P62875:J(1-67)
53	5iy7	P19387	P53803	P62875	P19387:C(1-275) | P53803:L(13-58)	P19387:C(1-275) | P62875:J(1-67)
54	6o9l	P19447	Q6ZYL4	P29083	P19447:7(30-728) | Q6ZYL4:5(2-67)	P19447:7(30-728) | P29083:Q(10-439)
55	2ygg	P19634	P0DP24	P0DP23	P19634:A(622-685) | P0DP24:B(5-149)	P19634:A(622-685) | P0DP23:B(5-149)
55	6zbi	P19634	P0DP24	P0DP23	P19634:B(622-657) | P0DP24:A(2-149)	P19634:B(622-657) | P0DP23:A(2-149)
55	6zbi	P19634	P0DP24	P0DP23	P19634:B(622-657) | P0DP24:A(2-149)	P19634:C(622-657) | P0DP23:A(2-149)
55	6zbi	P19634	P0DP24	P0DP23	P19634:C(622-657) | P0DP24:A(2-149)	P19634:B(622-657) | P0DP23:A(2-149)
55	6zbi	P19634	P0DP24	P0DP23	P19634:C(622-657) | P0DP24:A(2-149)	P19634:C(622-657) | P0DP23:A(2-149)
56	5iyc	P20226	Q00403	P52655	P20226:P(153-337) | Q00403:M(7-316)	P20226:P(153-337) | P52655:N(307-376)
56	5iyd	P20226	Q00403	P52655	P20226:P(153-337) | Q00403:M(7-316)	P20226:P(153-337) | P52655:N(307-376)
56	5iyb	P20226	Q00403	P52655	P20226:P(153-337) | Q00403:M(7-316)	P20226:P(153-337) | P52655:N(307-376)
56	5iya	P20226	Q00403	P52655	P20226:P(153-337) | Q00403:M(7-316)	P20226:P(153-337) | P52655:N(307-376)
56	5iy9	P20226	Q00403	P52655	P20226:P(153-337) | Q00403:M(7-316)	P20226:P(153-337) | P52655:N(307-376)
56	6o9l	P20226	Q00403	P52655	P20226:P(153-337) | Q00403:M(7-316)	P20226:P(153-337) | P52655:N(307-376)
56	5iy6	P20226	Q00403	P52655	P20226:P(153-337) | Q00403:M(7-316)	P20226:P(153-337) | P52655:N(307-376)
56	5iy8	P20226	Q00403	P52655	P20226:P(153-337) | Q00403:M(7-316)	P20226:P(153-337) | P52655:N(307-376)
56	5iy7	P20226	Q00403	P52655	P20226:P(153-337) | Q00403:M(7-316)	P20226:P(153-337) | P52655:N(307-376)
57	6v6f	P21359	P01116	Q7Z699	P21359:B(1205-1549) | P01116:C(1-167)	P21359:B(1205-1549) | Q7Z699:A(13-124)
57	6v65	P21359	P01116	Q7Z699	P21359:B(1205-1549) | P01116:C(1-167)	P21359:B(1205-1549) | Q7Z699:A(13-124)
58	4a4c	P22681	P43403	P62837	P22681:A(48-435) | P43403:B(289-297)	P22681:A(48-435) | P62837:C(2-147)
58	4a4b	P22681	P43403	P62837	P22681:A(48-435) | P43403:B(289-297)	P22681:A(48-435) | P62837:C(2-147)
59	6zlw	P23396	P46783	P63244	P23396:F(3-227) | P46783:M(1-97)	P23396:F(3-227) | P63244:j(2-315)
59	6zxg	P23396	P46783	P63244	P23396:D(4-227) | P46783:K(1-95)	P23396:D(4-227) | P63244:g(4-312)
59	6zxh	P23396	P46783	P63244	P23396:D(4-227) | P46783:K(1-95)	P23396:D(4-227) | P63244:g(4-312)
59	6zoj	P23396	P46783	P63244	P23396:D(3-227) | P46783:K(1-97)	P23396:D(3-227) | P63244:g(2-315)
59	6zol	P23396	P46783	P63244	P23396:D(3-227) | P46783:K(1-97)	P23396:D(3-227) | P63244:g(2-315)
59	6zvh	P23396	P46783	P63244	P23396:D(1-227) | P46783:K(1-98)	P23396:D(1-227) | P63244:g(2-314)
59	7k5i	P23396	P46783	P63244	P23396:D(3-227) | P46783:K(3-97)	P23396:D(3-227) | P63244:g(2-315)
59	6zmt	P23396	P46783	P63244	P23396:F(3-227) | P46783:M(3-97)	P23396:F(3-227) | P63244:j(2-315)
59	6zxe	P23396	P46783	P63244	P23396:D(3-227) | P46783:K(3-97)	P23396:D(3-227) | P63244:g(2-315)
59	6ybs	P23396	P46783	P63244	P23396:Z(1-227) | P46783:a(1-99)	P23396:Z(1-227) | P63244:c(2-314)
59	6zxd	P23396	P46783	P63244	P23396:D(3-227) | P46783:K(3-97)	P23396:D(3-227) | P63244:g(2-315)
59	6zn5	P23396	P46783	P63244	P23396:F(3-227) | P46783:M(3-97)	P23396:F(3-227) | P63244:j(2-315)
59	6g5i	P23396	P46783	P63244	P23396:D(3-227) | P46783:K(3-97)	P23396:D(3-227) | P63244:g(2-315)
59	6g5h	P23396	P46783	P63244	P23396:D(3-227) | P46783:K(3-97)	P23396:D(3-227) | P63244:g(2-315)
59	6zxf	P23396	P46783	P63244	P23396:D(4-227) | P46783:K(1-95)	P23396:D(4-227) | P63244:g(4-312)
59	5a2q	P23396	P46783	P63244	P23396:D(3-227) | P46783:K(3-97)	P23396:D(3-227) | P63244:g(2-315)
59	5flx	P23396	P46783	P63244	P23396:D(2-221) | P46783:K(1-98)	P23396:D(2-221) | P63244:g(2-315)
59	6g51	P23396	P46783	P63244	P23396:D(3-227) | P46783:K(3-97)	P23396:D(3-227) | P63244:g(2-315)
59	5oa3	P23396	P46783	P63244	P23396:D(3-227) | P46783:K(3-97)	P23396:D(3-227) | P63244:g(2-315)
59	6g53	P23396	P46783	P63244	P23396:D(3-227) | P46783:K(3-97)	P23396:D(3-227) | P63244:g(2-315)
60	5iyb	P24928	P61218	P23193	P24928:A(10-1485) | P61218:F(42-127)	P24928:A(10-1485) | P23193:U(132-301)
60	5iyc	P24928	P61218	P23193	P24928:A(10-1485) | P61218:F(42-127)	P24928:A(10-1485) | P23193:U(132-301)
60	5iya	P24928	P61218	P23193	P24928:A(10-1485) | P61218:F(42-127)	P24928:A(10-1485) | P23193:U(132-301)
60	6o9l	P24928	P61218	P23193	P24928:A(10-1485) | P61218:F(42-127)	P24928:A(10-1485) | P23193:U(132-301)
60	5iy6	P24928	P61218	P23193	P24928:A(10-1485) | P61218:F(42-127)	P24928:A(10-1485) | P23193:U(132-301)
60	5iy8	P24928	P61218	P23193	P24928:A(10-1485) | P61218:F(42-127)	P24928:A(10-1485) | P23193:U(132-301)
60	5iy7	P24928	P61218	P23193	P24928:A(10-1485) | P61218:F(42-127)	P24928:A(10-1485) | P23193:U(132-301)
61	5m32	P25786	P25789	P17980	P25786:S(4-239) | P25789:P(2-245)	P25786:E(4-237) | P17980:g(58-439)
61	5m32	P25786	P25789	P17980	P25786:E(4-237) | P25789:B(2-243)	P25786:E(4-237) | P17980:g(58-439)
61	5t0g	P25786	P25789	P17980	P25786:L(4-241) | P25789:I(2-251)	P25786:L(4-241) | P17980:F(63-439)
61	5gjq	P25786	P25789	P17980	P25786:G(4-241) | P25789:D(2-251)	P25786:m(4-241) | P17980:M(44-439)
61	5gjq	P25786	P25789	P17980	P25786:m(4-241) | P25789:j(2-251)	P25786:m(4-241) | P17980:M(44-439)
61	5ln3	P25786	P25789	P17980	P25786:F(1-233) | P25789:C(1-261)	P25786:F(1-233) | P17980:M(51-439)
61	5t0i	P25786	P25789	P17980	P25786:L(4-241) | P25789:I(2-251)	P25786:L(4-241) | P17980:F(63-439)
62	6e5b	P25787	P40306	P25789	P25787:O(5-233) | P40306:V(40-260)	P25787:O(5-233) | P25789:P(2-250)
62	6e5b	P25787	P40306	P25789	P25787:O(5-233) | P40306:V(40-260)	P25787:A(5-233) | P25789:B(2-250)
62	6e5b	P25787	P40306	P25789	P25787:A(5-233) | P40306:H(40-260)	P25787:O(5-233) | P25789:P(2-250)
62	6e5b	P25787	P40306	P25789	P25787:A(5-233) | P40306:H(40-260)	P25787:A(5-233) | P25789:B(2-250)
62	6avo	P25787	P40306	P25789	P25787:b(4-233) | P40306:B(40-258)	P25787:b(4-233) | P25789:Z(2-241)
62	6avo	P25787	P40306	P25789	P25787:b(4-233) | P40306:B(40-258)	P25787:P(4-233) | P25789:O(2-241)
62	6avo	P25787	P40306	P25789	P25787:P(4-233) | P40306:E(40-258)	P25787:b(4-233) | P25789:Z(2-241)
62	6avo	P25787	P40306	P25789	P25787:P(4-233) | P40306:E(40-258)	P25787:P(4-233) | P25789:O(2-241)
63	5anr	P26196	Q9NRA8	A5YKK6	P26196:B(95-462) | Q9NRA8:C(216-238)	P26196:B(95-462) | A5YKK6:A(1070-1314)
64	5wvo	P26358	P0CG47	P68431	P26358:C(353-591) | P0CG47:A(1-75)	P26358:C(353-591) | P68431:D(3-21)
64	5wvo	P26358	P0CG47	P68431	P26358:C(353-591) | P0CG47:B(77-151)	P26358:C(353-591) | P68431:D(3-21)
65	6e5b	P28065	P40306	P25788	P28065:b(21-219) | P40306:V(40-260)	P28065:N(21-219) | P25788:F(5-248)
65	6e5b	P28065	P40306	P25788	P28065:b(21-219) | P40306:V(40-260)	P28065:b(21-219) | P25788:T(5-245)
65	6e5b	P28065	P40306	P25788	P28065:N(21-219) | P40306:H(40-260)	P28065:N(21-219) | P25788:F(5-248)
65	6e5b	P28065	P40306	P25788	P28065:N(21-219) | P40306:H(40-260)	P28065:b(21-219) | P25788:T(5-245)
65	6avo	P28065	P40306	P25788	P28065:F(21-219) | P40306:E(40-258)	P28065:A(21-219) | P25788:J(7-245)
65	6avo	P28065	P40306	P25788	P28065:F(21-219) | P40306:E(40-258)	P28065:F(21-219) | P25788:Q(7-245)
65	6avo	P28065	P40306	P25788	P28065:A(21-219) | P40306:B(40-258)	P28065:A(21-219) | P25788:J(7-245)
65	6avo	P28065	P40306	P25788	P28065:A(21-219) | P40306:B(40-258)	P28065:F(21-219) | P25788:Q(7-245)
66	5m32	P28066	P17980	P25789	P28066:D(9-241) | P17980:g(58-439)	P28066:R(9-241) | P25789:P(2-245)
66	5m32	P28066	P17980	P25789	P28066:D(9-241) | P17980:g(58-439)	P28066:D(9-241) | P25789:B(2-243)
66	5t0g	P28066	P17980	P25789	P28066:K(8-241) | P17980:F(63-439)	P28066:K(8-241) | P25789:I(2-251)
66	5gjq	P28066	P17980	P25789	P28066:l(8-241) | P17980:M(44-439)	P28066:l(8-241) | P25789:j(2-251)
66	5gjq	P28066	P17980	P25789	P28066:l(8-241) | P17980:M(44-439)	P28066:F(8-241) | P25789:D(2-251)
66	5t0h	P28066	P17980	P25789	P28066:K(8-241) | P17980:F(63-439)	P28066:K(8-241) | P25789:I(2-251)
67	6e5b	P28070	P25788	P40306	P28070:M(46-259) | P25788:F(5-248)	P28070:M(46-259) | P40306:V(40-260)
67	6e5b	P28070	P25788	P40306	P28070:M(46-259) | P25788:F(5-248)	P28070:a(46-259) | P40306:H(40-260)
67	6e5b	P28070	P25788	P40306	P28070:a(46-259) | P25788:T(5-245)	P28070:M(46-259) | P40306:V(40-260)
67	6e5b	P28070	P25788	P40306	P28070:a(46-259) | P25788:T(5-245)	P28070:a(46-259) | P40306:H(40-260)
67	6avo	P28070	P25788	P40306	P28070:W(46-261) | P25788:J(7-245)	P28070:W(46-261) | P40306:E(40-258)
67	6avo	P28070	P25788	P40306	P28070:W(46-261) | P25788:J(7-245)	P28070:a(46-261) | P40306:B(40-258)
67	6avo	P28070	P25788	P40306	P28070:a(46-261) | P25788:Q(7-245)	P28070:W(46-261) | P40306:E(40-258)
67	6avo	P28070	P25788	P40306	P28070:a(46-261) | P25788:Q(7-245)	P28070:a(46-261) | P40306:B(40-258)
68	5xtb	P28331	P56556	O75306	P28331:M(30-716) | P56556:E(16-128)	P28331:M(30-716) | O75306:Q(79-463)
68	5xtd	P28331	P56556	O75306	P28331:M(30-716) | P56556:E(16-128)	P28331:M(30-716) | O75306:Q(34-463)
69	6o9l	P29083	P32780	P29084	P29083:Q(10-439) | P32780:1(1-546)	P29083:Q(10-439) | P29084:R(75-242)
70	2n8j	P29474	P0DP24	P0DP23	P29474:B(491-512) | P0DP24:A(2-149)	P29474:B(491-512) | P0DP23:A(2-149)
70	2ll7	P29474	P0DP24	P0DP23	P29474:B(493-509) | P0DP24:A(2-149)	P29474:B(493-509) | P0DP23:A(2-149)
70	2mg5	P29474	P0DP24	P0DP23	P29474:B(495-510) | P0DP24:A(2-149)	P29474:B(495-510) | P0DP23:A(2-149)
71	6q6g	P30260	Q9BS18	Q12834	P30260:J(5-780) | Q9BS18:M(1-67)	P30260:J(5-780) | Q12834:R(73-499)
71	6q6h	P30260	Q9BS18	Q12834	P30260:J(5-780) | Q9BS18:M(1-67)	P30260:J(5-780) | Q12834:R(73-499)
71	6tlj	P30260	Q9BS18	Q12834	P30260:F(5-767) | Q9BS18:M(1-67)	P30260:F(5-767) | Q12834:R(73-499)
71	5g04	P30260	Q9BS18	Q12834	P30260:F(5-782) | Q9BS18:M(1-67)	P30260:F(5-782) | Q12834:R(73-499)
71	5lcw	P30260	Q9BS18	Q12834	P30260:F(5-767) | Q9BS18:M(1-67)	P30260:F(5-767) | Q12834:R(73-499)
72	5iyb	P30876	P53803	P62875	P30876:B(10-1174) | P53803:L(13-58)	P30876:B(10-1174) | P62875:J(1-67)
72	5iyc	P30876	P53803	P62875	P30876:B(10-1174) | P53803:L(13-58)	P30876:B(10-1174) | P62875:J(1-67)
72	5iyd	P30876	P53803	P62875	P30876:B(10-1174) | P53803:L(13-58)	P30876:B(10-1174) | P62875:J(1-67)
72	6drd	P30876	P53803	P62875	P30876:B(16-1059) | P53803:L(15-58)	P30876:B(16-1059) | P62875:J(1-64)
72	6xre	P30876	P53803	P62875	P30876:B(16-1165) | P53803:L(13-58)	P30876:B(16-1165) | P62875:J(1-67)
72	5iya	P30876	P53803	P62875	P30876:B(10-1174) | P53803:L(13-58)	P30876:B(10-1174) | P62875:J(1-67)
72	5iy9	P30876	P53803	P62875	P30876:B(10-1174) | P53803:L(13-58)	P30876:B(10-1174) | P62875:J(1-67)
72	6o9l	P30876	P53803	P62875	P30876:B(10-1174) | P53803:L(13-58)	P30876:B(10-1174) | P62875:J(1-67)
72	5iy6	P30876	P53803	P62875	P30876:B(10-1174) | P53803:L(13-58)	P30876:B(10-1174) | P62875:J(1-67)
72	5iy8	P30876	P53803	P62875	P30876:B(10-1174) | P53803:L(13-58)	P30876:B(10-1174) | P62875:J(1-67)
72	5iy7	P30876	P53803	P62875	P30876:B(10-1174) | P53803:L(13-58)	P30876:B(10-1174) | P62875:J(1-67)
73	5xte	P31930	Q9UDW1	P22695	P31930:Y(35-480) | Q9UDW1:Q(2-63)	P31930:Y(35-480) | P22695:W(35-453)
73	5xte	P31930	Q9UDW1	P22695	P31930:Y(35-480) | Q9UDW1:Q(2-63)	P31930:L(35-480) | P22695:K(35-453)
73	5xte	P31930	Q9UDW1	P22695	P31930:L(35-480) | Q9UDW1:D(2-63)	P31930:Y(35-480) | P22695:W(35-453)
73	5xte	P31930	Q9UDW1	P22695	P31930:L(35-480) | Q9UDW1:D(2-63)	P31930:L(35-480) | P22695:K(35-453)
74	6o9l	P32780	P29083	Q13889	P32780:1(1-546) | P29083:Q(10-439)	P32780:1(1-546) | Q13889:4(6-300)
75	6pb0	P34998	P55089	P63092	P34998:R(106-415) | P55089:U(84-122)	P34998:R(106-415) | P63092:A(11-394)
76	6wm2	P36543	O75348	Q9UI12	P36543:J(2-226) | O75348:M(3-116)	P36543:H(2-226) | Q9UI12:P(17-463)
76	6wm2	P36543	O75348	Q9UI12	P36543:I(2-226) | O75348:L(3-116)	P36543:H(2-226) | Q9UI12:P(17-463)
76	6wm2	P36543	O75348	Q9UI12	P36543:H(2-226) | O75348:K(3-116)	P36543:H(2-226) | Q9UI12:P(17-463)
76	6wm4	P36543	O75348	Q9UI12	P36543:I(2-226) | O75348:L(3-116)	P36543:H(3-226) | Q9UI12:P(17-463)
76	6wm4	P36543	O75348	Q9UI12	P36543:J(2-226) | O75348:M(3-116)	P36543:H(3-226) | Q9UI12:P(17-463)
76	6wm4	P36543	O75348	Q9UI12	P36543:H(3-226) | O75348:K(3-116)	P36543:H(3-226) | Q9UI12:P(17-463)
77	1rdt	P37231	Q92793	P19793	P37231:D(235-505) | Q92793:E(68-74)	P37231:D(235-505) | P19793:A(228-456)
78	2m55	P37840	P0DP24	P0DP23	P37840:B(1-19) | P0DP24:A(2-149)	P37840:B(1-19) | P0DP23:A(2-149)
79	2a1t	P38117	P13804	P11310	P38117:S(3-250) | P13804:R(18-333)	P38117:S(3-250) | P11310:D(35-421)
79	1t9g	P38117	P13804	P11310	P38117:S(4-231) | P13804:R(20-203)	P38117:S(4-231) | P11310:D(35-421)
80	6s7o	P39656	P46977	P04844	P39656:G(42-452) | P46977:A(7-705)	P39656:G(42-452) | P04844:F(368-629)
81	6i7r	P40337	Q99814	Q15369	P40337:V(60-208) | Q99814:H(526-541)	P40337:V(60-208) | Q15369:C(17-112)
81	6bvb	P40337	Q99814	Q15369	P40337:V(59-209) | Q99814:H(527-540)	P40337:V(59-209) | Q15369:C(17-112)
82	6pw9	P41227	Q9NX55	Q9GZZ1	P41227:C(1-160) | Q9NX55:D(35-129)	P41227:C(1-160) | Q9GZZ1:A(1-155)
83	5wbu	P42345	Q9BVC4	Q96B36	P42345:B(1385-2549) | Q9BVC4:D(8-324)	P42345:B(1385-2549) | Q96B36:R(212-232)
83	5wbu	P42345	Q9BVC4	Q96B36	P42345:B(1385-2549) | Q9BVC4:D(8-324)	P42345:A(1385-2549) | Q96B36:Q(212-232)
83	5wbu	P42345	Q9BVC4	Q96B36	P42345:A(1385-2549) | Q9BVC4:C(8-324)	P42345:B(1385-2549) | Q96B36:R(212-232)
83	5wbu	P42345	Q9BVC4	Q96B36	P42345:A(1385-2549) | Q9BVC4:C(8-324)	P42345:A(1385-2549) | Q96B36:Q(212-232)
83	6sb0	P42345	Q9BVC4	Q96B36	P42345:B(386-2549) | Q9BVC4:E(8-324)	P42345:A(386-2549) | Q96B36:O(204-232)
83	6sb0	P42345	Q9BVC4	Q96B36	P42345:B(386-2549) | Q9BVC4:E(8-324)	P42345:B(386-2549) | Q96B36:T(204-232)
83	6sb0	P42345	Q9BVC4	Q96B36	P42345:A(386-2549) | Q9BVC4:H(8-324)	P42345:A(386-2549) | Q96B36:O(204-232)
83	6sb0	P42345	Q9BVC4	Q96B36	P42345:A(386-2549) | Q9BVC4:H(8-324)	P42345:B(386-2549) | Q96B36:T(204-232)
84	6ybd	P42677	P62277	O15371	P42677:H(2-82) | P62277:I(2-151)	P42677:H(2-82) | O15371:x(21-88)
85	6kn8	P45379	P19429	P09493	P45379:T(109-282) | P19429:U(41-166)	P45379:a(109-282) | P09493:W(11-284)
85	6kn8	P45379	P19429	P09493	P45379:T(109-282) | P19429:U(41-166)	P45379:T(109-282) | P09493:Q(11-284)
85	6kn8	P45379	P19429	P09493	P45379:T(109-282) | P19429:U(41-166)	P45379:T(109-282) | P09493:P(11-284)
85	6kn8	P45379	P19429	P09493	P45379:T(109-282) | P19429:U(41-166)	P45379:a(109-282) | P09493:X(11-284)
85	6kn8	P45379	P19429	P09493	P45379:T(109-282) | P19429:U(41-166)	P45379:T(109-282) | P09493:R(1-29)
85	6kn8	P45379	P19429	P09493	P45379:T(109-282) | P19429:U(41-166)	P45379:a(109-282) | P09493:Y(1-29)
85	6kn8	P45379	P19429	P09493	P45379:a(109-282) | P19429:b(41-166)	P45379:a(109-282) | P09493:W(11-284)
85	6kn8	P45379	P19429	P09493	P45379:a(109-282) | P19429:b(41-166)	P45379:T(109-282) | P09493:Q(11-284)
85	6kn8	P45379	P19429	P09493	P45379:a(109-282) | P19429:b(41-166)	P45379:T(109-282) | P09493:P(11-284)
85	6kn8	P45379	P19429	P09493	P45379:a(109-282) | P19429:b(41-166)	P45379:a(109-282) | P09493:X(11-284)
85	6kn8	P45379	P19429	P09493	P45379:a(109-282) | P19429:b(41-166)	P45379:T(109-282) | P09493:R(1-29)
85	6kn8	P45379	P19429	P09493	P45379:a(109-282) | P19429:b(41-166)	P45379:a(109-282) | P09493:Y(1-29)
85	6kn7	P45379	P19429	P09493	P45379:T(97-282) | P19429:U(41-210)	P45379:a(97-282) | P09493:X(11-284)
85	6kn7	P45379	P19429	P09493	P45379:T(97-282) | P19429:U(41-210)	P45379:T(97-282) | P09493:Q(11-284)
85	6kn7	P45379	P19429	P09493	P45379:T(97-282) | P19429:U(41-210)	P45379:a(97-282) | P09493:W(11-284)
85	6kn7	P45379	P19429	P09493	P45379:T(97-282) | P19429:U(41-210)	P45379:T(97-282) | P09493:P(11-284)
85	6kn7	P45379	P19429	P09493	P45379:T(97-282) | P19429:U(41-210)	P45379:a(97-282) | P09493:Y(1-29)
85	6kn7	P45379	P19429	P09493	P45379:T(97-282) | P19429:U(41-210)	P45379:T(97-282) | P09493:R(1-29)
85	6kn7	P45379	P19429	P09493	P45379:a(97-282) | P19429:b(41-210)	P45379:a(97-282) | P09493:X(11-284)
85	6kn7	P45379	P19429	P09493	P45379:a(97-282) | P19429:b(41-210)	P45379:T(97-282) | P09493:Q(11-284)
85	6kn7	P45379	P19429	P09493	P45379:a(97-282) | P19429:b(41-210)	P45379:a(97-282) | P09493:W(11-284)
85	6kn7	P45379	P19429	P09493	P45379:a(97-282) | P19429:b(41-210)	P45379:T(97-282) | P09493:P(11-284)
85	6kn7	P45379	P19429	P09493	P45379:a(97-282) | P19429:b(41-210)	P45379:a(97-282) | P09493:Y(1-29)
85	6kn7	P45379	P19429	P09493	P45379:a(97-282) | P19429:b(41-210)	P45379:T(97-282) | P09493:R(1-29)
86	6zlw	P46781	P62861	P15880	P46781:J(2-181) | P62861:e(4-59)	P46781:J(2-181) | P15880:D(59-276)
86	6zxg	P46781	P62861	P15880	P46781:J(2-181) | P62861:e(1-58)	P46781:J(2-181) | P15880:C(60-275)
86	6zxh	P46781	P62861	P15880	P46781:J(2-181) | P62861:e(1-58)	P46781:J(2-181) | P15880:C(60-275)
86	6zoj	P46781	P62861	P15880	P46781:J(2-181) | P62861:e(4-59)	P46781:J(2-181) | P15880:C(59-276)
86	6zok	P46781	P62861	P15880	P46781:J(2-181) | P62861:e(4-59)	P46781:J(2-181) | P15880:C(59-276)
86	7k5i	P46781	P62861	P15880	P46781:J(2-181) | P62861:e(4-59)	P46781:J(2-181) | P15880:C(59-276)
86	6zvh	P46781	P62861	P15880	P46781:J(2-186) | P62861:e(2-43)	P46781:J(2-186) | P15880:C(59-280)
86	6zmt	P46781	P62861	P15880	P46781:J(2-181) | P62861:e(4-59)	P46781:J(2-181) | P15880:D(59-276)
86	6zxe	P46781	P62861	P15880	P46781:J(2-181) | P62861:e(5-59)	P46781:J(2-181) | P15880:C(59-276)
86	6ybw	P46781	P62861	P15880	P46781:D(2-178) | P62861:F(6-59)	P46781:D(2-178) | P15880:L(57-276)
86	6zn5	P46781	P62861	P15880	P46781:J(2-181) | P62861:e(4-59)	P46781:J(2-181) | P15880:D(59-276)
86	6zxd	P46781	P62861	P15880	P46781:J(2-181) | P62861:e(5-59)	P46781:J(2-181) | P15880:C(59-276)
86	6g5i	P46781	P62861	P15880	P46781:J(2-181) | P62861:e(4-59)	P46781:J(2-181) | P15880:C(59-276)
86	6g5h	P46781	P62861	P15880	P46781:J(2-181) | P62861:e(4-59)	P46781:J(2-181) | P15880:C(59-276)
86	6g18	P46781	P62861	P15880	P46781:J(2-181) | P62861:e(5-59)	P46781:J(2-181) | P15880:C(59-276)
86	6zxf	P46781	P62861	P15880	P46781:J(2-181) | P62861:e(1-58)	P46781:J(2-181) | P15880:C(60-275)
86	5a2q	P46781	P62861	P15880	P46781:J(2-181) | P62861:e(4-59)	P46781:J(2-181) | P15880:C(59-276)
86	5flx	P46781	P62861	P15880	P46781:J(2-180) | P62861:e(3-57)	P46781:J(2-180) | P15880:C(57-278)
86	5oa3	P46781	P62861	P15880	P46781:J(2-181) | P62861:e(4-59)	P46781:J(2-181) | P15880:C(59-276)
86	4d61	P46781	P62861	P15880	P46781:J(2-180) | P62861:e(6-56)	P46781:J(2-180) | P15880:C(57-278)
86	4d5l	P46781	P62861	P15880	P46781:J(2-180) | P62861:e(6-56)	P46781:J(2-180) | P15880:C(57-278)
87	6tny	P49005	Q15054	Q9HCU8	P49005:B(1-462) | Q15054:C(2-144)	P49005:B(1-462) | Q9HCU8:D(42-107)
87	6tnz	P49005	Q15054	Q9HCU8	P49005:B(1-462) | Q15054:C(2-144)	P49005:B(1-462) | Q9HCU8:D(42-107)
87	6s1m	P49005	Q15054	Q9HCU8	P49005:B(1-462) | Q15054:C(2-144)	P49005:B(1-462) | Q9HCU8:D(42-107)
87	6s1n	P49005	Q15054	Q9HCU8	P49005:B(1-462) | Q15054:C(2-144)	P49005:B(1-462) | Q9HCU8:D(42-107)
87	6s1o	P49005	Q15054	Q9HCU8	P49005:B(1-462) | Q15054:C(2-144)	P49005:B(1-462) | Q9HCU8:D(42-107)
88	6mup	P49450	P62805	Q03188	P49450:A(38-139) | P62805:B(13-102)	P49450:A(38-139) | Q03188:L(519-537)
88	6mup	P49450	P62805	Q03188	P49450:A(38-139) | P62805:B(13-102)	P49450:E(39-139) | Q03188:K(518-537)
88	6mup	P49450	P62805	Q03188	P49450:E(39-139) | P62805:F(13-102)	P49450:A(38-139) | Q03188:L(519-537)
88	6mup	P49450	P62805	Q03188	P49450:E(39-139) | P62805:F(13-102)	P49450:E(39-139) | Q03188:K(518-537)
88	6se6	P49450	P62805	Q03188	P49450:E(42-139) | P62805:F(20-103)	P49450:E(42-139) | Q03188:V(519-536)
88	6se6	P49450	P62805	Q03188	P49450:A(42-139) | P62805:B(22-103)	P49450:E(42-139) | Q03188:V(519-536)
88	6muo	P49450	P62805	Q03188	P49450:A(41-139) | P62805:B(9-102)	P49450:E(41-139) | Q03188:K(519-537)
88	6muo	P49450	P62805	Q03188	P49450:A(41-139) | P62805:B(9-102)	P49450:A(41-139) | Q03188:L(520-537)
88	6muo	P49450	P62805	Q03188	P49450:E(41-139) | P62805:F(23-102)	P49450:E(41-139) | Q03188:K(519-537)
88	6muo	P49450	P62805	Q03188	P49450:E(41-139) | P62805:F(23-102)	P49450:A(41-139) | Q03188:L(520-537)
88	6sef	P49450	P62805	Q03188	P49450:A(42-139) | P62805:B(24-101)	P49450:E(42-139) | Q03188:V(519-536)
88	6sef	P49450	P62805	Q03188	P49450:E(42-139) | P62805:F(26-103)	P49450:E(42-139) | Q03188:V(519-536)
88	6see	P49450	P62805	Q03188	P49450:A(42-139) | P62805:B(24-103)	P49450:A(42-139) | Q03188:V(519-536)
88	6see	P49450	P62805	Q03188	P49450:E(42-139) | P62805:F(26-103)	P49450:A(42-139) | Q03188:V(519-536)
89	6e5b	P49720	P40306	P25789	P49720:W(2-205) | P40306:V(40-260)	P49720:W(2-205) | P25789:P(2-250)
89	6e5b	P49720	P40306	P25789	P49720:W(2-205) | P40306:V(40-260)	P49720:I(2-205) | P25789:B(2-250)
89	6e5b	P49720	P40306	P25789	P49720:I(2-205) | P40306:H(40-260)	P49720:W(2-205) | P25789:P(2-250)
89	6e5b	P49720	P40306	P25789	P49720:I(2-205) | P40306:H(40-260)	P49720:I(2-205) | P25789:B(2-250)
89	6avo	P49720	P40306	P25789	P49720:Y(2-205) | P40306:B(40-258)	P49720:Y(2-205) | P25789:Z(2-241)
89	6avo	P49720	P40306	P25789	P49720:Y(2-205) | P40306:B(40-258)	P49720:U(2-205) | P25789:O(2-241)
89	6avo	P49720	P40306	P25789	P49720:U(2-205) | P40306:E(40-258)	P49720:Y(2-205) | P25789:Z(2-241)
89	6avo	P49720	P40306	P25789	P49720:U(2-205) | P40306:E(40-258)	P49720:U(2-205) | P25789:O(2-241)
90	6iyc	P49768	P05067	Q96BI3	P49768:B(73-467) | P05067:E(688-726)	P49768:B(73-467) | Q96BI3:C(2-244)
91	6ltj	P51532	P60709	O14497	P51532:I(350-1366) | P60709:K(2-372)	P51532:I(350-1366) | O14497:L(1639-2285)
92	4v0c	P51787	P0DP23	P0DP24	P51787:A(352-424) | P0DP23:D(4-148)	P51787:A(352-424) | P0DP24:D(4-148)
92	4v0c	P51787	P0DP23	P0DP24	P51787:A(352-424) | P0DP23:D(4-148)	P51787:B(354-424) | P0DP24:D(4-148)
92	4v0c	P51787	P0DP23	P0DP24	P51787:A(352-424) | P0DP23:D(4-148)	P51787:A(352-424) | P0DP24:C(6-148)
92	4v0c	P51787	P0DP23	P0DP24	P51787:A(352-424) | P0DP23:D(4-148)	P51787:B(354-424) | P0DP24:C(6-148)
92	4v0c	P51787	P0DP23	P0DP24	P51787:B(354-424) | P0DP23:D(4-148)	P51787:A(352-424) | P0DP24:D(4-148)
92	4v0c	P51787	P0DP23	P0DP24	P51787:B(354-424) | P0DP23:D(4-148)	P51787:B(354-424) | P0DP24:D(4-148)
92	4v0c	P51787	P0DP23	P0DP24	P51787:B(354-424) | P0DP23:D(4-148)	P51787:A(352-424) | P0DP24:C(6-148)
92	4v0c	P51787	P0DP23	P0DP24	P51787:B(354-424) | P0DP23:D(4-148)	P51787:B(354-424) | P0DP24:C(6-148)
92	4v0c	P51787	P0DP23	P0DP24	P51787:A(352-424) | P0DP23:C(6-148)	P51787:A(352-424) | P0DP24:D(4-148)
92	4v0c	P51787	P0DP23	P0DP24	P51787:A(352-424) | P0DP23:C(6-148)	P51787:B(354-424) | P0DP24:D(4-148)
92	4v0c	P51787	P0DP23	P0DP24	P51787:A(352-424) | P0DP23:C(6-148)	P51787:A(352-424) | P0DP24:C(6-148)
92	4v0c	P51787	P0DP23	P0DP24	P51787:A(352-424) | P0DP23:C(6-148)	P51787:B(354-424) | P0DP24:C(6-148)
92	4v0c	P51787	P0DP23	P0DP24	P51787:B(354-424) | P0DP23:C(6-148)	P51787:A(352-424) | P0DP24:D(4-148)
92	4v0c	P51787	P0DP23	P0DP24	P51787:B(354-424) | P0DP23:C(6-148)	P51787:B(354-424) | P0DP24:D(4-148)
92	4v0c	P51787	P0DP23	P0DP24	P51787:B(354-424) | P0DP23:C(6-148)	P51787:A(352-424) | P0DP24:C(6-148)
92	4v0c	P51787	P0DP23	P0DP24	P51787:B(354-424) | P0DP23:C(6-148)	P51787:B(354-424) | P0DP24:C(6-148)
92	4umo	P51787	P0DP23	P0DP24	P51787:B(352-424) | P0DP23:C(4-148)	P51787:B(352-424) | P0DP24:C(4-148)
92	4umo	P51787	P0DP23	P0DP24	P51787:B(352-424) | P0DP23:C(4-148)	P51787:A(356-424) | P0DP24:C(4-148)
92	4umo	P51787	P0DP23	P0DP24	P51787:B(352-424) | P0DP23:C(4-148)	P51787:B(352-424) | P0DP24:D(6-148)
92	4umo	P51787	P0DP23	P0DP24	P51787:B(352-424) | P0DP23:C(4-148)	P51787:A(356-424) | P0DP24:D(6-148)
92	4umo	P51787	P0DP23	P0DP24	P51787:A(356-424) | P0DP23:C(4-148)	P51787:B(352-424) | P0DP24:C(4-148)
92	4umo	P51787	P0DP23	P0DP24	P51787:A(356-424) | P0DP23:C(4-148)	P51787:A(356-424) | P0DP24:C(4-148)
92	4umo	P51787	P0DP23	P0DP24	P51787:A(356-424) | P0DP23:C(4-148)	P51787:B(352-424) | P0DP24:D(6-148)
92	4umo	P51787	P0DP23	P0DP24	P51787:A(356-424) | P0DP23:C(4-148)	P51787:A(356-424) | P0DP24:D(6-148)
92	4umo	P51787	P0DP23	P0DP24	P51787:B(352-424) | P0DP23:D(6-148)	P51787:B(352-424) | P0DP24:C(4-148)
92	4umo	P51787	P0DP23	P0DP24	P51787:B(352-424) | P0DP23:D(6-148)	P51787:A(356-424) | P0DP24:C(4-148)
92	4umo	P51787	P0DP23	P0DP24	P51787:B(352-424) | P0DP23:D(6-148)	P51787:B(352-424) | P0DP24:D(6-148)
92	4umo	P51787	P0DP23	P0DP24	P51787:B(352-424) | P0DP23:D(6-148)	P51787:A(356-424) | P0DP24:D(6-148)
92	4umo	P51787	P0DP23	P0DP24	P51787:A(356-424) | P0DP23:D(6-148)	P51787:B(352-424) | P0DP24:C(4-148)
92	4umo	P51787	P0DP23	P0DP24	P51787:A(356-424) | P0DP23:D(6-148)	P51787:A(356-424) | P0DP24:C(4-148)
92	4umo	P51787	P0DP23	P0DP24	P51787:A(356-424) | P0DP23:D(6-148)	P51787:B(352-424) | P0DP24:D(6-148)
92	4umo	P51787	P0DP23	P0DP24	P51787:A(356-424) | P0DP23:D(6-148)	P51787:A(356-424) | P0DP24:D(6-148)
92	6v00	P51787	P0DP23	P0DP24	P51787:A(104-424) | P0DP23:E(6-149)	P51787:J(104-424) | P0DP24:K(6-149)
92	6v00	P51787	P0DP23	P0DP24	P51787:A(104-424) | P0DP23:E(6-149)	P51787:G(104-424) | P0DP24:H(6-149)
92	6v00	P51787	P0DP23	P0DP24	P51787:A(104-424) | P0DP23:E(6-149)	P51787:A(104-424) | P0DP24:E(6-149)
92	6v00	P51787	P0DP23	P0DP24	P51787:A(104-424) | P0DP23:E(6-149)	P51787:G(104-424) | P0DP24:K(6-149)
92	6v00	P51787	P0DP23	P0DP24	P51787:A(104-424) | P0DP23:E(6-149)	P51787:J(104-424) | P0DP24:B(6-149)
92	6v00	P51787	P0DP23	P0DP24	P51787:A(104-424) | P0DP23:E(6-149)	P51787:D(104-424) | P0DP24:E(6-149)
92	6v00	P51787	P0DP23	P0DP24	P51787:A(104-424) | P0DP23:E(6-149)	P51787:D(104-424) | P0DP24:H(6-149)
92	6v00	P51787	P0DP23	P0DP24	P51787:A(104-424) | P0DP23:E(6-149)	P51787:A(104-424) | P0DP24:B(6-149)
92	6v00	P51787	P0DP23	P0DP24	P51787:G(104-424) | P0DP23:H(6-149)	P51787:J(104-424) | P0DP24:K(6-149)
92	6v00	P51787	P0DP23	P0DP24	P51787:G(104-424) | P0DP23:H(6-149)	P51787:G(104-424) | P0DP24:H(6-149)
92	6v00	P51787	P0DP23	P0DP24	P51787:G(104-424) | P0DP23:H(6-149)	P51787:A(104-424) | P0DP24:E(6-149)
92	6v00	P51787	P0DP23	P0DP24	P51787:G(104-424) | P0DP23:H(6-149)	P51787:G(104-424) | P0DP24:K(6-149)
92	6v00	P51787	P0DP23	P0DP24	P51787:G(104-424) | P0DP23:H(6-149)	P51787:J(104-424) | P0DP24:B(6-149)
92	6v00	P51787	P0DP23	P0DP24	P51787:G(104-424) | P0DP23:H(6-149)	P51787:D(104-424) | P0DP24:E(6-149)
92	6v00	P51787	P0DP23	P0DP24	P51787:G(104-424) | P0DP23:H(6-149)	P51787:D(104-424) | P0DP24:H(6-149)
92	6v00	P51787	P0DP23	P0DP24	P51787:G(104-424) | P0DP23:H(6-149)	P51787:A(104-424) | P0DP24:B(6-149)
92	6v00	P51787	P0DP23	P0DP24	P51787:J(104-424) | P0DP23:B(6-149)	P51787:J(104-424) | P0DP24:K(6-149)
92	6v00	P51787	P0DP23	P0DP24	P51787:J(104-424) | P0DP23:B(6-149)	P51787:G(104-424) | P0DP24:H(6-149)
92	6v00	P51787	P0DP23	P0DP24	P51787:J(104-424) | P0DP23:B(6-149)	P51787:A(104-424) | P0DP24:E(6-149)
92	6v00	P51787	P0DP23	P0DP24	P51787:J(104-424) | P0DP23:B(6-149)	P51787:G(104-424) | P0DP24:K(6-149)
92	6v00	P51787	P0DP23	P0DP24	P51787:J(104-424) | P0DP23:B(6-149)	P51787:J(104-424) | P0DP24:B(6-149)
92	6v00	P51787	P0DP23	P0DP24	P51787:J(104-424) | P0DP23:B(6-149)	P51787:D(104-424) | P0DP24:E(6-149)
92	6v00	P51787	P0DP23	P0DP24	P51787:J(104-424) | P0DP23:B(6-149)	P51787:D(104-424) | P0DP24:H(6-149)
92	6v00	P51787	P0DP23	P0DP24	P51787:J(104-424) | P0DP23:B(6-149)	P51787:A(104-424) | P0DP24:B(6-149)
92	6v00	P51787	P0DP23	P0DP24	P51787:A(104-424) | P0DP23:B(6-149)	P51787:J(104-424) | P0DP24:K(6-149)
92	6v00	P51787	P0DP23	P0DP24	P51787:A(104-424) | P0DP23:B(6-149)	P51787:G(104-424) | P0DP24:H(6-149)
92	6v00	P51787	P0DP23	P0DP24	P51787:A(104-424) | P0DP23:B(6-149)	P51787:A(104-424) | P0DP24:E(6-149)
92	6v00	P51787	P0DP23	P0DP24	P51787:A(104-424) | P0DP23:B(6-149)	P51787:G(104-424) | P0DP24:K(6-149)
92	6v00	P51787	P0DP23	P0DP24	P51787:A(104-424) | P0DP23:B(6-149)	P51787:J(104-424) | P0DP24:B(6-149)
92	6v00	P51787	P0DP23	P0DP24	P51787:A(104-424) | P0DP23:B(6-149)	P51787:D(104-424) | P0DP24:E(6-149)
92	6v00	P51787	P0DP23	P0DP24	P51787:A(104-424) | P0DP23:B(6-149)	P51787:D(104-424) | P0DP24:H(6-149)
92	6v00	P51787	P0DP23	P0DP24	P51787:A(104-424) | P0DP23:B(6-149)	P51787:A(104-424) | P0DP24:B(6-149)
92	6v00	P51787	P0DP23	P0DP24	P51787:D(104-424) | P0DP23:E(6-149)	P51787:J(104-424) | P0DP24:K(6-149)
92	6v00	P51787	P0DP23	P0DP24	P51787:D(104-424) | P0DP23:E(6-149)	P51787:G(104-424) | P0DP24:H(6-149)
92	6v00	P51787	P0DP23	P0DP24	P51787:D(104-424) | P0DP23:E(6-149)	P51787:A(104-424) | P0DP24:E(6-149)
92	6v00	P51787	P0DP23	P0DP24	P51787:D(104-424) | P0DP23:E(6-149)	P51787:G(104-424) | P0DP24:K(6-149)
92	6v00	P51787	P0DP23	P0DP24	P51787:D(104-424) | P0DP23:E(6-149)	P51787:J(104-424) | P0DP24:B(6-149)
92	6v00	P51787	P0DP23	P0DP24	P51787:D(104-424) | P0DP23:E(6-149)	P51787:D(104-424) | P0DP24:E(6-149)
92	6v00	P51787	P0DP23	P0DP24	P51787:D(104-424) | P0DP23:E(6-149)	P51787:D(104-424) | P0DP24:H(6-149)
92	6v00	P51787	P0DP23	P0DP24	P51787:D(104-424) | P0DP23:E(6-149)	P51787:A(104-424) | P0DP24:B(6-149)
92	6v00	P51787	P0DP23	P0DP24	P51787:J(104-424) | P0DP23:K(6-149)	P51787:J(104-424) | P0DP24:K(6-149)
92	6v00	P51787	P0DP23	P0DP24	P51787:J(104-424) | P0DP23:K(6-149)	P51787:G(104-424) | P0DP24:H(6-149)
92	6v00	P51787	P0DP23	P0DP24	P51787:J(104-424) | P0DP23:K(6-149)	P51787:A(104-424) | P0DP24:E(6-149)
92	6v00	P51787	P0DP23	P0DP24	P51787:J(104-424) | P0DP23:K(6-149)	P51787:G(104-424) | P0DP24:K(6-149)
92	6v00	P51787	P0DP23	P0DP24	P51787:J(104-424) | P0DP23:K(6-149)	P51787:J(104-424) | P0DP24:B(6-149)
92	6v00	P51787	P0DP23	P0DP24	P51787:J(104-424) | P0DP23:K(6-149)	P51787:D(104-424) | P0DP24:E(6-149)
92	6v00	P51787	P0DP23	P0DP24	P51787:J(104-424) | P0DP23:K(6-149)	P51787:D(104-424) | P0DP24:H(6-149)
92	6v00	P51787	P0DP23	P0DP24	P51787:J(104-424) | P0DP23:K(6-149)	P51787:A(104-424) | P0DP24:B(6-149)
92	6v00	P51787	P0DP23	P0DP24	P51787:G(104-424) | P0DP23:K(6-149)	P51787:J(104-424) | P0DP24:K(6-149)
92	6v00	P51787	P0DP23	P0DP24	P51787:G(104-424) | P0DP23:K(6-149)	P51787:G(104-424) | P0DP24:H(6-149)
92	6v00	P51787	P0DP23	P0DP24	P51787:G(104-424) | P0DP23:K(6-149)	P51787:A(104-424) | P0DP24:E(6-149)
92	6v00	P51787	P0DP23	P0DP24	P51787:G(104-424) | P0DP23:K(6-149)	P51787:G(104-424) | P0DP24:K(6-149)
92	6v00	P51787	P0DP23	P0DP24	P51787:G(104-424) | P0DP23:K(6-149)	P51787:J(104-424) | P0DP24:B(6-149)
92	6v00	P51787	P0DP23	P0DP24	P51787:G(104-424) | P0DP23:K(6-149)	P51787:D(104-424) | P0DP24:E(6-149)
92	6v00	P51787	P0DP23	P0DP24	P51787:G(104-424) | P0DP23:K(6-149)	P51787:D(104-424) | P0DP24:H(6-149)
92	6v00	P51787	P0DP23	P0DP24	P51787:G(104-424) | P0DP23:K(6-149)	P51787:A(104-424) | P0DP24:B(6-149)
92	6v00	P51787	P0DP23	P0DP24	P51787:D(104-424) | P0DP23:H(6-149)	P51787:J(104-424) | P0DP24:K(6-149)
92	6v00	P51787	P0DP23	P0DP24	P51787:D(104-424) | P0DP23:H(6-149)	P51787:G(104-424) | P0DP24:H(6-149)
92	6v00	P51787	P0DP23	P0DP24	P51787:D(104-424) | P0DP23:H(6-149)	P51787:A(104-424) | P0DP24:E(6-149)
92	6v00	P51787	P0DP23	P0DP24	P51787:D(104-424) | P0DP23:H(6-149)	P51787:G(104-424) | P0DP24:K(6-149)
92	6v00	P51787	P0DP23	P0DP24	P51787:D(104-424) | P0DP23:H(6-149)	P51787:J(104-424) | P0DP24:B(6-149)
92	6v00	P51787	P0DP23	P0DP24	P51787:D(104-424) | P0DP23:H(6-149)	P51787:D(104-424) | P0DP24:E(6-149)
92	6v00	P51787	P0DP23	P0DP24	P51787:D(104-424) | P0DP23:H(6-149)	P51787:D(104-424) | P0DP24:H(6-149)
92	6v00	P51787	P0DP23	P0DP24	P51787:D(104-424) | P0DP23:H(6-149)	P51787:A(104-424) | P0DP24:B(6-149)
92	6uzz	P51787	P0DP23	P0DP24	P51787:A(104-424) | P0DP23:B(6-149)	P51787:A(104-424) | P0DP24:B(6-149)
92	6uzz	P51787	P0DP23	P0DP24	P51787:A(104-424) | P0DP23:B(6-149)	P51787:G(104-424) | P0DP24:H(6-149)
92	6uzz	P51787	P0DP23	P0DP24	P51787:A(104-424) | P0DP23:B(6-149)	P51787:G(104-424) | P0DP24:B(6-149)
92	6uzz	P51787	P0DP23	P0DP24	P51787:A(104-424) | P0DP23:B(6-149)	P51787:E(104-424) | P0DP24:F(6-149)
92	6uzz	P51787	P0DP23	P0DP24	P51787:A(104-424) | P0DP23:B(6-149)	P51787:E(104-424) | P0DP24:H(6-149)
92	6uzz	P51787	P0DP23	P0DP24	P51787:A(104-424) | P0DP23:B(6-149)	P51787:C(104-424) | P0DP24:F(6-149)
92	6uzz	P51787	P0DP23	P0DP24	P51787:A(104-424) | P0DP23:B(6-149)	P51787:C(104-424) | P0DP24:D(6-149)
92	6uzz	P51787	P0DP23	P0DP24	P51787:A(104-424) | P0DP23:B(6-149)	P51787:A(104-424) | P0DP24:D(6-149)
92	6uzz	P51787	P0DP23	P0DP24	P51787:G(104-424) | P0DP23:H(6-149)	P51787:A(104-424) | P0DP24:B(6-149)
92	6uzz	P51787	P0DP23	P0DP24	P51787:G(104-424) | P0DP23:H(6-149)	P51787:G(104-424) | P0DP24:H(6-149)
92	6uzz	P51787	P0DP23	P0DP24	P51787:G(104-424) | P0DP23:H(6-149)	P51787:G(104-424) | P0DP24:B(6-149)
92	6uzz	P51787	P0DP23	P0DP24	P51787:G(104-424) | P0DP23:H(6-149)	P51787:E(104-424) | P0DP24:F(6-149)
92	6uzz	P51787	P0DP23	P0DP24	P51787:G(104-424) | P0DP23:H(6-149)	P51787:E(104-424) | P0DP24:H(6-149)
92	6uzz	P51787	P0DP23	P0DP24	P51787:G(104-424) | P0DP23:H(6-149)	P51787:C(104-424) | P0DP24:F(6-149)
92	6uzz	P51787	P0DP23	P0DP24	P51787:G(104-424) | P0DP23:H(6-149)	P51787:C(104-424) | P0DP24:D(6-149)
92	6uzz	P51787	P0DP23	P0DP24	P51787:G(104-424) | P0DP23:H(6-149)	P51787:A(104-424) | P0DP24:D(6-149)
92	6uzz	P51787	P0DP23	P0DP24	P51787:C(104-424) | P0DP23:F(6-149)	P51787:A(104-424) | P0DP24:B(6-149)
92	6uzz	P51787	P0DP23	P0DP24	P51787:C(104-424) | P0DP23:F(6-149)	P51787:G(104-424) | P0DP24:H(6-149)
92	6uzz	P51787	P0DP23	P0DP24	P51787:C(104-424) | P0DP23:F(6-149)	P51787:G(104-424) | P0DP24:B(6-149)
92	6uzz	P51787	P0DP23	P0DP24	P51787:C(104-424) | P0DP23:F(6-149)	P51787:E(104-424) | P0DP24:F(6-149)
92	6uzz	P51787	P0DP23	P0DP24	P51787:C(104-424) | P0DP23:F(6-149)	P51787:E(104-424) | P0DP24:H(6-149)
92	6uzz	P51787	P0DP23	P0DP24	P51787:C(104-424) | P0DP23:F(6-149)	P51787:C(104-424) | P0DP24:F(6-149)
92	6uzz	P51787	P0DP23	P0DP24	P51787:C(104-424) | P0DP23:F(6-149)	P51787:C(104-424) | P0DP24:D(6-149)
92	6uzz	P51787	P0DP23	P0DP24	P51787:C(104-424) | P0DP23:F(6-149)	P51787:A(104-424) | P0DP24:D(6-149)
92	6uzz	P51787	P0DP23	P0DP24	P51787:E(104-424) | P0DP23:H(6-149)	P51787:A(104-424) | P0DP24:B(6-149)
92	6uzz	P51787	P0DP23	P0DP24	P51787:E(104-424) | P0DP23:H(6-149)	P51787:G(104-424) | P0DP24:H(6-149)
92	6uzz	P51787	P0DP23	P0DP24	P51787:E(104-424) | P0DP23:H(6-149)	P51787:G(104-424) | P0DP24:B(6-149)
92	6uzz	P51787	P0DP23	P0DP24	P51787:E(104-424) | P0DP23:H(6-149)	P51787:E(104-424) | P0DP24:F(6-149)
92	6uzz	P51787	P0DP23	P0DP24	P51787:E(104-424) | P0DP23:H(6-149)	P51787:E(104-424) | P0DP24:H(6-149)
92	6uzz	P51787	P0DP23	P0DP24	P51787:E(104-424) | P0DP23:H(6-149)	P51787:C(104-424) | P0DP24:F(6-149)
92	6uzz	P51787	P0DP23	P0DP24	P51787:E(104-424) | P0DP23:H(6-149)	P51787:C(104-424) | P0DP24:D(6-149)
92	6uzz	P51787	P0DP23	P0DP24	P51787:E(104-424) | P0DP23:H(6-149)	P51787:A(104-424) | P0DP24:D(6-149)
92	6uzz	P51787	P0DP23	P0DP24	P51787:A(104-424) | P0DP23:D(6-149)	P51787:A(104-424) | P0DP24:B(6-149)
92	6uzz	P51787	P0DP23	P0DP24	P51787:A(104-424) | P0DP23:D(6-149)	P51787:G(104-424) | P0DP24:H(6-149)
92	6uzz	P51787	P0DP23	P0DP24	P51787:A(104-424) | P0DP23:D(6-149)	P51787:G(104-424) | P0DP24:B(6-149)
92	6uzz	P51787	P0DP23	P0DP24	P51787:A(104-424) | P0DP23:D(6-149)	P51787:E(104-424) | P0DP24:F(6-149)
92	6uzz	P51787	P0DP23	P0DP24	P51787:A(104-424) | P0DP23:D(6-149)	P51787:E(104-424) | P0DP24:H(6-149)
92	6uzz	P51787	P0DP23	P0DP24	P51787:A(104-424) | P0DP23:D(6-149)	P51787:C(104-424) | P0DP24:F(6-149)
92	6uzz	P51787	P0DP23	P0DP24	P51787:A(104-424) | P0DP23:D(6-149)	P51787:C(104-424) | P0DP24:D(6-149)
92	6uzz	P51787	P0DP23	P0DP24	P51787:A(104-424) | P0DP23:D(6-149)	P51787:A(104-424) | P0DP24:D(6-149)
92	6uzz	P51787	P0DP23	P0DP24	P51787:E(104-424) | P0DP23:F(6-149)	P51787:A(104-424) | P0DP24:B(6-149)
92	6uzz	P51787	P0DP23	P0DP24	P51787:E(104-424) | P0DP23:F(6-149)	P51787:G(104-424) | P0DP24:H(6-149)
92	6uzz	P51787	P0DP23	P0DP24	P51787:E(104-424) | P0DP23:F(6-149)	P51787:G(104-424) | P0DP24:B(6-149)
92	6uzz	P51787	P0DP23	P0DP24	P51787:E(104-424) | P0DP23:F(6-149)	P51787:E(104-424) | P0DP24:F(6-149)
92	6uzz	P51787	P0DP23	P0DP24	P51787:E(104-424) | P0DP23:F(6-149)	P51787:E(104-424) | P0DP24:H(6-149)
92	6uzz	P51787	P0DP23	P0DP24	P51787:E(104-424) | P0DP23:F(6-149)	P51787:C(104-424) | P0DP24:F(6-149)
92	6uzz	P51787	P0DP23	P0DP24	P51787:E(104-424) | P0DP23:F(6-149)	P51787:C(104-424) | P0DP24:D(6-149)
92	6uzz	P51787	P0DP23	P0DP24	P51787:E(104-424) | P0DP23:F(6-149)	P51787:A(104-424) | P0DP24:D(6-149)
92	6uzz	P51787	P0DP23	P0DP24	P51787:C(104-424) | P0DP23:D(6-149)	P51787:A(104-424) | P0DP24:B(6-149)
92	6uzz	P51787	P0DP23	P0DP24	P51787:C(104-424) | P0DP23:D(6-149)	P51787:G(104-424) | P0DP24:H(6-149)
92	6uzz	P51787	P0DP23	P0DP24	P51787:C(104-424) | P0DP23:D(6-149)	P51787:G(104-424) | P0DP24:B(6-149)
92	6uzz	P51787	P0DP23	P0DP24	P51787:C(104-424) | P0DP23:D(6-149)	P51787:E(104-424) | P0DP24:F(6-149)
92	6uzz	P51787	P0DP23	P0DP24	P51787:C(104-424) | P0DP23:D(6-149)	P51787:E(104-424) | P0DP24:H(6-149)
92	6uzz	P51787	P0DP23	P0DP24	P51787:C(104-424) | P0DP23:D(6-149)	P51787:C(104-424) | P0DP24:F(6-149)
92	6uzz	P51787	P0DP23	P0DP24	P51787:C(104-424) | P0DP23:D(6-149)	P51787:C(104-424) | P0DP24:D(6-149)
92	6uzz	P51787	P0DP23	P0DP24	P51787:C(104-424) | P0DP23:D(6-149)	P51787:A(104-424) | P0DP24:D(6-149)
92	6uzz	P51787	P0DP23	P0DP24	P51787:G(104-424) | P0DP23:B(6-149)	P51787:A(104-424) | P0DP24:B(6-149)
92	6uzz	P51787	P0DP23	P0DP24	P51787:G(104-424) | P0DP23:B(6-149)	P51787:G(104-424) | P0DP24:H(6-149)
92	6uzz	P51787	P0DP23	P0DP24	P51787:G(104-424) | P0DP23:B(6-149)	P51787:G(104-424) | P0DP24:B(6-149)
92	6uzz	P51787	P0DP23	P0DP24	P51787:G(104-424) | P0DP23:B(6-149)	P51787:E(104-424) | P0DP24:F(6-149)
92	6uzz	P51787	P0DP23	P0DP24	P51787:G(104-424) | P0DP23:B(6-149)	P51787:E(104-424) | P0DP24:H(6-149)
92	6uzz	P51787	P0DP23	P0DP24	P51787:G(104-424) | P0DP23:B(6-149)	P51787:C(104-424) | P0DP24:F(6-149)
92	6uzz	P51787	P0DP23	P0DP24	P51787:G(104-424) | P0DP23:B(6-149)	P51787:C(104-424) | P0DP24:D(6-149)
92	6uzz	P51787	P0DP23	P0DP24	P51787:G(104-424) | P0DP23:B(6-149)	P51787:A(104-424) | P0DP24:D(6-149)
92	6v01	P51787	P0DP23	P0DP24	P51787:A(104-424) | P0DP23:E(6-149)	P51787:D(104-424) | P0DP24:H(6-149)
92	6v01	P51787	P0DP23	P0DP24	P51787:A(104-424) | P0DP23:E(6-149)	P51787:D(104-424) | P0DP24:E(6-149)
92	6v01	P51787	P0DP23	P0DP24	P51787:A(104-424) | P0DP23:E(6-149)	P51787:A(104-424) | P0DP24:E(6-149)
92	6v01	P51787	P0DP23	P0DP24	P51787:A(104-424) | P0DP23:E(6-149)	P51787:G(104-424) | P0DP24:H(6-149)
92	6v01	P51787	P0DP23	P0DP24	P51787:A(104-424) | P0DP23:E(6-149)	P51787:J(104-424) | P0DP24:K(6-149)
92	6v01	P51787	P0DP23	P0DP24	P51787:A(104-424) | P0DP23:E(6-149)	P51787:A(104-424) | P0DP24:B(6-149)
92	6v01	P51787	P0DP23	P0DP24	P51787:A(104-424) | P0DP23:E(6-149)	P51787:G(104-424) | P0DP24:K(6-149)
92	6v01	P51787	P0DP23	P0DP24	P51787:A(104-424) | P0DP23:E(6-149)	P51787:J(104-424) | P0DP24:B(6-149)
92	6v01	P51787	P0DP23	P0DP24	P51787:D(104-424) | P0DP23:E(6-149)	P51787:D(104-424) | P0DP24:H(6-149)
92	6v01	P51787	P0DP23	P0DP24	P51787:D(104-424) | P0DP23:E(6-149)	P51787:D(104-424) | P0DP24:E(6-149)
92	6v01	P51787	P0DP23	P0DP24	P51787:D(104-424) | P0DP23:E(6-149)	P51787:A(104-424) | P0DP24:E(6-149)
92	6v01	P51787	P0DP23	P0DP24	P51787:D(104-424) | P0DP23:E(6-149)	P51787:G(104-424) | P0DP24:H(6-149)
92	6v01	P51787	P0DP23	P0DP24	P51787:D(104-424) | P0DP23:E(6-149)	P51787:J(104-424) | P0DP24:K(6-149)
92	6v01	P51787	P0DP23	P0DP24	P51787:D(104-424) | P0DP23:E(6-149)	P51787:A(104-424) | P0DP24:B(6-149)
92	6v01	P51787	P0DP23	P0DP24	P51787:D(104-424) | P0DP23:E(6-149)	P51787:G(104-424) | P0DP24:K(6-149)
92	6v01	P51787	P0DP23	P0DP24	P51787:D(104-424) | P0DP23:E(6-149)	P51787:J(104-424) | P0DP24:B(6-149)
92	6v01	P51787	P0DP23	P0DP24	P51787:G(104-424) | P0DP23:K(6-149)	P51787:D(104-424) | P0DP24:H(6-149)
92	6v01	P51787	P0DP23	P0DP24	P51787:G(104-424) | P0DP23:K(6-149)	P51787:D(104-424) | P0DP24:E(6-149)
92	6v01	P51787	P0DP23	P0DP24	P51787:G(104-424) | P0DP23:K(6-149)	P51787:A(104-424) | P0DP24:E(6-149)
92	6v01	P51787	P0DP23	P0DP24	P51787:G(104-424) | P0DP23:K(6-149)	P51787:G(104-424) | P0DP24:H(6-149)
92	6v01	P51787	P0DP23	P0DP24	P51787:G(104-424) | P0DP23:K(6-149)	P51787:J(104-424) | P0DP24:K(6-149)
92	6v01	P51787	P0DP23	P0DP24	P51787:G(104-424) | P0DP23:K(6-149)	P51787:A(104-424) | P0DP24:B(6-149)
92	6v01	P51787	P0DP23	P0DP24	P51787:G(104-424) | P0DP23:K(6-149)	P51787:G(104-424) | P0DP24:K(6-149)
92	6v01	P51787	P0DP23	P0DP24	P51787:G(104-424) | P0DP23:K(6-149)	P51787:J(104-424) | P0DP24:B(6-149)
92	6v01	P51787	P0DP23	P0DP24	P51787:J(104-424) | P0DP23:K(6-149)	P51787:D(104-424) | P0DP24:H(6-149)
92	6v01	P51787	P0DP23	P0DP24	P51787:J(104-424) | P0DP23:K(6-149)	P51787:D(104-424) | P0DP24:E(6-149)
92	6v01	P51787	P0DP23	P0DP24	P51787:J(104-424) | P0DP23:K(6-149)	P51787:A(104-424) | P0DP24:E(6-149)
92	6v01	P51787	P0DP23	P0DP24	P51787:J(104-424) | P0DP23:K(6-149)	P51787:G(104-424) | P0DP24:H(6-149)
92	6v01	P51787	P0DP23	P0DP24	P51787:J(104-424) | P0DP23:K(6-149)	P51787:J(104-424) | P0DP24:K(6-149)
92	6v01	P51787	P0DP23	P0DP24	P51787:J(104-424) | P0DP23:K(6-149)	P51787:A(104-424) | P0DP24:B(6-149)
92	6v01	P51787	P0DP23	P0DP24	P51787:J(104-424) | P0DP23:K(6-149)	P51787:G(104-424) | P0DP24:K(6-149)
92	6v01	P51787	P0DP23	P0DP24	P51787:J(104-424) | P0DP23:K(6-149)	P51787:J(104-424) | P0DP24:B(6-149)
92	6v01	P51787	P0DP23	P0DP24	P51787:J(104-424) | P0DP23:B(6-149)	P51787:D(104-424) | P0DP24:H(6-149)
92	6v01	P51787	P0DP23	P0DP24	P51787:J(104-424) | P0DP23:B(6-149)	P51787:D(104-424) | P0DP24:E(6-149)
92	6v01	P51787	P0DP23	P0DP24	P51787:J(104-424) | P0DP23:B(6-149)	P51787:A(104-424) | P0DP24:E(6-149)
92	6v01	P51787	P0DP23	P0DP24	P51787:J(104-424) | P0DP23:B(6-149)	P51787:G(104-424) | P0DP24:H(6-149)
92	6v01	P51787	P0DP23	P0DP24	P51787:J(104-424) | P0DP23:B(6-149)	P51787:J(104-424) | P0DP24:K(6-149)
92	6v01	P51787	P0DP23	P0DP24	P51787:J(104-424) | P0DP23:B(6-149)	P51787:A(104-424) | P0DP24:B(6-149)
92	6v01	P51787	P0DP23	P0DP24	P51787:J(104-424) | P0DP23:B(6-149)	P51787:G(104-424) | P0DP24:K(6-149)
92	6v01	P51787	P0DP23	P0DP24	P51787:J(104-424) | P0DP23:B(6-149)	P51787:J(104-424) | P0DP24:B(6-149)
92	6v01	P51787	P0DP23	P0DP24	P51787:D(104-424) | P0DP23:H(6-149)	P51787:D(104-424) | P0DP24:H(6-149)
92	6v01	P51787	P0DP23	P0DP24	P51787:D(104-424) | P0DP23:H(6-149)	P51787:D(104-424) | P0DP24:E(6-149)
92	6v01	P51787	P0DP23	P0DP24	P51787:D(104-424) | P0DP23:H(6-149)	P51787:A(104-424) | P0DP24:E(6-149)
92	6v01	P51787	P0DP23	P0DP24	P51787:D(104-424) | P0DP23:H(6-149)	P51787:G(104-424) | P0DP24:H(6-149)
92	6v01	P51787	P0DP23	P0DP24	P51787:D(104-424) | P0DP23:H(6-149)	P51787:J(104-424) | P0DP24:K(6-149)
92	6v01	P51787	P0DP23	P0DP24	P51787:D(104-424) | P0DP23:H(6-149)	P51787:A(104-424) | P0DP24:B(6-149)
92	6v01	P51787	P0DP23	P0DP24	P51787:D(104-424) | P0DP23:H(6-149)	P51787:G(104-424) | P0DP24:K(6-149)
92	6v01	P51787	P0DP23	P0DP24	P51787:D(104-424) | P0DP23:H(6-149)	P51787:J(104-424) | P0DP24:B(6-149)
92	6v01	P51787	P0DP23	P0DP24	P51787:A(104-424) | P0DP23:B(6-149)	P51787:D(104-424) | P0DP24:H(6-149)
92	6v01	P51787	P0DP23	P0DP24	P51787:A(104-424) | P0DP23:B(6-149)	P51787:D(104-424) | P0DP24:E(6-149)
92	6v01	P51787	P0DP23	P0DP24	P51787:A(104-424) | P0DP23:B(6-149)	P51787:A(104-424) | P0DP24:E(6-149)
92	6v01	P51787	P0DP23	P0DP24	P51787:A(104-424) | P0DP23:B(6-149)	P51787:G(104-424) | P0DP24:H(6-149)
92	6v01	P51787	P0DP23	P0DP24	P51787:A(104-424) | P0DP23:B(6-149)	P51787:J(104-424) | P0DP24:K(6-149)
92	6v01	P51787	P0DP23	P0DP24	P51787:A(104-424) | P0DP23:B(6-149)	P51787:A(104-424) | P0DP24:B(6-149)
92	6v01	P51787	P0DP23	P0DP24	P51787:A(104-424) | P0DP23:B(6-149)	P51787:G(104-424) | P0DP24:K(6-149)
92	6v01	P51787	P0DP23	P0DP24	P51787:A(104-424) | P0DP23:B(6-149)	P51787:J(104-424) | P0DP24:B(6-149)
92	6v01	P51787	P0DP23	P0DP24	P51787:G(104-424) | P0DP23:H(6-149)	P51787:D(104-424) | P0DP24:H(6-149)
92	6v01	P51787	P0DP23	P0DP24	P51787:G(104-424) | P0DP23:H(6-149)	P51787:D(104-424) | P0DP24:E(6-149)
92	6v01	P51787	P0DP23	P0DP24	P51787:G(104-424) | P0DP23:H(6-149)	P51787:A(104-424) | P0DP24:E(6-149)
92	6v01	P51787	P0DP23	P0DP24	P51787:G(104-424) | P0DP23:H(6-149)	P51787:G(104-424) | P0DP24:H(6-149)
92	6v01	P51787	P0DP23	P0DP24	P51787:G(104-424) | P0DP23:H(6-149)	P51787:J(104-424) | P0DP24:K(6-149)
92	6v01	P51787	P0DP23	P0DP24	P51787:G(104-424) | P0DP23:H(6-149)	P51787:A(104-424) | P0DP24:B(6-149)
92	6v01	P51787	P0DP23	P0DP24	P51787:G(104-424) | P0DP23:H(6-149)	P51787:G(104-424) | P0DP24:K(6-149)
92	6v01	P51787	P0DP23	P0DP24	P51787:G(104-424) | P0DP23:H(6-149)	P51787:J(104-424) | P0DP24:B(6-149)
93	5xtd	P51970	O43674	O95167	P51970:u(4-172) | O43674:a(52-189)	P51970:u(4-172) | O95167:U(2-84)
93	5xtc	P51970	O43674	O95167	P51970:u(4-172) | O43674:a(52-189)	P51970:u(4-172) | O95167:U(2-84)
94	1yr5	P53355	P0DP23	P0DP24	P53355:B(302-320) | P0DP23:A(4-149)	P53355:B(302-320) | P0DP24:A(4-149)
95	5a9q	P57740	P52948	Q12769	P57740:4(150-924) | P52948:5(1157-1631)	P57740:4(150-924) | Q12769:1(41-1201)
95	5a9q	P57740	P52948	Q12769	P57740:V(150-924) | P52948:W(1157-1631)	P57740:4(150-924) | Q12769:1(41-1201)
95	5a9q	P57740	P52948	Q12769	P57740:D(150-924) | P52948:E(1157-1631)	P57740:4(150-924) | Q12769:1(41-1201)
95	5a9q	P57740	P52948	Q12769	P57740:M(150-924) | P52948:N(1157-1631)	P57740:4(150-924) | Q12769:1(41-1201)
96	2b5i	P60568	P14784	P01589	P60568:A(26-153) | P14784:B(32-233)	P60568:A(26-153) | P01589:D(22-186)
96	2erj	P60568	P14784	P01589	P60568:D(23-153) | P14784:B(32-232)	P60568:H(23-153) | P01589:E(22-186)
96	2erj	P60568	P14784	P01589	P60568:D(23-153) | P14784:B(32-232)	P60568:D(23-153) | P01589:A(22-186)
96	2erj	P60568	P14784	P01589	P60568:H(23-153) | P14784:F(32-232)	P60568:H(23-153) | P01589:E(22-186)
96	2erj	P60568	P14784	P01589	P60568:H(23-153) | P14784:F(32-232)	P60568:D(23-153) | P01589:A(22-186)
97	5w5d	P60880	P63027	P21579	P60880:D(142-195) | P63027:A(29-66)	P60880:D(142-195) | P21579:F(271-422)
97	5ccg	P60880	P63027	P21579	P60880:D(141-204) | P63027:A(28-89)	P60880:D(141-204) | P21579:E(142-420)
97	5ccg	P60880	P63027	P21579	P60880:D(141-204) | P63027:A(28-89)	P60880:J(141-203) | P21579:K(142-420)
97	5kj7	P60880	P63027	P21579	P60880:D(141-204) | P63027:A(28-89)	P60880:D(141-204) | P21579:E(142-420)
97	5kj7	P60880	P63027	P21579	P60880:D(141-204) | P63027:A(28-89)	P60880:J(141-203) | P21579:K(142-420)
97	5ccg	P60880	P63027	P21579	P60880:J(141-203) | P63027:G(28-89)	P60880:D(141-204) | P21579:E(142-420)
97	5ccg	P60880	P63027	P21579	P60880:J(141-203) | P63027:G(28-89)	P60880:J(141-203) | P21579:K(142-420)
97	5kj7	P60880	P63027	P21579	P60880:J(141-203) | P63027:G(28-89)	P60880:D(141-204) | P21579:E(142-420)
97	5kj7	P60880	P63027	P21579	P60880:J(141-203) | P63027:G(28-89)	P60880:J(141-203) | P21579:K(142-420)
97	5cch	P60880	P63027	P21579	P60880:D(141-203) | P63027:A(28-89)	P60880:D(141-203) | P21579:E(142-421)
97	5cci	P60880	P63027	P21579	P60880:D(141-203) | P63027:A(28-89)	P60880:D(141-203) | P21579:E(142-421)
97	5kj8	P60880	P63027	P21579	P60880:J(141-203) | P63027:G(28-89)	P60880:J(141-203) | P21579:K(142-420)
97	5kj8	P60880	P63027	P21579	P60880:J(141-203) | P63027:G(28-89)	P60880:D(142-204) | P21579:E(142-420)
97	5kj8	P60880	P63027	P21579	P60880:D(142-204) | P63027:A(28-89)	P60880:J(141-203) | P21579:K(142-420)
97	5kj8	P60880	P63027	P21579	P60880:D(142-204) | P63027:A(28-89)	P60880:D(142-204) | P21579:E(142-420)
97	2n1t	P60880	P63027	P21579	P60880:D(131-204) | P63027:A(25-93)	P60880:C(7-83) | P21579:E(272-419)
97	2n1t	P60880	P63027	P21579	P60880:C(7-83) | P63027:A(25-93)	P60880:C(7-83) | P21579:E(272-419)
98	5vfr	P60900	O00232	P25788	P60900:G(6-244) | O00232:W(1-456)	P60900:g(5-244) | P25788:m(6-245)
98	5vfr	P60900	O00232	P25788	P60900:G(6-244) | O00232:W(1-456)	P60900:G(6-244) | P25788:M(6-245)
98	5ln3	P60900	O00232	P25788	P60900:A(8-246) | O00232:P(35-456)	P60900:A(8-246) | P25788:G(5-246)
98	5t0j	P60900	O00232	P25788	P60900:G(5-244) | O00232:W(1-456)	P60900:G(5-244) | P25788:M(6-245)
99	7bbd	P61088	P19474	Q15819	P61088:C(1-152) | P19474:B(1-82)	P61088:C(1-152) | Q15819:A(1-144)
100	6ybd	P61247	Q14152	P08708	P61247:O(23-233) | Q14152:u(1-572)	P61247:O(23-233) | P08708:M(79-132)
101	6wm2	P61421	Q15904	Q16864	P61421:Q(2-351) | Q15904:U(254-458)	P61421:Q(2-351) | Q16864:N(4-113)
101	6wm3	P61421	Q15904	Q16864	P61421:Q(1-351) | Q15904:U(255-458)	P61421:Q(1-351) | Q16864:N(4-113)
101	6wm4	P61421	Q15904	Q16864	P61421:Q(1-351) | Q15904:U(255-458)	P61421:Q(1-351) | Q16864:N(4-113)
102	5cvn	P62068	P0CG47	Q8TAF3	P62068:B(31-366) | P0CG47:D(77-152)	P62068:B(31-366) | Q8TAF3:A(13-562)
102	5cvo	P62068	P0CG47	Q8TAF3	P62068:B(31-366) | P0CG47:C(153-228)	P62068:E(31-366) | Q8TAF3:D(13-562)
102	5cvo	P62068	P0CG47	Q8TAF3	P62068:B(31-366) | P0CG47:C(153-228)	P62068:B(31-366) | Q8TAF3:A(13-562)
102	5cvo	P62068	P0CG47	Q8TAF3	P62068:E(31-366) | P0CG47:F(77-152)	P62068:E(31-366) | Q8TAF3:D(13-562)
102	5cvo	P62068	P0CG47	Q8TAF3	P62068:E(31-366) | P0CG47:F(77-152)	P62068:B(31-366) | Q8TAF3:A(13-562)
103	7cgp	P62072	Q9Y5J6	Q9Y5J7	P62072:O(3-77) | Q9Y5J6:J(3-85)	P62072:M(3-76) | Q9Y5J7:L(5-82)
103	7cgp	P62072	Q9Y5J6	Q9Y5J7	P62072:O(3-77) | Q9Y5J6:J(3-85)	P62072:N(2-74) | Q9Y5J7:L(5-82)
103	7cgp	P62072	Q9Y5J6	Q9Y5J7	P62072:O(3-77) | Q9Y5J6:J(3-85)	P62072:O(3-77) | Q9Y5J7:K(8-77)
103	7cgp	P62072	Q9Y5J6	Q9Y5J7	P62072:O(3-77) | Q9Y5J6:J(3-85)	P62072:M(3-76) | Q9Y5J7:K(8-77)
103	7cgp	P62072	Q9Y5J6	Q9Y5J7	P62072:O(3-77) | Q9Y5J6:J(3-85)	P62072:G(6-77) | Q9Y5J7:D(13-78)
103	7cgp	P62072	Q9Y5J6	Q9Y5J7	P62072:O(3-77) | Q9Y5J6:J(3-85)	P62072:H(6-75) | Q9Y5J7:E(10-75)
103	7cgp	P62072	Q9Y5J6	Q9Y5J7	P62072:O(3-77) | Q9Y5J6:J(3-85)	P62072:H(6-75) | Q9Y5J7:D(13-78)
103	7cgp	P62072	Q9Y5J6	Q9Y5J7	P62072:O(3-77) | Q9Y5J6:J(3-85)	P62072:G(6-77) | Q9Y5J7:F(13-75)
103	7cgp	P62072	Q9Y5J6	Q9Y5J7	P62072:O(3-77) | Q9Y5J6:J(3-85)	P62072:I(10-73) | Q9Y5J7:E(10-75)
103	7cgp	P62072	Q9Y5J6	Q9Y5J7	P62072:O(3-77) | Q9Y5J6:J(3-85)	P62072:I(10-73) | Q9Y5J7:F(13-75)
103	7cgp	P62072	Q9Y5J6	Q9Y5J7	P62072:N(2-74) | Q9Y5J6:J(3-85)	P62072:M(3-76) | Q9Y5J7:L(5-82)
103	7cgp	P62072	Q9Y5J6	Q9Y5J7	P62072:N(2-74) | Q9Y5J6:J(3-85)	P62072:N(2-74) | Q9Y5J7:L(5-82)
103	7cgp	P62072	Q9Y5J6	Q9Y5J7	P62072:N(2-74) | Q9Y5J6:J(3-85)	P62072:O(3-77) | Q9Y5J7:K(8-77)
103	7cgp	P62072	Q9Y5J6	Q9Y5J7	P62072:N(2-74) | Q9Y5J6:J(3-85)	P62072:M(3-76) | Q9Y5J7:K(8-77)
103	7cgp	P62072	Q9Y5J6	Q9Y5J7	P62072:N(2-74) | Q9Y5J6:J(3-85)	P62072:G(6-77) | Q9Y5J7:D(13-78)
103	7cgp	P62072	Q9Y5J6	Q9Y5J7	P62072:N(2-74) | Q9Y5J6:J(3-85)	P62072:H(6-75) | Q9Y5J7:E(10-75)
103	7cgp	P62072	Q9Y5J6	Q9Y5J7	P62072:N(2-74) | Q9Y5J6:J(3-85)	P62072:H(6-75) | Q9Y5J7:D(13-78)
103	7cgp	P62072	Q9Y5J6	Q9Y5J7	P62072:N(2-74) | Q9Y5J6:J(3-85)	P62072:G(6-77) | Q9Y5J7:F(13-75)
103	7cgp	P62072	Q9Y5J6	Q9Y5J7	P62072:N(2-74) | Q9Y5J6:J(3-85)	P62072:I(10-73) | Q9Y5J7:E(10-75)
103	7cgp	P62072	Q9Y5J6	Q9Y5J7	P62072:N(2-74) | Q9Y5J6:J(3-85)	P62072:I(10-73) | Q9Y5J7:F(13-75)
104	6zxg	P62244	P63220	P62266	P62244:W(2-130) | P63220:V(1-83)	P62244:W(2-130) | P62266:X(2-140)
104	6zlw	P62244	P63220	P62266	P62244:W(2-130) | P63220:Z(1-82)	P62244:W(2-130) | P62266:X(2-142)
104	6zxh	P62244	P63220	P62266	P62244:W(2-130) | P63220:V(1-83)	P62244:W(2-130) | P62266:X(2-140)
104	7jqb	P62244	P63220	P62266	P62244:Y(2-130) | P63220:W(1-83)	P62244:Y(2-130) | P62266:c(1-142)
104	6zok	P62244	P63220	P62266	P62244:W(2-130) | P63220:V(1-83)	P62244:W(2-130) | P62266:X(2-142)
104	6zoj	P62244	P63220	P62266	P62244:W(2-130) | P63220:V(1-83)	P62244:W(2-130) | P62266:X(2-142)
104	6zvh	P62244	P63220	P62266	P62244:W(2-130) | P63220:V(1-83)	P62244:W(2-130) | P62266:X(2-142)
104	7k5i	P62244	P63220	P62266	P62244:W(2-130) | P63220:V(1-82)	P62244:W(2-130) | P62266:X(2-142)
104	6zmt	P62244	P63220	P62266	P62244:W(2-130) | P63220:Z(1-82)	P62244:W(2-130) | P62266:X(2-142)
104	6zxe	P62244	P63220	P62266	P62244:W(2-130) | P63220:V(1-82)	P62244:W(2-130) | P62266:X(2-142)
104	6ybw	P62244	P63220	P62266	P62244:J(2-130) | P63220:K(1-81)	P62244:J(2-130) | P62266:E(2-141)
104	6zn5	P62244	P63220	P62266	P62244:W(2-130) | P63220:Z(1-82)	P62244:W(2-130) | P62266:X(2-142)
104	6zxd	P62244	P63220	P62266	P62244:W(2-130) | P63220:V(1-82)	P62244:W(2-130) | P62266:X(2-142)
104	7jqc	P62244	P63220	P62266	P62244:Y(2-130) | P63220:W(1-83)	P62244:Y(2-130) | P62266:c(1-142)
104	6g5i	P62244	P63220	P62266	P62244:W(2-130) | P63220:V(1-82)	P62244:W(2-130) | P62266:X(2-142)
104	6g5h	P62244	P63220	P62266	P62244:W(2-130) | P63220:V(1-82)	P62244:W(2-130) | P62266:X(2-142)
104	6g18	P62244	P63220	P62266	P62244:W(2-130) | P63220:V(1-82)	P62244:W(2-130) | P62266:X(2-142)
104	6zxf	P62244	P63220	P62266	P62244:W(2-130) | P63220:V(1-83)	P62244:W(2-130) | P62266:X(2-140)
104	5a2q	P62244	P63220	P62266	P62244:W(2-130) | P63220:V(1-82)	P62244:W(2-130) | P62266:X(2-142)
104	5oa3	P62244	P63220	P62266	P62244:W(2-130) | P63220:V(1-82)	P62244:W(2-130) | P62266:X(2-142)
105	6zlw	P62249	P39019	P63244	P62249:R(8-146) | P39019:U(2-145)	P62249:R(8-146) | P63244:j(2-315)
105	6zxg	P62249	P39019	P63244	P62249:Q(7-146) | P39019:T(2-142)	P62249:Q(7-146) | P63244:g(4-312)
105	6zxh	P62249	P39019	P63244	P62249:Q(7-146) | P39019:T(2-142)	P62249:Q(7-146) | P63244:g(4-312)
105	6zol	P62249	P39019	P63244	P62249:Q(5-146) | P39019:T(2-145)	P62249:Q(5-146) | P63244:g(2-315)
105	6zoj	P62249	P39019	P63244	P62249:Q(5-146) | P39019:T(2-145)	P62249:Q(5-146) | P63244:g(2-315)
105	6zvh	P62249	P39019	P63244	P62249:Q(3-146) | P39019:T(2-144)	P62249:Q(3-146) | P63244:g(2-314)
105	7k5i	P62249	P39019	P63244	P62249:Q(8-146) | P39019:T(2-145)	P62249:Q(8-146) | P63244:g(2-315)
105	6zmt	P62249	P39019	P63244	P62249:R(8-146) | P39019:U(2-145)	P62249:R(8-146) | P63244:j(2-315)
105	6zxe	P62249	P39019	P63244	P62249:Q(8-146) | P39019:T(2-145)	P62249:Q(8-146) | P63244:g(2-315)
105	6ybs	P62249	P39019	P63244	P62249:Y(6-146) | P39019:d(3-144)	P62249:Y(6-146) | P63244:c(2-314)
105	6zxd	P62249	P39019	P63244	P62249:Q(8-146) | P39019:T(2-145)	P62249:Q(8-146) | P63244:g(2-315)
105	6zn5	P62249	P39019	P63244	P62249:R(8-146) | P39019:U(2-145)	P62249:R(8-146) | P63244:j(2-315)
105	6g5i	P62249	P39019	P63244	P62249:Q(8-146) | P39019:T(2-145)	P62249:Q(8-146) | P63244:g(2-315)
105	6g5h	P62249	P39019	P63244	P62249:Q(8-146) | P39019:T(2-145)	P62249:Q(8-146) | P63244:g(2-315)
105	6g18	P62249	P39019	P63244	P62249:Q(8-129) | P39019:T(2-145)	P62249:Q(8-129) | P63244:g(3-315)
105	6zxf	P62249	P39019	P63244	P62249:Q(7-146) | P39019:T(2-142)	P62249:Q(7-146) | P63244:g(4-312)
105	5a2q	P62249	P39019	P63244	P62249:Q(8-146) | P39019:T(2-145)	P62249:Q(8-146) | P63244:g(2-315)
105	5flx	P62249	P39019	P63244	P62249:Q(8-146) | P39019:T(2-144)	P62249:Q(8-146) | P63244:g(2-315)
105	5oa3	P62249	P39019	P63244	P62249:Q(8-146) | P39019:T(2-145)	P62249:Q(8-146) | P63244:g(2-315)
105	4d61	P62249	P39019	P63244	P62249:Q(8-146) | P39019:T(2-144)	P62249:Q(8-146) | P63244:g(2-315)
105	4d5l	P62249	P39019	P63244	P62249:Q(8-146) | P39019:T(2-144)	P62249:Q(8-146) | P63244:g(2-315)
106	6zlw	P62266	P62861	P62280	P62266:X(2-142) | P62861:e(4-59)	P62266:X(2-142) | P62280:L(2-152)
106	6zxg	P62266	P62861	P62280	P62266:X(2-140) | P62861:e(1-58)	P62266:X(2-140) | P62280:L(3-147)
106	6zxh	P62266	P62861	P62280	P62266:X(2-140) | P62861:e(1-58)	P62266:X(2-140) | P62280:L(3-147)
106	6zoj	P62266	P62861	P62280	P62266:X(2-142) | P62861:e(4-59)	P62266:X(2-142) | P62280:L(2-152)
106	6zok	P62266	P62861	P62280	P62266:X(2-142) | P62861:e(4-59)	P62266:X(2-142) | P62280:L(2-152)
106	7k5i	P62266	P62861	P62280	P62266:X(2-142) | P62861:e(4-59)	P62266:X(2-142) | P62280:L(2-152)
106	6zvh	P62266	P62861	P62280	P62266:X(2-142) | P62861:e(2-43)	P62266:X(2-142) | P62280:L(2-154)
106	6zmt	P62266	P62861	P62280	P62266:X(2-142) | P62861:e(4-59)	P62266:X(2-142) | P62280:L(2-152)
106	6zxe	P62266	P62861	P62280	P62266:X(2-142) | P62861:e(5-59)	P62266:X(2-142) | P62280:L(2-152)
106	6ybw	P62266	P62861	P62280	P62266:E(2-141) | P62861:F(6-59)	P62266:E(2-141) | P62280:B(3-152)
106	6zn5	P62266	P62861	P62280	P62266:X(2-142) | P62861:e(4-59)	P62266:X(2-142) | P62280:L(2-152)
106	6zxd	P62266	P62861	P62280	P62266:X(2-142) | P62861:e(5-59)	P62266:X(2-142) | P62280:L(2-152)
106	6g5i	P62266	P62861	P62280	P62266:X(2-142) | P62861:e(4-59)	P62266:X(2-142) | P62280:L(2-152)
106	6g5h	P62266	P62861	P62280	P62266:X(2-142) | P62861:e(4-59)	P62266:X(2-142) | P62280:L(2-152)
106	6g18	P62266	P62861	P62280	P62266:X(2-142) | P62861:e(5-59)	P62266:X(2-142) | P62280:L(2-152)
106	6zxf	P62266	P62861	P62280	P62266:X(2-140) | P62861:e(1-58)	P62266:X(2-140) | P62280:L(3-147)
106	5a2q	P62266	P62861	P62280	P62266:X(2-142) | P62861:e(4-59)	P62266:X(2-142) | P62280:L(2-152)
106	5flx	P62266	P62861	P62280	P62266:X(2-140) | P62861:e(3-57)	P62266:X(2-140) | P62280:L(6-158)
106	6g4s	P62266	P62861	P62280	P62266:X(2-142) | P62861:e(5-59)	P62266:X(2-142) | P62280:L(2-152)
106	6g51	P62266	P62861	P62280	P62266:X(2-142) | P62861:e(5-59)	P62266:X(2-142) | P62280:L(2-152)
106	5oa3	P62266	P62861	P62280	P62266:X(2-142) | P62861:e(4-59)	P62266:X(2-142) | P62280:L(2-152)
106	6g4w	P62266	P62861	P62280	P62266:X(2-142) | P62861:e(5-59)	P62266:X(2-142) | P62280:L(2-152)
106	6g53	P62266	P62861	P62280	P62266:X(2-142) | P62861:e(5-59)	P62266:X(2-142) | P62280:L(2-152)
106	4d5l	P62266	P62861	P62280	P62266:X(7-140) | P62861:e(6-56)	P62266:X(7-140) | P62280:L(2-147)
106	4d61	P62266	P62861	P62280	P62266:X(7-140) | P62861:e(6-56)	P62266:X(7-140) | P62280:L(2-147)
107	7jqb	P62277	P42677	P62280	P62277:P(2-151) | P42677:e(1-84)	P62277:P(2-151) | P62280:O(1-158)
107	6zvh	P62277	P42677	P62280	P62277:N(2-151) | P42677:b(2-84)	P62277:N(2-151) | P62280:L(2-154)
107	6yal	P62277	P42677	P62280	P62277:P(2-151) | P42677:c(1-84)	P62277:P(2-151) | P62280:N(1-158)
107	7jqc	P62277	P42677	P62280	P62277:P(2-151) | P42677:e(1-84)	P62277:P(2-151) | P62280:O(1-158)
107	5flx	P62277	P42677	P62280	P62277:N(2-150) | P42677:b(4-83)	P62277:N(2-150) | P62280:L(6-158)
107	4kzy	P62277	P42677	P62280	P62277:N(2-151) | P42677:b(1-84)	P62277:N(2-151) | P62280:L(1-158)
107	4kzz	P62277	P42677	P62280	P62277:N(2-151) | P42677:b(1-84)	P62277:N(2-151) | P62280:L(1-158)
107	4kzx	P62277	P42677	P62280	P62277:N(2-151) | P42677:b(1-84)	P62277:N(2-151) | P62280:L(1-158)
108	6icz	P62304	P62306	Q9H875	P62304:e(14-92) | P62306:f(2-75)	P62304:l(14-92) | Q9H875:X(51-142)
108	6icz	P62304	P62306	Q9H875	P62304:l(14-92) | P62306:m(3-75)	P62304:l(14-92) | Q9H875:X(51-142)
109	6icz	P62308	O60508	P62318	P62308:n(3-76) | O60508:W(71-578)	P62308:g(3-76) | P62318:a(3-85)
109	6icz	P62308	O60508	P62318	P62308:n(3-76) | O60508:W(71-578)	P62308:n(3-76) | P62318:h(3-85)
110	5t0g	P62333	P25788	O00232	P62333:E(37-389) | P25788:M(6-245)	P62333:E(37-389) | O00232:W(1-456)
110	5t0j	P62333	P25788	O00232	P62333:E(37-389) | P25788:M(6-245)	P62333:E(37-389) | O00232:W(1-456)
111	1tzy	P62805	P33778	Q16778	P62805:H(20-103) | P33778:F(34-126)	P62805:H(20-103) | Q16778:F(34-126)
111	1tzy	P62805	P33778	Q16778	P62805:H(20-103) | P33778:F(34-126)	P62805:H(20-103) | Q16778:B(34-125)
111	1tzy	P62805	P33778	Q16778	P62805:H(20-103) | P33778:F(34-126)	P62805:D(21-103) | Q16778:F(34-126)
111	1tzy	P62805	P33778	Q16778	P62805:H(20-103) | P33778:F(34-126)	P62805:D(21-103) | Q16778:B(34-125)
111	1tzy	P62805	P33778	Q16778	P62805:H(20-103) | P33778:B(34-125)	P62805:H(20-103) | Q16778:F(34-126)
111	1tzy	P62805	P33778	Q16778	P62805:H(20-103) | P33778:B(34-125)	P62805:H(20-103) | Q16778:B(34-125)
111	1tzy	P62805	P33778	Q16778	P62805:H(20-103) | P33778:B(34-125)	P62805:D(21-103) | Q16778:F(34-126)
111	1tzy	P62805	P33778	Q16778	P62805:H(20-103) | P33778:B(34-125)	P62805:D(21-103) | Q16778:B(34-125)
111	1tzy	P62805	P33778	Q16778	P62805:D(21-103) | P33778:F(34-126)	P62805:H(20-103) | Q16778:F(34-126)
111	1tzy	P62805	P33778	Q16778	P62805:D(21-103) | P33778:F(34-126)	P62805:H(20-103) | Q16778:B(34-125)
111	1tzy	P62805	P33778	Q16778	P62805:D(21-103) | P33778:F(34-126)	P62805:D(21-103) | Q16778:F(34-126)
111	1tzy	P62805	P33778	Q16778	P62805:D(21-103) | P33778:F(34-126)	P62805:D(21-103) | Q16778:B(34-125)
111	1tzy	P62805	P33778	Q16778	P62805:D(21-103) | P33778:B(34-125)	P62805:H(20-103) | Q16778:F(34-126)
111	1tzy	P62805	P33778	Q16778	P62805:D(21-103) | P33778:B(34-125)	P62805:H(20-103) | Q16778:B(34-125)
111	1tzy	P62805	P33778	Q16778	P62805:D(21-103) | P33778:B(34-125)	P62805:D(21-103) | Q16778:F(34-126)
111	1tzy	P62805	P33778	Q16778	P62805:D(21-103) | P33778:B(34-125)	P62805:D(21-103) | Q16778:B(34-125)
111	5y0c	P62805	P33778	Q16778	P62805:F(17-103) | P33778:D(33-124)	P62805:F(17-103) | Q16778:D(33-124)
111	5y0c	P62805	P33778	Q16778	P62805:F(17-103) | P33778:D(33-124)	P62805:F(17-103) | Q16778:H(34-124)
111	5y0c	P62805	P33778	Q16778	P62805:F(17-103) | P33778:D(33-124)	P62805:B(26-102) | Q16778:D(33-124)
111	5y0c	P62805	P33778	Q16778	P62805:F(17-103) | P33778:D(33-124)	P62805:B(26-102) | Q16778:H(34-124)
111	5y0c	P62805	P33778	Q16778	P62805:F(17-103) | P33778:H(34-124)	P62805:F(17-103) | Q16778:D(33-124)
111	5y0c	P62805	P33778	Q16778	P62805:F(17-103) | P33778:H(34-124)	P62805:F(17-103) | Q16778:H(34-124)
111	5y0c	P62805	P33778	Q16778	P62805:F(17-103) | P33778:H(34-124)	P62805:B(26-102) | Q16778:D(33-124)
111	5y0c	P62805	P33778	Q16778	P62805:F(17-103) | P33778:H(34-124)	P62805:B(26-102) | Q16778:H(34-124)
111	5y0c	P62805	P33778	Q16778	P62805:B(26-102) | P33778:D(33-124)	P62805:F(17-103) | Q16778:D(33-124)
111	5y0c	P62805	P33778	Q16778	P62805:B(26-102) | P33778:D(33-124)	P62805:F(17-103) | Q16778:H(34-124)
111	5y0c	P62805	P33778	Q16778	P62805:B(26-102) | P33778:D(33-124)	P62805:B(26-102) | Q16778:D(33-124)
111	5y0c	P62805	P33778	Q16778	P62805:B(26-102) | P33778:D(33-124)	P62805:B(26-102) | Q16778:H(34-124)
111	5y0c	P62805	P33778	Q16778	P62805:B(26-102) | P33778:H(34-124)	P62805:F(17-103) | Q16778:D(33-124)
111	5y0c	P62805	P33778	Q16778	P62805:B(26-102) | P33778:H(34-124)	P62805:F(17-103) | Q16778:H(34-124)
111	5y0c	P62805	P33778	Q16778	P62805:B(26-102) | P33778:H(34-124)	P62805:B(26-102) | Q16778:D(33-124)
111	5y0c	P62805	P33778	Q16778	P62805:B(26-102) | P33778:H(34-124)	P62805:B(26-102) | Q16778:H(34-124)
111	2aro	P62805	P33778	Q16778	P62805:H(20-103) | P33778:F(34-126)	P62805:H(20-103) | Q16778:F(34-126)
111	2aro	P62805	P33778	Q16778	P62805:H(20-103) | P33778:F(34-126)	P62805:H(20-103) | Q16778:B(34-125)
111	2aro	P62805	P33778	Q16778	P62805:H(20-103) | P33778:F(34-126)	P62805:D(21-103) | Q16778:F(34-126)
111	2aro	P62805	P33778	Q16778	P62805:H(20-103) | P33778:F(34-126)	P62805:D(21-103) | Q16778:B(34-125)
111	2aro	P62805	P33778	Q16778	P62805:H(20-103) | P33778:B(34-125)	P62805:H(20-103) | Q16778:F(34-126)
111	2aro	P62805	P33778	Q16778	P62805:H(20-103) | P33778:B(34-125)	P62805:H(20-103) | Q16778:B(34-125)
111	2aro	P62805	P33778	Q16778	P62805:H(20-103) | P33778:B(34-125)	P62805:D(21-103) | Q16778:F(34-126)
111	2aro	P62805	P33778	Q16778	P62805:H(20-103) | P33778:B(34-125)	P62805:D(21-103) | Q16778:B(34-125)
111	2aro	P62805	P33778	Q16778	P62805:D(21-103) | P33778:F(34-126)	P62805:H(20-103) | Q16778:F(34-126)
111	2aro	P62805	P33778	Q16778	P62805:D(21-103) | P33778:F(34-126)	P62805:H(20-103) | Q16778:B(34-125)
111	2aro	P62805	P33778	Q16778	P62805:D(21-103) | P33778:F(34-126)	P62805:D(21-103) | Q16778:F(34-126)
111	2aro	P62805	P33778	Q16778	P62805:D(21-103) | P33778:F(34-126)	P62805:D(21-103) | Q16778:B(34-125)
111	2aro	P62805	P33778	Q16778	P62805:D(21-103) | P33778:B(34-125)	P62805:H(20-103) | Q16778:F(34-126)
111	2aro	P62805	P33778	Q16778	P62805:D(21-103) | P33778:B(34-125)	P62805:H(20-103) | Q16778:B(34-125)
111	2aro	P62805	P33778	Q16778	P62805:D(21-103) | P33778:B(34-125)	P62805:D(21-103) | Q16778:F(34-126)
111	2aro	P62805	P33778	Q16778	P62805:D(21-103) | P33778:B(34-125)	P62805:D(21-103) | Q16778:B(34-125)
111	1hq3	P62805	P33778	Q16778	P62805:H(20-103) | P33778:F(34-126)	P62805:H(20-103) | Q16778:F(34-126)
111	1hq3	P62805	P33778	Q16778	P62805:H(20-103) | P33778:F(34-126)	P62805:H(20-103) | Q16778:B(34-125)
111	1hq3	P62805	P33778	Q16778	P62805:H(20-103) | P33778:F(34-126)	P62805:D(21-103) | Q16778:F(34-126)
111	1hq3	P62805	P33778	Q16778	P62805:H(20-103) | P33778:F(34-126)	P62805:D(21-103) | Q16778:B(34-125)
111	1hq3	P62805	P33778	Q16778	P62805:H(20-103) | P33778:B(34-125)	P62805:H(20-103) | Q16778:F(34-126)
111	1hq3	P62805	P33778	Q16778	P62805:H(20-103) | P33778:B(34-125)	P62805:H(20-103) | Q16778:B(34-125)
111	1hq3	P62805	P33778	Q16778	P62805:H(20-103) | P33778:B(34-125)	P62805:D(21-103) | Q16778:F(34-126)
111	1hq3	P62805	P33778	Q16778	P62805:H(20-103) | P33778:B(34-125)	P62805:D(21-103) | Q16778:B(34-125)
111	1hq3	P62805	P33778	Q16778	P62805:D(21-103) | P33778:F(34-126)	P62805:H(20-103) | Q16778:F(34-126)
111	1hq3	P62805	P33778	Q16778	P62805:D(21-103) | P33778:F(34-126)	P62805:H(20-103) | Q16778:B(34-125)
111	1hq3	P62805	P33778	Q16778	P62805:D(21-103) | P33778:F(34-126)	P62805:D(21-103) | Q16778:F(34-126)
111	1hq3	P62805	P33778	Q16778	P62805:D(21-103) | P33778:F(34-126)	P62805:D(21-103) | Q16778:B(34-125)
111	1hq3	P62805	P33778	Q16778	P62805:D(21-103) | P33778:B(34-125)	P62805:H(20-103) | Q16778:F(34-126)
111	1hq3	P62805	P33778	Q16778	P62805:D(21-103) | P33778:B(34-125)	P62805:H(20-103) | Q16778:B(34-125)
111	1hq3	P62805	P33778	Q16778	P62805:D(21-103) | P33778:B(34-125)	P62805:D(21-103) | Q16778:F(34-126)
111	1hq3	P62805	P33778	Q16778	P62805:D(21-103) | P33778:B(34-125)	P62805:D(21-103) | Q16778:B(34-125)
111	6jou	P62805	P33778	Q16778	P62805:F(19-102) | P33778:H(33-124)	P62805:F(19-102) | Q16778:H(33-124)
111	6jou	P62805	P33778	Q16778	P62805:F(19-102) | P33778:H(33-124)	P62805:B(26-102) | Q16778:H(33-124)
111	6jou	P62805	P33778	Q16778	P62805:B(26-102) | P33778:H(33-124)	P62805:F(19-102) | Q16778:H(33-124)
111	6jou	P62805	P33778	Q16778	P62805:B(26-102) | P33778:H(33-124)	P62805:B(26-102) | Q16778:H(33-124)
111	5x7x	P62805	P33778	Q16778	P62805:F(18-103) | P33778:D(33-124)	P62805:F(18-103) | Q16778:D(33-124)
111	5x7x	P62805	P33778	Q16778	P62805:F(18-103) | P33778:D(33-124)	P62805:F(18-103) | Q16778:H(35-124)
111	5x7x	P62805	P33778	Q16778	P62805:F(18-103) | P33778:D(33-124)	P62805:B(26-102) | Q16778:D(33-124)
111	5x7x	P62805	P33778	Q16778	P62805:F(18-103) | P33778:D(33-124)	P62805:B(26-102) | Q16778:H(35-124)
111	5x7x	P62805	P33778	Q16778	P62805:F(18-103) | P33778:H(35-124)	P62805:F(18-103) | Q16778:D(33-124)
111	5x7x	P62805	P33778	Q16778	P62805:F(18-103) | P33778:H(35-124)	P62805:F(18-103) | Q16778:H(35-124)
111	5x7x	P62805	P33778	Q16778	P62805:F(18-103) | P33778:H(35-124)	P62805:B(26-102) | Q16778:D(33-124)
111	5x7x	P62805	P33778	Q16778	P62805:F(18-103) | P33778:H(35-124)	P62805:B(26-102) | Q16778:H(35-124)
111	5x7x	P62805	P33778	Q16778	P62805:B(26-102) | P33778:D(33-124)	P62805:F(18-103) | Q16778:D(33-124)
111	5x7x	P62805	P33778	Q16778	P62805:B(26-102) | P33778:D(33-124)	P62805:F(18-103) | Q16778:H(35-124)
111	5x7x	P62805	P33778	Q16778	P62805:B(26-102) | P33778:D(33-124)	P62805:B(26-102) | Q16778:D(33-124)
111	5x7x	P62805	P33778	Q16778	P62805:B(26-102) | P33778:D(33-124)	P62805:B(26-102) | Q16778:H(35-124)
111	5x7x	P62805	P33778	Q16778	P62805:B(26-102) | P33778:H(35-124)	P62805:F(18-103) | Q16778:D(33-124)
111	5x7x	P62805	P33778	Q16778	P62805:B(26-102) | P33778:H(35-124)	P62805:F(18-103) | Q16778:H(35-124)
111	5x7x	P62805	P33778	Q16778	P62805:B(26-102) | P33778:H(35-124)	P62805:B(26-102) | Q16778:D(33-124)
111	5x7x	P62805	P33778	Q16778	P62805:B(26-102) | P33778:H(35-124)	P62805:B(26-102) | Q16778:H(35-124)
111	6kvd	P62805	P33778	Q16778	P62805:F(19-103) | P33778:H(33-124)	P62805:F(19-103) | Q16778:H(33-124)
111	6kvd	P62805	P33778	Q16778	P62805:F(19-103) | P33778:H(33-124)	P62805:B(26-102) | Q16778:H(33-124)
111	6kvd	P62805	P33778	Q16778	P62805:B(26-102) | P33778:H(33-124)	P62805:F(19-103) | Q16778:H(33-124)
111	6kvd	P62805	P33778	Q16778	P62805:B(26-102) | P33778:H(33-124)	P62805:B(26-102) | Q16778:H(33-124)
111	5z30	P62805	P33778	Q16778	P62805:F(19-102) | P33778:H(34-124)	P62805:F(19-102) | Q16778:H(34-124)
111	5z30	P62805	P33778	Q16778	P62805:F(19-102) | P33778:H(34-124)	P62805:B(26-102) | Q16778:H(34-124)
111	5z30	P62805	P33778	Q16778	P62805:B(26-102) | P33778:H(34-124)	P62805:F(19-102) | Q16778:H(34-124)
111	5z30	P62805	P33778	Q16778	P62805:B(26-102) | P33778:H(34-124)	P62805:B(26-102) | Q16778:H(34-124)
111	5jrg	P62805	P33778	Q16778	P62805:F(18-103) | P33778:D(28-124)	P62805:F(18-103) | Q16778:D(28-124)
111	5jrg	P62805	P33778	Q16778	P62805:F(18-103) | P33778:D(28-124)	P62805:B(26-103) | Q16778:D(28-124)
111	5jrg	P62805	P33778	Q16778	P62805:B(26-103) | P33778:D(28-124)	P62805:F(18-103) | Q16778:D(28-124)
111	5jrg	P62805	P33778	Q16778	P62805:B(26-103) | P33778:D(28-124)	P62805:B(26-103) | Q16778:D(28-124)
111	6v2k	P62805	P33778	Q16778	P62805:F(20-103) | P33778:D(33-124)	P62805:F(20-103) | Q16778:D(33-124)
111	6v2k	P62805	P33778	Q16778	P62805:F(20-103) | P33778:D(33-124)	P62805:F(20-103) | Q16778:H(34-124)
111	6v2k	P62805	P33778	Q16778	P62805:F(20-103) | P33778:D(33-124)	P62805:B(26-102) | Q16778:D(33-124)
111	6v2k	P62805	P33778	Q16778	P62805:F(20-103) | P33778:D(33-124)	P62805:B(26-102) | Q16778:H(34-124)
111	6v2k	P62805	P33778	Q16778	P62805:F(20-103) | P33778:H(34-124)	P62805:F(20-103) | Q16778:D(33-124)
111	6v2k	P62805	P33778	Q16778	P62805:F(20-103) | P33778:H(34-124)	P62805:F(20-103) | Q16778:H(34-124)
111	6v2k	P62805	P33778	Q16778	P62805:F(20-103) | P33778:H(34-124)	P62805:B(26-102) | Q16778:D(33-124)
111	6v2k	P62805	P33778	Q16778	P62805:F(20-103) | P33778:H(34-124)	P62805:B(26-102) | Q16778:H(34-124)
111	6v2k	P62805	P33778	Q16778	P62805:B(26-102) | P33778:D(33-124)	P62805:F(20-103) | Q16778:D(33-124)
111	6v2k	P62805	P33778	Q16778	P62805:B(26-102) | P33778:D(33-124)	P62805:F(20-103) | Q16778:H(34-124)
111	6v2k	P62805	P33778	Q16778	P62805:B(26-102) | P33778:D(33-124)	P62805:B(26-102) | Q16778:D(33-124)
111	6v2k	P62805	P33778	Q16778	P62805:B(26-102) | P33778:D(33-124)	P62805:B(26-102) | Q16778:H(34-124)
111	6v2k	P62805	P33778	Q16778	P62805:B(26-102) | P33778:H(34-124)	P62805:F(20-103) | Q16778:D(33-124)
111	6v2k	P62805	P33778	Q16778	P62805:B(26-102) | P33778:H(34-124)	P62805:F(20-103) | Q16778:H(34-124)
111	6v2k	P62805	P33778	Q16778	P62805:B(26-102) | P33778:H(34-124)	P62805:B(26-102) | Q16778:D(33-124)
111	6v2k	P62805	P33778	Q16778	P62805:B(26-102) | P33778:H(34-124)	P62805:B(26-102) | Q16778:H(34-124)
111	5cpk	P62805	P33778	Q16778	P62805:F(20-102) | P33778:D(33-124)	P62805:F(20-102) | Q16778:D(33-124)
111	5cpk	P62805	P33778	Q16778	P62805:F(20-102) | P33778:D(33-124)	P62805:B(25-103) | Q16778:D(33-124)
111	5cpk	P62805	P33778	Q16778	P62805:B(25-103) | P33778:D(33-124)	P62805:F(20-102) | Q16778:D(33-124)
111	5cpk	P62805	P33778	Q16778	P62805:B(25-103) | P33778:D(33-124)	P62805:B(25-103) | Q16778:D(33-124)
111	3wtp	P62805	P33778	Q16778	P62805:F(19-103) | P33778:D(31-124)	P62805:F(19-103) | Q16778:D(31-124)
111	3wtp	P62805	P33778	Q16778	P62805:F(19-103) | P33778:D(31-124)	P62805:B(26-103) | Q16778:D(31-124)
111	3wtp	P62805	P33778	Q16778	P62805:B(26-103) | P33778:D(31-124)	P62805:F(19-103) | Q16778:D(31-124)
111	3wtp	P62805	P33778	Q16778	P62805:B(26-103) | P33778:D(31-124)	P62805:B(26-103) | Q16778:D(31-124)
111	3azf	P62805	P33778	Q16778	P62805:F(20-103) | P33778:H(34-124)	P62805:F(20-103) | Q16778:H(34-124)
111	3azf	P62805	P33778	Q16778	P62805:F(20-103) | P33778:H(34-124)	P62805:B(26-103) | Q16778:H(34-124)
111	3azf	P62805	P33778	Q16778	P62805:B(26-103) | P33778:H(34-124)	P62805:F(20-103) | Q16778:H(34-124)
111	3azf	P62805	P33778	Q16778	P62805:B(26-103) | P33778:H(34-124)	P62805:B(26-103) | Q16778:H(34-124)
111	3x1s	P62805	P33778	Q16778	P62805:F(20-103) | P33778:D(32-125)	P62805:F(20-103) | Q16778:D(32-125)
111	3x1s	P62805	P33778	Q16778	P62805:F(20-103) | P33778:D(32-125)	P62805:F(20-103) | Q16778:H(34-125)
111	3x1s	P62805	P33778	Q16778	P62805:F(20-103) | P33778:D(32-125)	P62805:B(26-103) | Q16778:D(32-125)
111	3x1s	P62805	P33778	Q16778	P62805:F(20-103) | P33778:D(32-125)	P62805:B(26-103) | Q16778:H(34-125)
111	3x1s	P62805	P33778	Q16778	P62805:F(20-103) | P33778:H(34-125)	P62805:F(20-103) | Q16778:D(32-125)
111	3x1s	P62805	P33778	Q16778	P62805:F(20-103) | P33778:H(34-125)	P62805:F(20-103) | Q16778:H(34-125)
111	3x1s	P62805	P33778	Q16778	P62805:F(20-103) | P33778:H(34-125)	P62805:B(26-103) | Q16778:D(32-125)
111	3x1s	P62805	P33778	Q16778	P62805:F(20-103) | P33778:H(34-125)	P62805:B(26-103) | Q16778:H(34-125)
111	3x1s	P62805	P33778	Q16778	P62805:B(26-103) | P33778:D(32-125)	P62805:F(20-103) | Q16778:D(32-125)
111	3x1s	P62805	P33778	Q16778	P62805:B(26-103) | P33778:D(32-125)	P62805:F(20-103) | Q16778:H(34-125)
111	3x1s	P62805	P33778	Q16778	P62805:B(26-103) | P33778:D(32-125)	P62805:B(26-103) | Q16778:D(32-125)
111	3x1s	P62805	P33778	Q16778	P62805:B(26-103) | P33778:D(32-125)	P62805:B(26-103) | Q16778:H(34-125)
111	3x1s	P62805	P33778	Q16778	P62805:B(26-103) | P33778:H(34-125)	P62805:F(20-103) | Q16778:D(32-125)
111	3x1s	P62805	P33778	Q16778	P62805:B(26-103) | P33778:H(34-125)	P62805:F(20-103) | Q16778:H(34-125)
111	3x1s	P62805	P33778	Q16778	P62805:B(26-103) | P33778:H(34-125)	P62805:B(26-103) | Q16778:D(32-125)
111	3x1s	P62805	P33778	Q16778	P62805:B(26-103) | P33778:H(34-125)	P62805:B(26-103) | Q16778:H(34-125)
111	6m4g	P62805	P33778	Q16778	P62805:F(26-101) | P33778:H(37-124)	P62805:B(26-101) | Q16778:H(37-124)
111	6m4g	P62805	P33778	Q16778	P62805:F(26-101) | P33778:H(37-124)	P62805:B(26-101) | Q16778:D(37-124)
111	6m4g	P62805	P33778	Q16778	P62805:F(26-101) | P33778:H(37-124)	P62805:F(26-101) | Q16778:H(37-124)
111	6m4g	P62805	P33778	Q16778	P62805:F(26-101) | P33778:H(37-124)	P62805:F(26-101) | Q16778:D(37-124)
111	6m4g	P62805	P33778	Q16778	P62805:B(26-101) | P33778:D(37-124)	P62805:B(26-101) | Q16778:H(37-124)
111	6m4g	P62805	P33778	Q16778	P62805:B(26-101) | P33778:D(37-124)	P62805:B(26-101) | Q16778:D(37-124)
111	6m4g	P62805	P33778	Q16778	P62805:B(26-101) | P33778:D(37-124)	P62805:F(26-101) | Q16778:H(37-124)
111	6m4g	P62805	P33778	Q16778	P62805:B(26-101) | P33778:D(37-124)	P62805:F(26-101) | Q16778:D(37-124)
111	6m4g	P62805	P33778	Q16778	P62805:F(26-101) | P33778:D(37-124)	P62805:B(26-101) | Q16778:H(37-124)
111	6m4g	P62805	P33778	Q16778	P62805:F(26-101) | P33778:D(37-124)	P62805:B(26-101) | Q16778:D(37-124)
111	6m4g	P62805	P33778	Q16778	P62805:F(26-101) | P33778:D(37-124)	P62805:F(26-101) | Q16778:H(37-124)
111	6m4g	P62805	P33778	Q16778	P62805:F(26-101) | P33778:D(37-124)	P62805:F(26-101) | Q16778:D(37-124)
111	6m4g	P62805	P33778	Q16778	P62805:B(26-101) | P33778:H(37-124)	P62805:B(26-101) | Q16778:H(37-124)
111	6m4g	P62805	P33778	Q16778	P62805:B(26-101) | P33778:H(37-124)	P62805:B(26-101) | Q16778:D(37-124)
111	6m4g	P62805	P33778	Q16778	P62805:B(26-101) | P33778:H(37-124)	P62805:F(26-101) | Q16778:H(37-124)
111	6m4g	P62805	P33778	Q16778	P62805:B(26-101) | P33778:H(37-124)	P62805:F(26-101) | Q16778:D(37-124)
111	5cpi	P62805	P33778	Q16778	P62805:F(20-102) | P33778:H(34-124)	P62805:F(20-102) | Q16778:H(34-124)
111	5cpi	P62805	P33778	Q16778	P62805:F(20-102) | P33778:H(34-124)	P62805:B(26-103) | Q16778:H(34-124)
111	5cpi	P62805	P33778	Q16778	P62805:B(26-103) | P33778:H(34-124)	P62805:F(20-102) | Q16778:H(34-124)
111	5cpi	P62805	P33778	Q16778	P62805:B(26-103) | P33778:H(34-124)	P62805:B(26-103) | Q16778:H(34-124)
111	3w96	P62805	P33778	Q16778	P62805:F(21-102) | P33778:H(34-124)	P62805:F(21-102) | Q16778:H(34-124)
111	3w96	P62805	P33778	Q16778	P62805:F(21-102) | P33778:H(34-124)	P62805:B(27-103) | Q16778:H(34-124)
111	3w96	P62805	P33778	Q16778	P62805:B(27-103) | P33778:H(34-124)	P62805:F(21-102) | Q16778:H(34-124)
111	3w96	P62805	P33778	Q16778	P62805:B(27-103) | P33778:H(34-124)	P62805:B(27-103) | Q16778:H(34-124)
111	5gse	P62805	P33778	Q16778	P62805:B(22-103) | P33778:D(33-124)	P62805:B(22-103) | Q16778:D(33-124)
111	5gse	P62805	P33778	Q16778	P62805:B(22-103) | P33778:D(33-124)	P62805:F(24-102) | Q16778:D(33-124)
111	5gse	P62805	P33778	Q16778	P62805:F(24-102) | P33778:D(33-124)	P62805:B(22-103) | Q16778:D(33-124)
111	5gse	P62805	P33778	Q16778	P62805:F(24-102) | P33778:D(33-124)	P62805:F(24-102) | Q16778:D(33-124)
111	3x1u	P62805	P33778	Q16778	P62805:F(17-103) | P33778:H(33-126)	P62805:F(17-103) | Q16778:D(33-126)
111	3x1u	P62805	P33778	Q16778	P62805:F(17-103) | P33778:H(33-126)	P62805:F(17-103) | Q16778:H(33-126)
111	3x1u	P62805	P33778	Q16778	P62805:F(17-103) | P33778:H(33-126)	P62805:B(21-103) | Q16778:H(33-126)
111	3x1u	P62805	P33778	Q16778	P62805:F(17-103) | P33778:H(33-126)	P62805:B(21-103) | Q16778:D(33-126)
111	3x1u	P62805	P33778	Q16778	P62805:F(17-103) | P33778:D(33-126)	P62805:F(17-103) | Q16778:D(33-126)
111	3x1u	P62805	P33778	Q16778	P62805:F(17-103) | P33778:D(33-126)	P62805:F(17-103) | Q16778:H(33-126)
111	3x1u	P62805	P33778	Q16778	P62805:F(17-103) | P33778:D(33-126)	P62805:B(21-103) | Q16778:H(33-126)
111	3x1u	P62805	P33778	Q16778	P62805:F(17-103) | P33778:D(33-126)	P62805:B(21-103) | Q16778:D(33-126)
111	3x1u	P62805	P33778	Q16778	P62805:B(21-103) | P33778:H(33-126)	P62805:F(17-103) | Q16778:D(33-126)
111	3x1u	P62805	P33778	Q16778	P62805:B(21-103) | P33778:H(33-126)	P62805:F(17-103) | Q16778:H(33-126)
111	3x1u	P62805	P33778	Q16778	P62805:B(21-103) | P33778:H(33-126)	P62805:B(21-103) | Q16778:H(33-126)
111	3x1u	P62805	P33778	Q16778	P62805:B(21-103) | P33778:H(33-126)	P62805:B(21-103) | Q16778:D(33-126)
111	3x1u	P62805	P33778	Q16778	P62805:B(21-103) | P33778:D(33-126)	P62805:F(17-103) | Q16778:D(33-126)
111	3x1u	P62805	P33778	Q16778	P62805:B(21-103) | P33778:D(33-126)	P62805:F(17-103) | Q16778:H(33-126)
111	3x1u	P62805	P33778	Q16778	P62805:B(21-103) | P33778:D(33-126)	P62805:B(21-103) | Q16778:H(33-126)
111	3x1u	P62805	P33778	Q16778	P62805:B(21-103) | P33778:D(33-126)	P62805:B(21-103) | Q16778:D(33-126)
111	3w98	P62805	P33778	Q16778	P62805:F(20-103) | P33778:H(34-124)	P62805:F(20-103) | Q16778:H(34-124)
111	3w98	P62805	P33778	Q16778	P62805:F(20-103) | P33778:H(34-124)	P62805:B(26-101) | Q16778:H(34-124)
111	3w98	P62805	P33778	Q16778	P62805:B(26-101) | P33778:H(34-124)	P62805:F(20-103) | Q16778:H(34-124)
111	3w98	P62805	P33778	Q16778	P62805:B(26-101) | P33778:H(34-124)	P62805:B(26-101) | Q16778:H(34-124)
111	7ccq	P62805	P33778	Q16778	P62805:F(24-102) | P33778:D(33-124)	P62805:B(25-103) | Q16778:D(33-124)
111	7ccq	P62805	P33778	Q16778	P62805:F(24-102) | P33778:D(33-124)	P62805:F(24-102) | Q16778:D(33-124)
111	7ccq	P62805	P33778	Q16778	P62805:B(25-103) | P33778:D(33-124)	P62805:B(25-103) | Q16778:D(33-124)
111	7ccq	P62805	P33778	Q16778	P62805:B(25-103) | P33778:D(33-124)	P62805:F(24-102) | Q16778:D(33-124)
111	6m4h	P62805	P33778	Q16778	P62805:B(26-101) | P33778:D(37-124)	P62805:F(26-101) | Q16778:D(37-124)
111	6m4h	P62805	P33778	Q16778	P62805:B(26-101) | P33778:D(37-124)	P62805:B(26-101) | Q16778:H(37-124)
111	6m4h	P62805	P33778	Q16778	P62805:B(26-101) | P33778:D(37-124)	P62805:B(26-101) | Q16778:D(37-124)
111	6m4h	P62805	P33778	Q16778	P62805:B(26-101) | P33778:D(37-124)	P62805:F(26-101) | Q16778:H(37-124)
111	6m4h	P62805	P33778	Q16778	P62805:F(26-101) | P33778:H(37-124)	P62805:F(26-101) | Q16778:D(37-124)
111	6m4h	P62805	P33778	Q16778	P62805:F(26-101) | P33778:H(37-124)	P62805:B(26-101) | Q16778:H(37-124)
111	6m4h	P62805	P33778	Q16778	P62805:F(26-101) | P33778:H(37-124)	P62805:B(26-101) | Q16778:D(37-124)
111	6m4h	P62805	P33778	Q16778	P62805:F(26-101) | P33778:H(37-124)	P62805:F(26-101) | Q16778:H(37-124)
111	6m4h	P62805	P33778	Q16778	P62805:F(26-101) | P33778:D(37-124)	P62805:F(26-101) | Q16778:D(37-124)
111	6m4h	P62805	P33778	Q16778	P62805:F(26-101) | P33778:D(37-124)	P62805:B(26-101) | Q16778:H(37-124)
111	6m4h	P62805	P33778	Q16778	P62805:F(26-101) | P33778:D(37-124)	P62805:B(26-101) | Q16778:D(37-124)
111	6m4h	P62805	P33778	Q16778	P62805:F(26-101) | P33778:D(37-124)	P62805:F(26-101) | Q16778:H(37-124)
111	6m4h	P62805	P33778	Q16778	P62805:B(26-101) | P33778:H(37-124)	P62805:F(26-101) | Q16778:D(37-124)
111	6m4h	P62805	P33778	Q16778	P62805:B(26-101) | P33778:H(37-124)	P62805:B(26-101) | Q16778:H(37-124)
111	6m4h	P62805	P33778	Q16778	P62805:B(26-101) | P33778:H(37-124)	P62805:B(26-101) | Q16778:D(37-124)
111	6m4h	P62805	P33778	Q16778	P62805:B(26-101) | P33778:H(37-124)	P62805:F(26-101) | Q16778:H(37-124)
111	7bxt	P62805	P33778	Q16778	P62805:F(24-102) | P33778:H(32-125)	P62805:F(24-102) | Q16778:D(32-125)
111	7bxt	P62805	P33778	Q16778	P62805:F(24-102) | P33778:H(32-125)	P62805:B(24-102) | Q16778:H(32-125)
111	7bxt	P62805	P33778	Q16778	P62805:F(24-102) | P33778:H(32-125)	P62805:F(24-102) | Q16778:H(32-125)
111	7bxt	P62805	P33778	Q16778	P62805:F(24-102) | P33778:H(32-125)	P62805:B(24-102) | Q16778:D(32-125)
111	7bxt	P62805	P33778	Q16778	P62805:F(24-102) | P33778:D(32-125)	P62805:F(24-102) | Q16778:D(32-125)
111	7bxt	P62805	P33778	Q16778	P62805:F(24-102) | P33778:D(32-125)	P62805:B(24-102) | Q16778:H(32-125)
111	7bxt	P62805	P33778	Q16778	P62805:F(24-102) | P33778:D(32-125)	P62805:F(24-102) | Q16778:H(32-125)
111	7bxt	P62805	P33778	Q16778	P62805:F(24-102) | P33778:D(32-125)	P62805:B(24-102) | Q16778:D(32-125)
111	7bxt	P62805	P33778	Q16778	P62805:B(24-102) | P33778:D(32-125)	P62805:F(24-102) | Q16778:D(32-125)
111	7bxt	P62805	P33778	Q16778	P62805:B(24-102) | P33778:D(32-125)	P62805:B(24-102) | Q16778:H(32-125)
111	7bxt	P62805	P33778	Q16778	P62805:B(24-102) | P33778:D(32-125)	P62805:F(24-102) | Q16778:H(32-125)
111	7bxt	P62805	P33778	Q16778	P62805:B(24-102) | P33778:D(32-125)	P62805:B(24-102) | Q16778:D(32-125)
111	7bxt	P62805	P33778	Q16778	P62805:B(24-102) | P33778:H(32-125)	P62805:F(24-102) | Q16778:D(32-125)
111	7bxt	P62805	P33778	Q16778	P62805:B(24-102) | P33778:H(32-125)	P62805:B(24-102) | Q16778:H(32-125)
111	7bxt	P62805	P33778	Q16778	P62805:B(24-102) | P33778:H(32-125)	P62805:F(24-102) | Q16778:H(32-125)
111	7bxt	P62805	P33778	Q16778	P62805:B(24-102) | P33778:H(32-125)	P62805:B(24-102) | Q16778:D(32-125)
111	6m4d	P62805	P33778	Q16778	P62805:F(24-103) | P33778:H(34-126)	P62805:B(24-103) | Q16778:D(34-126)
111	6m4d	P62805	P33778	Q16778	P62805:F(24-103) | P33778:H(34-126)	P62805:F(24-103) | Q16778:H(34-126)
111	6m4d	P62805	P33778	Q16778	P62805:F(24-103) | P33778:H(34-126)	P62805:B(24-103) | Q16778:H(34-126)
111	6m4d	P62805	P33778	Q16778	P62805:F(24-103) | P33778:H(34-126)	P62805:F(24-103) | Q16778:D(34-126)
111	6m4d	P62805	P33778	Q16778	P62805:F(24-103) | P33778:D(34-126)	P62805:B(24-103) | Q16778:D(34-126)
111	6m4d	P62805	P33778	Q16778	P62805:F(24-103) | P33778:D(34-126)	P62805:F(24-103) | Q16778:H(34-126)
111	6m4d	P62805	P33778	Q16778	P62805:F(24-103) | P33778:D(34-126)	P62805:B(24-103) | Q16778:H(34-126)
111	6m4d	P62805	P33778	Q16778	P62805:F(24-103) | P33778:D(34-126)	P62805:F(24-103) | Q16778:D(34-126)
111	6m4d	P62805	P33778	Q16778	P62805:B(24-103) | P33778:H(34-126)	P62805:B(24-103) | Q16778:D(34-126)
111	6m4d	P62805	P33778	Q16778	P62805:B(24-103) | P33778:H(34-126)	P62805:F(24-103) | Q16778:H(34-126)
111	6m4d	P62805	P33778	Q16778	P62805:B(24-103) | P33778:H(34-126)	P62805:B(24-103) | Q16778:H(34-126)
111	6m4d	P62805	P33778	Q16778	P62805:B(24-103) | P33778:H(34-126)	P62805:F(24-103) | Q16778:D(34-126)
111	6m4d	P62805	P33778	Q16778	P62805:B(24-103) | P33778:D(34-126)	P62805:B(24-103) | Q16778:D(34-126)
111	6m4d	P62805	P33778	Q16778	P62805:B(24-103) | P33778:D(34-126)	P62805:F(24-103) | Q16778:H(34-126)
111	6m4d	P62805	P33778	Q16778	P62805:B(24-103) | P33778:D(34-126)	P62805:B(24-103) | Q16778:H(34-126)
111	6m4d	P62805	P33778	Q16778	P62805:B(24-103) | P33778:D(34-126)	P62805:F(24-103) | Q16778:D(34-126)
111	6r90	P62805	P33778	Q16778	P62805:F(17-103) | P33778:D(33-124)	P62805:F(17-103) | Q16778:D(33-124)
111	6r90	P62805	P33778	Q16778	P62805:F(17-103) | P33778:D(33-124)	P62805:F(17-103) | Q16778:H(34-124)
111	6r90	P62805	P33778	Q16778	P62805:F(17-103) | P33778:D(33-124)	P62805:B(26-102) | Q16778:D(33-124)
111	6r90	P62805	P33778	Q16778	P62805:F(17-103) | P33778:D(33-124)	P62805:B(26-102) | Q16778:H(34-124)
111	6r90	P62805	P33778	Q16778	P62805:F(17-103) | P33778:H(34-124)	P62805:F(17-103) | Q16778:D(33-124)
111	6r90	P62805	P33778	Q16778	P62805:F(17-103) | P33778:H(34-124)	P62805:F(17-103) | Q16778:H(34-124)
111	6r90	P62805	P33778	Q16778	P62805:F(17-103) | P33778:H(34-124)	P62805:B(26-102) | Q16778:D(33-124)
111	6r90	P62805	P33778	Q16778	P62805:F(17-103) | P33778:H(34-124)	P62805:B(26-102) | Q16778:H(34-124)
111	6r90	P62805	P33778	Q16778	P62805:B(26-102) | P33778:D(33-124)	P62805:F(17-103) | Q16778:D(33-124)
111	6r90	P62805	P33778	Q16778	P62805:B(26-102) | P33778:D(33-124)	P62805:F(17-103) | Q16778:H(34-124)
111	6r90	P62805	P33778	Q16778	P62805:B(26-102) | P33778:D(33-124)	P62805:B(26-102) | Q16778:D(33-124)
111	6r90	P62805	P33778	Q16778	P62805:B(26-102) | P33778:D(33-124)	P62805:B(26-102) | Q16778:H(34-124)
111	6r90	P62805	P33778	Q16778	P62805:B(26-102) | P33778:H(34-124)	P62805:F(17-103) | Q16778:D(33-124)
111	6r90	P62805	P33778	Q16778	P62805:B(26-102) | P33778:H(34-124)	P62805:F(17-103) | Q16778:H(34-124)
111	6r90	P62805	P33778	Q16778	P62805:B(26-102) | P33778:H(34-124)	P62805:B(26-102) | Q16778:D(33-124)
111	6r90	P62805	P33778	Q16778	P62805:B(26-102) | P33778:H(34-124)	P62805:B(26-102) | Q16778:H(34-124)
111	7ccr	P62805	P33778	Q16778	P62805:B(25-103) | P33778:D(33-124)	P62805:M(25-103) | Q16778:O(33-124)
111	7ccr	P62805	P33778	Q16778	P62805:B(25-103) | P33778:D(33-124)	P62805:Q(24-102) | Q16778:O(33-124)
111	7ccr	P62805	P33778	Q16778	P62805:B(25-103) | P33778:D(33-124)	P62805:B(25-103) | Q16778:D(33-124)
111	7ccr	P62805	P33778	Q16778	P62805:B(25-103) | P33778:D(33-124)	P62805:F(24-102) | Q16778:D(33-124)
111	7ccr	P62805	P33778	Q16778	P62805:M(25-103) | P33778:O(33-124)	P62805:M(25-103) | Q16778:O(33-124)
111	7ccr	P62805	P33778	Q16778	P62805:M(25-103) | P33778:O(33-124)	P62805:Q(24-102) | Q16778:O(33-124)
111	7ccr	P62805	P33778	Q16778	P62805:M(25-103) | P33778:O(33-124)	P62805:B(25-103) | Q16778:D(33-124)
111	7ccr	P62805	P33778	Q16778	P62805:M(25-103) | P33778:O(33-124)	P62805:F(24-102) | Q16778:D(33-124)
111	7ccr	P62805	P33778	Q16778	P62805:Q(24-102) | P33778:O(33-124)	P62805:M(25-103) | Q16778:O(33-124)
111	7ccr	P62805	P33778	Q16778	P62805:Q(24-102) | P33778:O(33-124)	P62805:Q(24-102) | Q16778:O(33-124)
111	7ccr	P62805	P33778	Q16778	P62805:Q(24-102) | P33778:O(33-124)	P62805:B(25-103) | Q16778:D(33-124)
111	7ccr	P62805	P33778	Q16778	P62805:Q(24-102) | P33778:O(33-124)	P62805:F(24-102) | Q16778:D(33-124)
111	7ccr	P62805	P33778	Q16778	P62805:F(24-102) | P33778:D(33-124)	P62805:M(25-103) | Q16778:O(33-124)
111	7ccr	P62805	P33778	Q16778	P62805:F(24-102) | P33778:D(33-124)	P62805:Q(24-102) | Q16778:O(33-124)
111	7ccr	P62805	P33778	Q16778	P62805:F(24-102) | P33778:D(33-124)	P62805:B(25-103) | Q16778:D(33-124)
111	7ccr	P62805	P33778	Q16778	P62805:F(24-102) | P33778:D(33-124)	P62805:F(24-102) | Q16778:D(33-124)
111	6a5r	P62805	P33778	Q16778	P62805:b(24-103) | P33778:h(33-122)	P62805:b(24-103) | Q16778:h(33-122)
111	6a5r	P62805	P33778	Q16778	P62805:b(24-103) | P33778:h(33-122)	P62805:f(26-103) | Q16778:h(33-122)
111	6a5r	P62805	P33778	Q16778	P62805:f(26-103) | P33778:h(33-122)	P62805:b(24-103) | Q16778:h(33-122)
111	6a5r	P62805	P33778	Q16778	P62805:f(26-103) | P33778:h(33-122)	P62805:f(26-103) | Q16778:h(33-122)
111	6usj	P62805	P33778	Q16778	P62805:F(17-103) | P33778:D(33-124)	P62805:F(17-103) | Q16778:D(33-124)
111	6usj	P62805	P33778	Q16778	P62805:F(17-103) | P33778:D(33-124)	P62805:P(17-103) | Q16778:N(33-124)
111	6usj	P62805	P33778	Q16778	P62805:F(17-103) | P33778:D(33-124)	P62805:F(17-103) | Q16778:H(34-124)
111	6usj	P62805	P33778	Q16778	P62805:F(17-103) | P33778:D(33-124)	P62805:P(17-103) | Q16778:R(34-124)
111	6usj	P62805	P33778	Q16778	P62805:F(17-103) | P33778:D(33-124)	P62805:L(26-102) | Q16778:N(33-124)
111	6usj	P62805	P33778	Q16778	P62805:F(17-103) | P33778:D(33-124)	P62805:B(26-102) | Q16778:D(33-124)
111	6usj	P62805	P33778	Q16778	P62805:F(17-103) | P33778:D(33-124)	P62805:B(26-102) | Q16778:H(34-124)
111	6usj	P62805	P33778	Q16778	P62805:F(17-103) | P33778:D(33-124)	P62805:L(26-102) | Q16778:R(34-124)
111	6usj	P62805	P33778	Q16778	P62805:P(17-103) | P33778:N(33-124)	P62805:F(17-103) | Q16778:D(33-124)
111	6usj	P62805	P33778	Q16778	P62805:P(17-103) | P33778:N(33-124)	P62805:P(17-103) | Q16778:N(33-124)
111	6usj	P62805	P33778	Q16778	P62805:P(17-103) | P33778:N(33-124)	P62805:F(17-103) | Q16778:H(34-124)
111	6usj	P62805	P33778	Q16778	P62805:P(17-103) | P33778:N(33-124)	P62805:P(17-103) | Q16778:R(34-124)
111	6usj	P62805	P33778	Q16778	P62805:P(17-103) | P33778:N(33-124)	P62805:L(26-102) | Q16778:N(33-124)
111	6usj	P62805	P33778	Q16778	P62805:P(17-103) | P33778:N(33-124)	P62805:B(26-102) | Q16778:D(33-124)
111	6usj	P62805	P33778	Q16778	P62805:P(17-103) | P33778:N(33-124)	P62805:B(26-102) | Q16778:H(34-124)
111	6usj	P62805	P33778	Q16778	P62805:P(17-103) | P33778:N(33-124)	P62805:L(26-102) | Q16778:R(34-124)
111	6usj	P62805	P33778	Q16778	P62805:P(17-103) | P33778:R(34-124)	P62805:F(17-103) | Q16778:D(33-124)
111	6usj	P62805	P33778	Q16778	P62805:P(17-103) | P33778:R(34-124)	P62805:P(17-103) | Q16778:N(33-124)
111	6usj	P62805	P33778	Q16778	P62805:P(17-103) | P33778:R(34-124)	P62805:F(17-103) | Q16778:H(34-124)
111	6usj	P62805	P33778	Q16778	P62805:P(17-103) | P33778:R(34-124)	P62805:P(17-103) | Q16778:R(34-124)
111	6usj	P62805	P33778	Q16778	P62805:P(17-103) | P33778:R(34-124)	P62805:L(26-102) | Q16778:N(33-124)
111	6usj	P62805	P33778	Q16778	P62805:P(17-103) | P33778:R(34-124)	P62805:B(26-102) | Q16778:D(33-124)
111	6usj	P62805	P33778	Q16778	P62805:P(17-103) | P33778:R(34-124)	P62805:B(26-102) | Q16778:H(34-124)
111	6usj	P62805	P33778	Q16778	P62805:P(17-103) | P33778:R(34-124)	P62805:L(26-102) | Q16778:R(34-124)
111	6usj	P62805	P33778	Q16778	P62805:F(17-103) | P33778:H(34-124)	P62805:F(17-103) | Q16778:D(33-124)
111	6usj	P62805	P33778	Q16778	P62805:F(17-103) | P33778:H(34-124)	P62805:P(17-103) | Q16778:N(33-124)
111	6usj	P62805	P33778	Q16778	P62805:F(17-103) | P33778:H(34-124)	P62805:F(17-103) | Q16778:H(34-124)
111	6usj	P62805	P33778	Q16778	P62805:F(17-103) | P33778:H(34-124)	P62805:P(17-103) | Q16778:R(34-124)
111	6usj	P62805	P33778	Q16778	P62805:F(17-103) | P33778:H(34-124)	P62805:L(26-102) | Q16778:N(33-124)
111	6usj	P62805	P33778	Q16778	P62805:F(17-103) | P33778:H(34-124)	P62805:B(26-102) | Q16778:D(33-124)
111	6usj	P62805	P33778	Q16778	P62805:F(17-103) | P33778:H(34-124)	P62805:B(26-102) | Q16778:H(34-124)
111	6usj	P62805	P33778	Q16778	P62805:F(17-103) | P33778:H(34-124)	P62805:L(26-102) | Q16778:R(34-124)
111	6usj	P62805	P33778	Q16778	P62805:B(26-102) | P33778:D(33-124)	P62805:F(17-103) | Q16778:D(33-124)
111	6usj	P62805	P33778	Q16778	P62805:B(26-102) | P33778:D(33-124)	P62805:P(17-103) | Q16778:N(33-124)
111	6usj	P62805	P33778	Q16778	P62805:B(26-102) | P33778:D(33-124)	P62805:F(17-103) | Q16778:H(34-124)
111	6usj	P62805	P33778	Q16778	P62805:B(26-102) | P33778:D(33-124)	P62805:P(17-103) | Q16778:R(34-124)
111	6usj	P62805	P33778	Q16778	P62805:B(26-102) | P33778:D(33-124)	P62805:L(26-102) | Q16778:N(33-124)
111	6usj	P62805	P33778	Q16778	P62805:B(26-102) | P33778:D(33-124)	P62805:B(26-102) | Q16778:D(33-124)
111	6usj	P62805	P33778	Q16778	P62805:B(26-102) | P33778:D(33-124)	P62805:B(26-102) | Q16778:H(34-124)
111	6usj	P62805	P33778	Q16778	P62805:B(26-102) | P33778:D(33-124)	P62805:L(26-102) | Q16778:R(34-124)
111	6usj	P62805	P33778	Q16778	P62805:L(26-102) | P33778:N(33-124)	P62805:F(17-103) | Q16778:D(33-124)
111	6usj	P62805	P33778	Q16778	P62805:L(26-102) | P33778:N(33-124)	P62805:P(17-103) | Q16778:N(33-124)
111	6usj	P62805	P33778	Q16778	P62805:L(26-102) | P33778:N(33-124)	P62805:F(17-103) | Q16778:H(34-124)
111	6usj	P62805	P33778	Q16778	P62805:L(26-102) | P33778:N(33-124)	P62805:P(17-103) | Q16778:R(34-124)
111	6usj	P62805	P33778	Q16778	P62805:L(26-102) | P33778:N(33-124)	P62805:L(26-102) | Q16778:N(33-124)
111	6usj	P62805	P33778	Q16778	P62805:L(26-102) | P33778:N(33-124)	P62805:B(26-102) | Q16778:D(33-124)
111	6usj	P62805	P33778	Q16778	P62805:L(26-102) | P33778:N(33-124)	P62805:B(26-102) | Q16778:H(34-124)
111	6usj	P62805	P33778	Q16778	P62805:L(26-102) | P33778:N(33-124)	P62805:L(26-102) | Q16778:R(34-124)
111	6usj	P62805	P33778	Q16778	P62805:B(26-102) | P33778:H(34-124)	P62805:F(17-103) | Q16778:D(33-124)
111	6usj	P62805	P33778	Q16778	P62805:B(26-102) | P33778:H(34-124)	P62805:P(17-103) | Q16778:N(33-124)
111	6usj	P62805	P33778	Q16778	P62805:B(26-102) | P33778:H(34-124)	P62805:F(17-103) | Q16778:H(34-124)
111	6usj	P62805	P33778	Q16778	P62805:B(26-102) | P33778:H(34-124)	P62805:P(17-103) | Q16778:R(34-124)
111	6usj	P62805	P33778	Q16778	P62805:B(26-102) | P33778:H(34-124)	P62805:L(26-102) | Q16778:N(33-124)
111	6usj	P62805	P33778	Q16778	P62805:B(26-102) | P33778:H(34-124)	P62805:B(26-102) | Q16778:D(33-124)
111	6usj	P62805	P33778	Q16778	P62805:B(26-102) | P33778:H(34-124)	P62805:B(26-102) | Q16778:H(34-124)
111	6usj	P62805	P33778	Q16778	P62805:B(26-102) | P33778:H(34-124)	P62805:L(26-102) | Q16778:R(34-124)
111	6usj	P62805	P33778	Q16778	P62805:L(26-102) | P33778:R(34-124)	P62805:F(17-103) | Q16778:D(33-124)
111	6usj	P62805	P33778	Q16778	P62805:L(26-102) | P33778:R(34-124)	P62805:P(17-103) | Q16778:N(33-124)
111	6usj	P62805	P33778	Q16778	P62805:L(26-102) | P33778:R(34-124)	P62805:F(17-103) | Q16778:H(34-124)
111	6usj	P62805	P33778	Q16778	P62805:L(26-102) | P33778:R(34-124)	P62805:P(17-103) | Q16778:R(34-124)
111	6usj	P62805	P33778	Q16778	P62805:L(26-102) | P33778:R(34-124)	P62805:L(26-102) | Q16778:N(33-124)
111	6usj	P62805	P33778	Q16778	P62805:L(26-102) | P33778:R(34-124)	P62805:B(26-102) | Q16778:D(33-124)
111	6usj	P62805	P33778	Q16778	P62805:L(26-102) | P33778:R(34-124)	P62805:B(26-102) | Q16778:H(34-124)
111	6usj	P62805	P33778	Q16778	P62805:L(26-102) | P33778:R(34-124)	P62805:L(26-102) | Q16778:R(34-124)
112	6mup	P62807	Q03188	P62805	P62807:H(34-125) | Q03188:K(518-537)	P62807:D(34-125) | P62805:B(13-102)
112	6mup	P62807	Q03188	P62805	P62807:H(34-125) | Q03188:K(518-537)	P62807:H(34-125) | P62805:B(13-102)
112	6mup	P62807	Q03188	P62805	P62807:H(34-125) | Q03188:K(518-537)	P62807:D(34-125) | P62805:F(13-102)
112	6mup	P62807	Q03188	P62805	P62807:H(34-125) | Q03188:K(518-537)	P62807:H(34-125) | P62805:F(13-102)
112	6mup	P62807	Q03188	P62805	P62807:D(34-125) | Q03188:L(519-537)	P62807:D(34-125) | P62805:B(13-102)
112	6mup	P62807	Q03188	P62805	P62807:D(34-125) | Q03188:L(519-537)	P62807:H(34-125) | P62805:B(13-102)
112	6mup	P62807	Q03188	P62805	P62807:D(34-125) | Q03188:L(519-537)	P62807:D(34-125) | P62805:F(13-102)
112	6mup	P62807	Q03188	P62805	P62807:D(34-125) | Q03188:L(519-537)	P62807:H(34-125) | P62805:F(13-102)
112	6se6	P62807	Q03188	P62805	P62807:H(36-125) | Q03188:V(519-536)	P62807:D(34-125) | P62805:F(20-103)
112	6se6	P62807	Q03188	P62805	P62807:H(36-125) | Q03188:V(519-536)	P62807:H(36-125) | P62805:F(20-103)
112	6se6	P62807	Q03188	P62805	P62807:H(36-125) | Q03188:V(519-536)	P62807:D(34-125) | P62805:B(22-103)
112	6se6	P62807	Q03188	P62805	P62807:H(36-125) | Q03188:V(519-536)	P62807:H(36-125) | P62805:B(22-103)
112	6muo	P62807	Q03188	P62805	P62807:H(34-125) | Q03188:K(519-537)	P62807:H(34-125) | P62805:B(9-102)
112	6muo	P62807	Q03188	P62805	P62807:H(34-125) | Q03188:K(519-537)	P62807:D(34-125) | P62805:B(9-102)
112	6muo	P62807	Q03188	P62805	P62807:H(34-125) | Q03188:K(519-537)	P62807:H(34-125) | P62805:F(23-102)
112	6muo	P62807	Q03188	P62805	P62807:H(34-125) | Q03188:K(519-537)	P62807:D(34-125) | P62805:F(23-102)
112	6muo	P62807	Q03188	P62805	P62807:D(34-125) | Q03188:L(520-537)	P62807:H(34-125) | P62805:B(9-102)
112	6muo	P62807	Q03188	P62805	P62807:D(34-125) | Q03188:L(520-537)	P62807:D(34-125) | P62805:B(9-102)
112	6muo	P62807	Q03188	P62805	P62807:D(34-125) | Q03188:L(520-537)	P62807:H(34-125) | P62805:F(23-102)
112	6muo	P62807	Q03188	P62805	P62807:D(34-125) | Q03188:L(520-537)	P62807:D(34-125) | P62805:F(23-102)
112	6sef	P62807	Q03188	P62805	P62807:H(36-125) | Q03188:V(519-536)	P62807:D(34-125) | P62805:B(24-101)
112	6sef	P62807	Q03188	P62805	P62807:H(36-125) | Q03188:V(519-536)	P62807:D(34-125) | P62805:F(26-103)
112	6sef	P62807	Q03188	P62805	P62807:H(36-125) | Q03188:V(519-536)	P62807:H(36-125) | P62805:B(24-101)
112	6sef	P62807	Q03188	P62805	P62807:H(36-125) | Q03188:V(519-536)	P62807:H(36-125) | P62805:F(26-103)
112	6see	P62807	Q03188	P62805	P62807:D(34-125) | Q03188:V(519-536)	P62807:D(34-125) | P62805:B(24-103)
112	6see	P62807	Q03188	P62805	P62807:D(34-125) | Q03188:V(519-536)	P62807:H(36-125) | P62805:B(24-103)
112	6see	P62807	Q03188	P62805	P62807:D(34-125) | Q03188:V(519-536)	P62807:D(34-125) | P62805:F(26-103)
112	6see	P62807	Q03188	P62805	P62807:D(34-125) | Q03188:V(519-536)	P62807:H(36-125) | P62805:F(26-103)
113	3zni	P62837	P0CG47	Q13191	P62837:C(2-147) | P0CG47:D(153-228)	P62837:G(2-147) | Q13191:E(38-427)
113	3zni	P62837	P0CG47	Q13191	P62837:C(2-147) | P0CG47:D(153-228)	P62837:O(2-147) | Q13191:M(38-427)
113	3zni	P62837	P0CG47	Q13191	P62837:C(2-147) | P0CG47:D(153-228)	P62837:C(2-147) | Q13191:A(38-427)
113	3zni	P62837	P0CG47	Q13191	P62837:C(2-147) | P0CG47:D(153-228)	P62837:K(2-147) | Q13191:I(41-426)
113	3zni	P62837	P0CG47	Q13191	P62837:O(2-147) | P0CG47:P(153-228)	P62837:G(2-147) | Q13191:E(38-427)
113	3zni	P62837	P0CG47	Q13191	P62837:O(2-147) | P0CG47:P(153-228)	P62837:O(2-147) | Q13191:M(38-427)
113	3zni	P62837	P0CG47	Q13191	P62837:O(2-147) | P0CG47:P(153-228)	P62837:C(2-147) | Q13191:A(38-427)
113	3zni	P62837	P0CG47	Q13191	P62837:O(2-147) | P0CG47:P(153-228)	P62837:K(2-147) | Q13191:I(41-426)
113	3zni	P62837	P0CG47	Q13191	P62837:K(2-147) | P0CG47:L(1-76)	P62837:G(2-147) | Q13191:E(38-427)
113	3zni	P62837	P0CG47	Q13191	P62837:K(2-147) | P0CG47:L(1-76)	P62837:O(2-147) | Q13191:M(38-427)
113	3zni	P62837	P0CG47	Q13191	P62837:K(2-147) | P0CG47:L(1-76)	P62837:C(2-147) | Q13191:A(38-427)
113	3zni	P62837	P0CG47	Q13191	P62837:K(2-147) | P0CG47:L(1-76)	P62837:K(2-147) | Q13191:I(41-426)
113	3zni	P62837	P0CG47	Q13191	P62837:G(2-147) | P0CG47:H(1-76)	P62837:G(2-147) | Q13191:E(38-427)
113	3zni	P62837	P0CG47	Q13191	P62837:G(2-147) | P0CG47:H(1-76)	P62837:O(2-147) | Q13191:M(38-427)
113	3zni	P62837	P0CG47	Q13191	P62837:G(2-147) | P0CG47:H(1-76)	P62837:C(2-147) | Q13191:A(38-427)
113	3zni	P62837	P0CG47	Q13191	P62837:G(2-147) | P0CG47:H(1-76)	P62837:K(2-147) | Q13191:I(41-426)
114	6ybd	P62854	P62263	Q14152	P62854:Q(2-100) | P62263:P(19-151)	P62854:Q(2-100) | Q14152:u(1-572)
115	3v5w	P62873	P25098	P59768	P62873:B(2-340) | P25098:A(30-668)	P62873:B(2-340) | P59768:G(8-64)
115	5ukl	P62873	P25098	P59768	P62873:B(2-340) | P25098:A(31-671)	P62873:B(2-340) | P59768:G(8-69)
115	5wg4	P62873	P25098	P59768	P62873:B(2-340) | P25098:A(31-668)	P62873:B(2-340) | P59768:G(6-64)
115	4mk0	P62873	P25098	P59768	P62873:B(2-340) | P25098:A(30-668)	P62873:B(2-340) | P59768:G(6-64)
115	6u7c	P62873	P25098	P59768	P62873:B(2-340) | P25098:A(30-669)	P62873:B(2-340) | P59768:G(7-64)
115	7k7l	P62873	P25098	P59768	P62873:B(2-340) | P25098:A(30-668)	P62873:B(2-340) | P59768:G(8-64)
115	4pnk	P62873	P25098	P59768	P62873:B(2-340) | P25098:A(30-668)	P62873:B(2-340) | P59768:G(7-67)
115	5ukk	P62873	P25098	P59768	P62873:B(2-340) | P25098:A(30-667)	P62873:B(2-340) | P59768:G(8-64)
115	7k7z	P62873	P25098	P59768	P62873:B(2-340) | P25098:A(30-668)	P62873:B(2-340) | P59768:G(8-64)
115	3cik	P62873	P25098	P59768	P62873:B(2-340) | P25098:A(29-669)	P62873:B(2-340) | P59768:G(8-67)
115	5wg3	P62873	P25098	P59768	P62873:B(2-340) | P25098:A(30-668)	P62873:B(2-340) | P59768:G(7-63)
115	3krw	P62873	P25098	P59768	P62873:B(3-340) | P25098:A(30-671)	P62873:B(3-340) | P59768:G(8-67)
115	5wg5	P62873	P25098	P59768	P62873:B(2-340) | P25098:A(30-668)	P62873:B(2-340) | P59768:G(6-67)
115	3krx	P62873	P25098	P59768	P62873:B(3-340) | P25098:A(30-671)	P62873:B(3-340) | P59768:G(8-67)
115	5he1	P62873	P25098	P59768	P62873:B(2-340) | P25098:A(29-668)	P62873:B(2-340) | P59768:G(7-67)
116	5kgf	P62987	Q5QNW6	Q93079	P62987:M(1-76) | Q5QNW6:D(27-126)	P62987:M(1-76) | Q93079:D(27-126)
116	5kgf	P62987	Q5QNW6	Q93079	P62987:M(1-76) | Q5QNW6:D(27-126)	P62987:O(1-76) | Q93079:H(30-126)
116	5kgf	P62987	Q5QNW6	Q93079	P62987:O(1-76) | Q5QNW6:H(30-126)	P62987:M(1-76) | Q93079:D(27-126)
116	5kgf	P62987	Q5QNW6	Q93079	P62987:O(1-76) | Q5QNW6:H(30-126)	P62987:O(1-76) | Q93079:H(30-126)
117	6kpg	P63096	P62873	P21554	P63096:A(3-354) | P62873:B(3-340)	P63096:A(3-354) | P21554:R(106-411)
117	6n4b	P63096	P62873	P21554	P63096:A(3-354) | P62873:B(3-340)	P63096:A(3-354) | P21554:R(109-411)
118	4bws	P83876	O60828	O95400	P83876:D(5-137) | O60828:E(238-260)	P83876:A(5-137) | O95400:C(279-341)
118	4bws	P83876	O60828	O95400	P83876:D(5-137) | O60828:E(238-260)	P83876:D(5-137) | O95400:F(279-341)
118	4bws	P83876	O60828	O95400	P83876:A(5-137) | O60828:B(238-259)	P83876:A(5-137) | O95400:C(279-341)
118	4bws	P83876	O60828	O95400	P83876:A(5-137) | O60828:B(238-259)	P83876:D(5-137) | O95400:F(279-341)
119	5mnj	Q00987	P62979	O15151	Q00987:G(428-491) | P62979:F(1-76)	Q00987:G(428-491) | O15151:H(427-490)
119	5mnj	Q00987	P62979	O15151	Q00987:G(428-491) | P62979:F(1-76)	Q00987:C(429-491) | O15151:D(428-490)
119	5mnj	Q00987	P62979	O15151	Q00987:C(429-491) | P62979:B(2-76)	Q00987:G(428-491) | O15151:H(427-490)
119	5mnj	Q00987	P62979	O15151	Q00987:C(429-491) | P62979:B(2-76)	Q00987:C(429-491) | O15151:D(428-490)
120	6mup	Q03188	P49450	P62807	Q03188:L(519-537) | P49450:A(38-139)	Q03188:K(518-537) | P62807:H(34-125)
120	6mup	Q03188	P49450	P62807	Q03188:L(519-537) | P49450:A(38-139)	Q03188:L(519-537) | P62807:D(34-125)
120	6mup	Q03188	P49450	P62807	Q03188:K(518-537) | P49450:E(39-139)	Q03188:K(518-537) | P62807:H(34-125)
120	6mup	Q03188	P49450	P62807	Q03188:K(518-537) | P49450:E(39-139)	Q03188:L(519-537) | P62807:D(34-125)
120	6se6	Q03188	P49450	P62807	Q03188:V(519-536) | P49450:E(42-139)	Q03188:V(519-536) | P62807:H(36-125)
120	6muo	Q03188	P49450	P62807	Q03188:K(519-537) | P49450:E(41-139)	Q03188:K(519-537) | P62807:H(34-125)
120	6muo	Q03188	P49450	P62807	Q03188:K(519-537) | P49450:E(41-139)	Q03188:L(520-537) | P62807:D(34-125)
120	6muo	Q03188	P49450	P62807	Q03188:L(520-537) | P49450:A(41-139)	Q03188:K(519-537) | P62807:H(34-125)
120	6muo	Q03188	P49450	P62807	Q03188:L(520-537) | P49450:A(41-139)	Q03188:L(520-537) | P62807:D(34-125)
120	6sef	Q03188	P49450	P62807	Q03188:V(519-536) | P49450:E(42-139)	Q03188:V(519-536) | P62807:H(36-125)
120	6see	Q03188	P49450	P62807	Q03188:V(519-536) | P49450:A(42-139)	Q03188:V(519-536) | P62807:D(34-125)
121	3bt2	Q03405	P00749	P04004	Q03405:U(23-297) | P00749:A(29-152)	Q03405:U(23-297) | P04004:B(21-60)
121	3bt1	Q03405	P00749	P04004	Q03405:U(23-297) | P00749:A(28-152)	Q03405:U(23-297) | P04004:B(21-60)
121	4k24	Q03405	P00749	P04004	Q03405:U(23-297) | P00749:A(28-152)	Q03405:U(23-297) | P04004:B(21-60)
122	4hmy	Q10567	Q96PC3	P84077	Q10567:B(12-574) | Q96PC3:S(1-145)	Q10567:B(12-574) | P84077:C(17-181)
123	6uro	Q10570	O95639	Q12996	Q10570:A(1-1443) | O95639:C(1-116)	Q10570:A(1-1443) | Q12996:E(21-549)
123	6uro	Q10570	O95639	Q12996	Q10570:A(1-1443) | O95639:C(1-116)	Q10570:A(1-1443) | Q12996:F(21-549)
124	6q6h	Q12834	Q13042	P20248	Q12834:R(73-499) | Q13042:Q(2-533)	Q12834:R(73-499) | P20248:S(65-81)
125	5z58	Q12874	P14678	P08579	Q12874:w(2-499) | P14678:i(4-89)	Q12874:w(2-499) | P08579:p(7-224)
126	6q6h	Q13042	Q9BS18	Q12834	Q13042:K(2-566) | Q9BS18:M(1-67)	Q13042:Q(2-533) | Q12834:R(73-499)
126	6q6h	Q13042	Q9BS18	Q12834	Q13042:Q(2-533) | Q9BS18:M(1-67)	Q13042:Q(2-533) | Q12834:R(73-499)
126	5g04	Q13042	Q9BS18	Q12834	Q13042:J(2-533) | Q9BS18:M(1-67)	Q13042:J(2-533) | Q12834:R(73-499)
126	5g04	Q13042	Q9BS18	Q12834	Q13042:K(2-527) | Q9BS18:M(1-67)	Q13042:J(2-533) | Q12834:R(73-499)
127	6r7h	Q13098	Q15370	P61201	Q13098:A(37-469) | Q15370:P(1-104)	Q13098:A(37-469) | P61201:B(30-443)
128	3zni	Q13191	P62837	P43403	Q13191:E(38-427) | P62837:G(2-147)	Q13191:M(38-427) | P43403:N(289-297)
128	3zni	Q13191	P62837	P43403	Q13191:E(38-427) | P62837:G(2-147)	Q13191:A(38-427) | P43403:B(289-297)
128	3zni	Q13191	P62837	P43403	Q13191:E(38-427) | P62837:G(2-147)	Q13191:E(38-427) | P43403:F(290-297)
128	3zni	Q13191	P62837	P43403	Q13191:E(38-427) | P62837:G(2-147)	Q13191:I(41-426) | P43403:J(290-297)
128	3zni	Q13191	P62837	P43403	Q13191:M(38-427) | P62837:O(2-147)	Q13191:M(38-427) | P43403:N(289-297)
128	3zni	Q13191	P62837	P43403	Q13191:M(38-427) | P62837:O(2-147)	Q13191:A(38-427) | P43403:B(289-297)
128	3zni	Q13191	P62837	P43403	Q13191:M(38-427) | P62837:O(2-147)	Q13191:E(38-427) | P43403:F(290-297)
128	3zni	Q13191	P62837	P43403	Q13191:M(38-427) | P62837:O(2-147)	Q13191:I(41-426) | P43403:J(290-297)
128	3zni	Q13191	P62837	P43403	Q13191:A(38-427) | P62837:C(2-147)	Q13191:M(38-427) | P43403:N(289-297)
128	3zni	Q13191	P62837	P43403	Q13191:A(38-427) | P62837:C(2-147)	Q13191:A(38-427) | P43403:B(289-297)
128	3zni	Q13191	P62837	P43403	Q13191:A(38-427) | P62837:C(2-147)	Q13191:E(38-427) | P43403:F(290-297)
128	3zni	Q13191	P62837	P43403	Q13191:A(38-427) | P62837:C(2-147)	Q13191:I(41-426) | P43403:J(290-297)
128	3zni	Q13191	P62837	P43403	Q13191:I(41-426) | P62837:K(2-147)	Q13191:M(38-427) | P43403:N(289-297)
128	3zni	Q13191	P62837	P43403	Q13191:I(41-426) | P62837:K(2-147)	Q13191:A(38-427) | P43403:B(289-297)
128	3zni	Q13191	P62837	P43403	Q13191:I(41-426) | P62837:K(2-147)	Q13191:E(38-427) | P43403:F(290-297)
128	3zni	Q13191	P62837	P43403	Q13191:I(41-426) | P62837:K(2-147)	Q13191:I(41-426) | P43403:J(290-297)
129	7dvq	Q13435	O15541	Q15427	Q13435:2(458-712) | O15541:M(97-309)	Q13435:2(458-712) | Q15427:4(12-89)
130	3gp2	Q13557	P0DP23	P0DP24	Q13557:B(294-311) | P0DP23:A(3-148)	Q13557:B(294-311) | P0DP24:A(3-148)
130	2wel	Q13557	P0DP23	P0DP24	Q13557:A(11-316) | P0DP23:D(3-147)	Q13557:A(11-316) | P0DP24:D(3-147)
131	6id0	Q13573	O60508	Q9BZJ0	Q13573:R(47-318) | O60508:W(70-578)	Q13573:R(47-318) | Q9BZJ0:J(179-802)
131	6id1	Q13573	O60508	Q9BZJ0	Q13573:R(47-318) | O60508:W(70-227)	Q13573:R(47-318) | Q9BZJ0:J(179-802)
131	6icz	Q13573	O60508	Q9BZJ0	Q13573:R(51-316) | O60508:W(71-578)	Q13573:R(51-316) | Q9BZJ0:J(179-802)
131	6ff4	Q13573	O60508	Q9BZJ0	Q13573:C(83-334) | O60508:E(83-220)	Q13573:C(83-334) | Q9BZJ0:O(215-467)
131	6zym	Q13573	O60508	Q9BZJ0	Q13573:C(67-302) | O60508:E(70-147)	Q13573:C(67-302) | Q9BZJ0:O(179-441)
131	6ff7	Q13573	O60508	Q9BZJ0	Q13573:C(83-334) | O60508:E(83-220)	Q13573:C(83-334) | Q9BZJ0:O(215-467)
131	7abi	Q13573	O60508	Q9BZJ0	Q13573:v(129-334) | O60508:8(114-131)	Q13573:v(129-334) | Q9BZJ0:O(215-462)
132	7b5l	Q13616	Q13309	Q9Y4X5	Q13616:C(17-776) | Q13309:T(95-419)	Q13616:C(17-776) | Q9Y4X5:H(98-554)
132	7b5m	Q13616	Q13309	Q9Y4X5	Q13616:C(17-685) | Q13309:T(95-419)	Q13616:C(17-685) | Q9Y4X5:H(316-554)
133	6r7n	Q13617	Q15369	P61201	Q13617:O(1-745) | Q15369:Q(17-112)	Q13617:O(1-745) | P61201:B(1-443)
133	6r7f	Q13617	Q15369	P61201	Q13617:O(1-745) | Q15369:Q(1-112)	Q13617:O(1-745) | P61201:B(30-443)
133	6r7h	Q13617	Q15369	P61201	Q13617:O(1-654) | Q15369:Q(1-112)	Q13617:O(1-654) | P61201:B(30-443)
134	2f3y	Q13936	P0DP23	P0DP24	Q13936:B(1665-1682) | P0DP23:A(4-149)	Q13936:B(1665-1682) | P0DP24:A(4-149)
134	2f3z	Q13936	P0DP23	P0DP24	Q13936:B(1665-1682) | P0DP23:A(4-147)	Q13936:B(1665-1682) | P0DP24:A(4-147)
134	3g43	Q13936	P0DP23	P0DP24	Q13936:E(1608-1682) | P0DP23:C(2-149)	Q13936:E(1608-1682) | P0DP24:C(2-149)
134	3g43	Q13936	P0DP23	P0DP24	Q13936:E(1608-1682) | P0DP23:C(2-149)	Q13936:E(1608-1682) | P0DP24:B(3-149)
134	3g43	Q13936	P0DP23	P0DP24	Q13936:E(1608-1682) | P0DP23:C(2-149)	Q13936:F(1608-1651) | P0DP24:C(2-149)
134	3g43	Q13936	P0DP23	P0DP24	Q13936:E(1608-1682) | P0DP23:C(2-149)	Q13936:E(1608-1682) | P0DP24:D(4-149)
134	3g43	Q13936	P0DP23	P0DP24	Q13936:E(1608-1682) | P0DP23:C(2-149)	Q13936:F(1608-1651) | P0DP24:D(4-149)
134	3g43	Q13936	P0DP23	P0DP24	Q13936:E(1608-1682) | P0DP23:B(3-149)	Q13936:E(1608-1682) | P0DP24:C(2-149)
134	3g43	Q13936	P0DP23	P0DP24	Q13936:E(1608-1682) | P0DP23:B(3-149)	Q13936:E(1608-1682) | P0DP24:B(3-149)
134	3g43	Q13936	P0DP23	P0DP24	Q13936:E(1608-1682) | P0DP23:B(3-149)	Q13936:F(1608-1651) | P0DP24:C(2-149)
134	3g43	Q13936	P0DP23	P0DP24	Q13936:E(1608-1682) | P0DP23:B(3-149)	Q13936:E(1608-1682) | P0DP24:D(4-149)
134	3g43	Q13936	P0DP23	P0DP24	Q13936:E(1608-1682) | P0DP23:B(3-149)	Q13936:F(1608-1651) | P0DP24:D(4-149)
134	3g43	Q13936	P0DP23	P0DP24	Q13936:F(1608-1651) | P0DP23:C(2-149)	Q13936:E(1608-1682) | P0DP24:C(2-149)
134	3g43	Q13936	P0DP23	P0DP24	Q13936:F(1608-1651) | P0DP23:C(2-149)	Q13936:E(1608-1682) | P0DP24:B(3-149)
134	3g43	Q13936	P0DP23	P0DP24	Q13936:F(1608-1651) | P0DP23:C(2-149)	Q13936:F(1608-1651) | P0DP24:C(2-149)
134	3g43	Q13936	P0DP23	P0DP24	Q13936:F(1608-1651) | P0DP23:C(2-149)	Q13936:E(1608-1682) | P0DP24:D(4-149)
134	3g43	Q13936	P0DP23	P0DP24	Q13936:F(1608-1651) | P0DP23:C(2-149)	Q13936:F(1608-1651) | P0DP24:D(4-149)
134	3g43	Q13936	P0DP23	P0DP24	Q13936:E(1608-1682) | P0DP23:D(4-149)	Q13936:E(1608-1682) | P0DP24:C(2-149)
134	3g43	Q13936	P0DP23	P0DP24	Q13936:E(1608-1682) | P0DP23:D(4-149)	Q13936:E(1608-1682) | P0DP24:B(3-149)
134	3g43	Q13936	P0DP23	P0DP24	Q13936:E(1608-1682) | P0DP23:D(4-149)	Q13936:F(1608-1651) | P0DP24:C(2-149)
134	3g43	Q13936	P0DP23	P0DP24	Q13936:E(1608-1682) | P0DP23:D(4-149)	Q13936:E(1608-1682) | P0DP24:D(4-149)
134	3g43	Q13936	P0DP23	P0DP24	Q13936:E(1608-1682) | P0DP23:D(4-149)	Q13936:F(1608-1651) | P0DP24:D(4-149)
134	3g43	Q13936	P0DP23	P0DP24	Q13936:F(1608-1651) | P0DP23:D(4-149)	Q13936:E(1608-1682) | P0DP24:C(2-149)
134	3g43	Q13936	P0DP23	P0DP24	Q13936:F(1608-1651) | P0DP23:D(4-149)	Q13936:E(1608-1682) | P0DP24:B(3-149)
134	3g43	Q13936	P0DP23	P0DP24	Q13936:F(1608-1651) | P0DP23:D(4-149)	Q13936:F(1608-1651) | P0DP24:C(2-149)
134	3g43	Q13936	P0DP23	P0DP24	Q13936:F(1608-1651) | P0DP23:D(4-149)	Q13936:E(1608-1682) | P0DP24:D(4-149)
134	3g43	Q13936	P0DP23	P0DP24	Q13936:F(1608-1651) | P0DP23:D(4-149)	Q13936:F(1608-1651) | P0DP24:D(4-149)
134	3oxq	Q13936	P0DP23	P0DP24	Q13936:F(1609-1682) | P0DP23:C(4-148)	Q13936:E(1609-1682) | P0DP24:A(4-148)
134	3oxq	Q13936	P0DP23	P0DP24	Q13936:F(1609-1682) | P0DP23:C(4-148)	Q13936:F(1609-1682) | P0DP24:C(4-148)
134	3oxq	Q13936	P0DP23	P0DP24	Q13936:E(1609-1682) | P0DP23:A(4-148)	Q13936:E(1609-1682) | P0DP24:A(4-148)
134	3oxq	Q13936	P0DP23	P0DP24	Q13936:E(1609-1682) | P0DP23:A(4-148)	Q13936:F(1609-1682) | P0DP24:C(4-148)
134	3oxq	Q13936	P0DP23	P0DP24	Q13936:F(1609-1682) | P0DP23:B(4-147)	Q13936:E(1609-1682) | P0DP24:A(4-148)
134	3oxq	Q13936	P0DP23	P0DP24	Q13936:F(1609-1682) | P0DP23:B(4-147)	Q13936:F(1609-1682) | P0DP24:C(4-148)
134	3oxq	Q13936	P0DP23	P0DP24	Q13936:E(1609-1682) | P0DP23:D(4-147)	Q13936:E(1609-1682) | P0DP24:A(4-148)
134	3oxq	Q13936	P0DP23	P0DP24	Q13936:E(1609-1682) | P0DP23:D(4-147)	Q13936:F(1609-1682) | P0DP24:C(4-148)
134	2lqc	Q13936	P0DP23	P0DP24	Q13936:B(47-68) | P0DP23:A(2-78)	Q13936:B(47-68) | P0DP24:A(2-78)
134	6ctb	Q13936	P0DP23	P0DP24	Q13936:B(1662-1686) | P0DP23:A(82-148)	Q13936:B(1662-1686) | P0DP24:A(82-148)
135	6ybd	Q14152	Q7L2H7	P61247	Q14152:u(1-572) | Q7L2H7:6(8-357)	Q14152:u(1-572) | P61247:O(23-233)
136	6o9z	Q14232	P05198	P49770	Q14232:G(1-305) | P05198:M(6-181)	Q14232:H(1-305) | P49770:D(8-351)
136	6o9z	Q14232	P05198	P49770	Q14232:G(1-305) | P05198:M(6-181)	Q14232:G(1-305) | P49770:C(8-351)
136	6o9z	Q14232	P05198	P49770	Q14232:H(1-305) | P05198:L(6-181)	Q14232:H(1-305) | P49770:D(8-351)
136	6o9z	Q14232	P05198	P49770	Q14232:H(1-305) | P05198:L(6-181)	Q14232:G(1-305) | P49770:C(8-351)
136	7d45	Q14232	P05198	P49770	Q14232:A(1-305) | P05198:K(6-181)	Q14232:A(1-305) | P49770:D(8-351)
136	7d45	Q14232	P05198	P49770	Q14232:A(1-305) | P05198:K(6-181)	Q14232:B(1-305) | P49770:C(8-351)
136	7d44	Q14232	P05198	P49770	Q14232:A(1-305) | P05198:K(6-181)	Q14232:A(1-305) | P49770:D(8-351)
136	7d44	Q14232	P05198	P49770	Q14232:A(1-305) | P05198:K(6-181)	Q14232:B(1-305) | P49770:C(8-351)
136	7d44	Q14232	P05198	P49770	Q14232:B(1-305) | P05198:L(6-181)	Q14232:A(1-305) | P49770:D(8-351)
136	7d44	Q14232	P05198	P49770	Q14232:B(1-305) | P05198:L(6-181)	Q14232:B(1-305) | P49770:C(8-351)
136	7d43	Q14232	P05198	P49770	Q14232:A(1-305) | P05198:K(6-271)	Q14232:A(1-305) | P49770:D(8-351)
136	7d43	Q14232	P05198	P49770	Q14232:A(1-305) | P05198:K(6-271)	Q14232:B(1-305) | P49770:C(8-351)
136	7d43	Q14232	P05198	P49770	Q14232:B(1-305) | P05198:L(6-181)	Q14232:A(1-305) | P49770:D(8-351)
136	7d43	Q14232	P05198	P49770	Q14232:B(1-305) | P05198:L(6-181)	Q14232:B(1-305) | P49770:C(8-351)
136	6k72	Q14232	P05198	P49770	Q14232:A(4-305) | P05198:K(7-271)	Q14232:A(4-305) | P49770:D(8-351)
136	6k72	Q14232	P05198	P49770	Q14232:A(4-305) | P05198:K(7-271)	Q14232:B(5-305) | P49770:C(8-351)
136	6k72	Q14232	P05198	P49770	Q14232:B(5-305) | P05198:L(7-187)	Q14232:A(4-305) | P49770:D(8-351)
136	6k72	Q14232	P05198	P49770	Q14232:B(5-305) | P05198:L(7-187)	Q14232:B(5-305) | P49770:C(8-351)
137	4djc	Q14524	P0DP24	P0DP23	Q14524:B(1491-1501) | P0DP24:A(1-149)	Q14524:B(1491-1501) | P0DP23:A(1-149)
137	5dbr	Q14524	P0DP24	P0DP23	Q14524:C(1514-1527) | P0DP24:A(5-149)	Q14524:C(1514-1527) | P0DP23:A(5-149)
137	6mud	Q14524	P0DP24	P0DP23	Q14524:B(1786-1920) | P0DP24:A(2-148)	Q14524:B(1786-1920) | P0DP23:A(2-148)
137	4jq0	Q14524	P0DP24	P0DP23	Q14524:D(1786-1927) | P0DP24:C(7-148)	Q14524:D(1786-1927) | P0DP23:C(7-148)
137	2l53	Q14524	P0DP24	P0DP23	Q14524:B(1901-1927) | P0DP24:A(2-149)	Q14524:B(1901-1927) | P0DP23:A(2-149)
138	6z3w	Q15006	Q8N766	Q9BV81	Q15006:B(11-273) | Q8N766:A(960-993)	Q15006:B(11-273) | Q9BV81:F(1-110)
139	5m32	Q15008	P60896	P43686	Q15008:m(14-388) | P60896:s(38-63)	Q15008:m(14-388) | P43686:e(53-418)
139	5gjq	Q15008	P60896	P43686	Q15008:R(14-389) | P60896:Y(3-68)	Q15008:R(14-389) | P43686:K(39-418)
139	5t0h	Q15008	P60896	P43686	Q15008:Y(12-389) | P60896:e(56-70)	Q15008:Y(12-389) | P43686:D(39-418)
139	5vft	Q15008	P60896	P43686	Q15008:Y(12-389) | P60896:e(56-70)	Q15008:Y(12-389) | P43686:D(39-418)
140	6d6q	Q15024	Q5RKV6	Q9Y2L1	Q15024:E(5-290) | Q5RKV6:F(3-270)	Q15024:E(5-290) | Q9Y2L1:K(1-929)
140	6d6r	Q15024	Q5RKV6	Q9Y2L1	Q15024:E(5-290) | Q5RKV6:F(3-270)	Q15024:E(5-290) | Q9Y2L1:K(1-929)
140	6h25	Q15024	Q5RKV6	Q9Y2L1	Q15024:E(4-290) | Q5RKV6:F(4-266)	Q15024:E(4-290) | Q9Y2L1:J(1-929)
141	6ah0	Q15029	Q53GS9	P62318	Q15029:C(112-943) | Q53GS9:W(103-565)	Q15029:C(112-943) | P62318:e(4-81)
142	7dvq	Q15393	Q7RTV0	O75643	Q15393:3(1-1217) | Q7RTV0:6(2-106)	Q15393:3(1-1217) | O75643:D(404-2125)
142	6ff7	Q15393	Q7RTV0	O75643	Q15393:v(1-1217) | Q7RTV0:y(2-101)	Q15393:v(1-1217) | O75643:r(404-2125)
143	6mzd	Q15542	Q5VWG9	Q16594	Q15542:F(210-796) | Q5VWG9:C(1-93)	Q15542:F(210-796) | Q16594:L(13-109)
143	6mzl	Q15542	Q5VWG9	Q16594	Q15542:F(210-796) | Q5VWG9:C(1-93)	Q15542:F(210-796) | Q16594:L(13-109)
143	6mzl	Q15542	Q5VWG9	Q16594	Q15542:F(210-796) | Q5VWG9:C(1-93)	Q15542:G(210-796) | Q16594:M(13-109)
144	5hyn	Q15910	P68431	Q92833	Q15910:A(10-740) | P68431:D(23-31)	Q15910:A(10-740) | Q92833:E(110-120)
144	5hyn	Q15910	P68431	Q92833	Q15910:A(10-740) | P68431:D(23-31)	Q15910:F(10-739) | Q92833:J(111-120)
144	5hyn	Q15910	P68431	Q92833	Q15910:A(10-740) | P68431:D(23-31)	Q15910:Q(12-739) | Q92833:U(111-120)
144	5hyn	Q15910	P68431	Q92833	Q15910:A(10-740) | P68431:D(23-31)	Q15910:K(10-732) | Q92833:P(112-120)
144	5hyn	Q15910	P68431	Q92833	Q15910:F(10-739) | P68431:I(23-31)	Q15910:A(10-740) | Q92833:E(110-120)
144	5hyn	Q15910	P68431	Q92833	Q15910:F(10-739) | P68431:I(23-31)	Q15910:F(10-739) | Q92833:J(111-120)
144	5hyn	Q15910	P68431	Q92833	Q15910:F(10-739) | P68431:I(23-31)	Q15910:Q(12-739) | Q92833:U(111-120)
144	5hyn	Q15910	P68431	Q92833	Q15910:F(10-739) | P68431:I(23-31)	Q15910:K(10-732) | Q92833:P(112-120)
144	5hyn	Q15910	P68431	Q92833	Q15910:Q(12-739) | P68431:T(23-31)	Q15910:A(10-740) | Q92833:E(110-120)
144	5hyn	Q15910	P68431	Q92833	Q15910:Q(12-739) | P68431:T(23-31)	Q15910:F(10-739) | Q92833:J(111-120)
144	5hyn	Q15910	P68431	Q92833	Q15910:Q(12-739) | P68431:T(23-31)	Q15910:Q(12-739) | Q92833:U(111-120)
144	5hyn	Q15910	P68431	Q92833	Q15910:Q(12-739) | P68431:T(23-31)	Q15910:K(10-732) | Q92833:P(112-120)
144	5hyn	Q15910	P68431	Q92833	Q15910:K(10-732) | P68431:O(23-31)	Q15910:A(10-740) | Q92833:E(110-120)
144	5hyn	Q15910	P68431	Q92833	Q15910:K(10-732) | P68431:O(23-31)	Q15910:F(10-739) | Q92833:J(111-120)
144	5hyn	Q15910	P68431	Q92833	Q15910:K(10-732) | P68431:O(23-31)	Q15910:Q(12-739) | Q92833:U(111-120)
144	5hyn	Q15910	P68431	Q92833	Q15910:K(10-732) | P68431:O(23-31)	Q15910:K(10-732) | Q92833:P(112-120)
145	5v1y	Q16186	Q99460	P0CG47	Q16186:A(19-131) | Q99460:E(940-951)	Q16186:B(20-132) | P0CG47:D(153-225)
145	5v1y	Q16186	Q99460	P0CG47	Q16186:A(19-131) | Q99460:E(940-951)	Q16186:A(19-131) | P0CG47:C(153-224)
145	5v1y	Q16186	Q99460	P0CG47	Q16186:B(20-132) | Q99460:F(940-950)	Q16186:B(20-132) | P0CG47:D(153-225)
145	5v1y	Q16186	Q99460	P0CG47	Q16186:B(20-132) | Q99460:F(940-950)	Q16186:A(19-131) | P0CG47:C(153-224)
145	6oi4	Q16186	Q99460	P0CG47	Q16186:A(20-131) | Q99460:E(940-951)	Q16186:A(20-131) | P0CG47:C(153-227)
145	6oi4	Q16186	Q99460	P0CG47	Q16186:A(20-131) | Q99460:E(940-951)	Q16186:B(21-131) | P0CG47:D(153-227)
145	6oi4	Q16186	Q99460	P0CG47	Q16186:B(21-131) | Q99460:F(940-950)	Q16186:A(20-131) | P0CG47:C(153-227)
145	6oi4	Q16186	Q99460	P0CG47	Q16186:B(21-131) | Q99460:F(940-950)	Q16186:B(21-131) | P0CG47:D(153-227)
145	5v1z	Q16186	Q99460	P0CG47	Q16186:B(21-132) | Q99460:F(940-951)	Q16186:B(21-132) | P0CG47:D(153-225)
145	5v1z	Q16186	Q99460	P0CG47	Q16186:B(21-132) | Q99460:F(940-951)	Q16186:A(20-131) | P0CG47:C(77-148)
145	5v1z	Q16186	Q99460	P0CG47	Q16186:A(20-131) | Q99460:E(940-951)	Q16186:B(21-132) | P0CG47:D(153-225)
145	5v1z	Q16186	Q99460	P0CG47	Q16186:A(20-131) | Q99460:E(940-951)	Q16186:A(20-131) | P0CG47:C(77-148)
145	6uyj	Q16186	Q99460	P0CG47	Q16186:A(20-132) | Q99460:B(940-953)	Q16186:A(20-132) | P0CG47:D(1-76)
145	6uyi	Q16186	Q99460	P0CG47	Q16186:A(20-132) | Q99460:B(940-953)	Q16186:A(20-132) | P0CG47:C(1-76)
145	6uyi	Q16186	Q99460	P0CG47	Q16186:A(20-132) | Q99460:B(940-953)	Q16186:A(20-132) | P0CG47:D(1-76)
146	6e3y	Q16602	P06881	O60894	Q16602:R(33-402) | P06881:P(83-119)	Q16602:R(33-402) | O60894:E(29-143)
146	7knu	Q16602	P06881	O60894	Q16602:R(33-402) | P06881:P(109-119)	Q16602:R(33-402) | O60894:E(29-143)
147	5xtd	Q16718	O95299	O95182	Q16718:H(5-116) | O95299:w(36-355)	Q16718:H(5-116) | O95182:I(4-113)
148	6g18	Q2NL82	P62861	Q96GA3	Q2NL82:u(47-792) | P62861:e(5-59)	Q2NL82:u(47-792) | Q96GA3:t(247-474)
148	6g4s	Q2NL82	P62861	Q96GA3	Q2NL82:u(48-792) | P62861:e(5-59)	Q2NL82:u(48-792) | Q96GA3:t(352-469)
148	6g4w	Q2NL82	P62861	Q96GA3	Q2NL82:u(48-792) | P62861:e(5-59)	Q2NL82:u(48-792) | Q96GA3:t(352-369)
149	6ud7	Q66K64	Q14498	Q16531	Q66K64:A(32-600) | Q14498:C(248-328)	Q66K64:A(32-600) | Q16531:B(2-1140)
149	6ue5	Q66K64	Q14498	Q16531	Q66K64:A(32-600) | Q14498:C(248-328)	Q66K64:A(32-600) | Q16531:B(2-1140)
149	6pai	Q66K64	Q14498	Q16531	Q66K64:C(33-600) | Q14498:D(248-327)	Q66K64:C(33-600) | Q16531:A(2-1140)
149	6q0r	Q66K64	Q14498	Q16531	Q66K64:B(34-259) | Q14498:D(248-329)	Q66K64:B(34-259) | Q16531:A(1-1140)
149	6q0r	Q66K64	Q14498	Q16531	Q66K64:B(34-259) | Q14498:D(248-329)	Q66K64:C(383-600) | Q16531:A(1-1140)
149	6q0w	Q66K64	Q14498	Q16531	Q66K64:B(33-259) | Q14498:D(250-327)	Q66K64:B(33-259) | Q16531:A(1-1140)
149	6q0w	Q66K64	Q14498	Q16531	Q66K64:B(33-259) | Q14498:D(250-327)	Q66K64:C(383-600) | Q16531:A(1-1140)
149	6q0v	Q66K64	Q14498	Q16531	Q66K64:B(33-259) | Q14498:D(250-327)	Q66K64:B(33-259) | Q16531:A(1-1140)
149	6q0v	Q66K64	Q14498	Q16531	Q66K64:B(33-259) | Q14498:D(250-327)	Q66K64:C(383-600) | Q16531:A(1-1140)
149	6q0v	Q66K64	Q14498	Q16531	Q66K64:C(383-600) | Q14498:D(250-327)	Q66K64:B(33-259) | Q16531:A(1-1140)
149	6q0v	Q66K64	Q14498	Q16531	Q66K64:C(383-600) | Q14498:D(250-327)	Q66K64:C(383-600) | Q16531:A(1-1140)
149	6q0w	Q66K64	Q14498	Q16531	Q66K64:C(383-600) | Q14498:D(250-327)	Q66K64:B(33-259) | Q16531:A(1-1140)
149	6q0w	Q66K64	Q14498	Q16531	Q66K64:C(383-600) | Q14498:D(250-327)	Q66K64:C(383-600) | Q16531:A(1-1140)
149	6q0r	Q66K64	Q14498	Q16531	Q66K64:C(383-600) | Q14498:D(248-329)	Q66K64:B(34-259) | Q16531:A(1-1140)
149	6q0r	Q66K64	Q14498	Q16531	Q66K64:C(383-600) | Q14498:D(248-329)	Q66K64:C(383-600) | Q16531:A(1-1140)
149	6sj7	Q66K64	Q14498	Q16531	Q66K64:A(34-600) | Q14498:C(250-328)	Q66K64:A(34-600) | Q16531:B(1-1140)
150	7dvq	Q6P2Q9	O75533	O43660	Q6P2Q9:A(27-2335) | O75533:1(351-1304)	Q6P2Q9:A(27-2335) | O43660:T(184-503)
150	6ff4	Q6P2Q9	O75533	O43660	Q6P2Q9:A(26-2316) | O75533:u(398-1304)	Q6P2Q9:A(26-2316) | O43660:D(181-500)
150	6ff7	Q6P2Q9	O75533	O43660	Q6P2Q9:A(26-2316) | O75533:u(398-1304)	Q6P2Q9:A(26-2316) | O43660:D(181-500)
150	5z58	Q6P2Q9	O75533	O43660	Q6P2Q9:A(25-2335) | O75533:1(250-1304)	Q6P2Q9:A(25-2335) | O43660:T(184-496)
150	7abi	Q6P2Q9	O75533	O43660	Q6P2Q9:A(63-2318) | O75533:u(311-1304)	Q6P2Q9:A(63-2318) | O43660:G(181-500)
151	6mzc	Q7Z7C8	O00268	Q6P1X5	Q7Z7C8:K(28-229) | O00268:E(870-971)	Q7Z7C8:K(28-229) | Q6P1X5:B(20-987)
151	6mzm	Q7Z7C8	O00268	Q6P1X5	Q7Z7C8:K(28-229) | O00268:D(870-1007)	Q7Z7C8:K(28-229) | Q6P1X5:B(20-987)
151	6mzl	Q7Z7C8	O00268	Q6P1X5	Q7Z7C8:K(28-229) | O00268:E(870-971)	Q7Z7C8:K(28-229) | Q6P1X5:B(20-987)
152	5oom	Q7Z7H8	Q96EL3	Q9NX20	Q7Z7H8:I(30-197) | Q96EL3:k(13-96)	Q7Z7H8:I(30-197) | Q9NX20:N(47-251)
152	5ool	Q7Z7H8	Q96EL3	Q9NX20	Q7Z7H8:I(30-197) | Q96EL3:k(13-96)	Q7Z7H8:I(30-197) | Q9NX20:N(47-251)
152	3j7y	Q7Z7H8	Q96EL3	Q9NX20	Q7Z7H8:I(30-197) | Q96EL3:k(13-96)	Q7Z7H8:I(30-197) | Q9NX20:N(47-251)
153	5oom	Q8IXM3	Q16540	Q9BQ48	Q8IXM3:9(15-137) | Q16540:U(2-153)	Q8IXM3:9(15-137) | Q9BQ48:2(50-92)
153	5ool	Q8IXM3	Q16540	Q9BQ48	Q8IXM3:9(15-137) | Q16540:U(2-153)	Q8IXM3:9(15-137) | Q9BQ48:2(48-92)
153	3j7y	Q8IXM3	Q16540	Q9BQ48	Q8IXM3:9(15-137) | Q16540:U(2-112)	Q8IXM3:9(15-137) | Q9BQ48:2(50-92)
154	6sb0	Q8N122	Q7L523	P42345	Q8N122:Y(18-1331) | Q7L523:C(4-301)	Q8N122:Y(18-1331) | P42345:A(386-2549)
154	6sb0	Q8N122	Q7L523	P42345	Q8N122:Y(18-1331) | Q7L523:C(4-301)	Q8N122:Y(18-1331) | P42345:B(386-2549)
154	6sb0	Q8N122	Q7L523	P42345	Q8N122:Y(18-1331) | Q7L523:C(4-301)	Q8N122:N(18-1331) | P42345:B(386-2549)
154	6sb0	Q8N122	Q7L523	P42345	Q8N122:Y(18-1331) | Q7L523:C(4-301)	Q8N122:N(18-1331) | P42345:A(386-2549)
154	6sb0	Q8N122	Q7L523	P42345	Q8N122:N(18-1331) | Q7L523:I(4-301)	Q8N122:Y(18-1331) | P42345:A(386-2549)
154	6sb0	Q8N122	Q7L523	P42345	Q8N122:N(18-1331) | Q7L523:I(4-301)	Q8N122:Y(18-1331) | P42345:B(386-2549)
154	6sb0	Q8N122	Q7L523	P42345	Q8N122:N(18-1331) | Q7L523:I(4-301)	Q8N122:N(18-1331) | P42345:B(386-2549)
154	6sb0	Q8N122	Q7L523	P42345	Q8N122:N(18-1331) | Q7L523:I(4-301)	Q8N122:N(18-1331) | P42345:A(386-2549)
154	6sb2	Q8N122	Q7L523	P42345	Q8N122:N(18-1331) | Q7L523:I(4-301)	Q8N122:Y(18-1331) | P42345:A(386-2549)
154	6sb2	Q8N122	Q7L523	P42345	Q8N122:N(18-1331) | Q7L523:I(4-301)	Q8N122:N(18-1331) | P42345:B(386-2549)
154	6sb2	Q8N122	Q7L523	P42345	Q8N122:N(18-1331) | Q7L523:I(4-301)	Q8N122:Y(18-1331) | P42345:B(386-2549)
154	6sb2	Q8N122	Q7L523	P42345	Q8N122:N(18-1331) | Q7L523:I(4-301)	Q8N122:N(18-1331) | P42345:A(386-2549)
154	6sb2	Q8N122	Q7L523	P42345	Q8N122:Y(18-1331) | Q7L523:C(4-301)	Q8N122:Y(18-1331) | P42345:A(386-2549)
154	6sb2	Q8N122	Q7L523	P42345	Q8N122:Y(18-1331) | Q7L523:C(4-301)	Q8N122:N(18-1331) | P42345:B(386-2549)
154	6sb2	Q8N122	Q7L523	P42345	Q8N122:Y(18-1331) | Q7L523:C(4-301)	Q8N122:Y(18-1331) | P42345:B(386-2549)
154	6sb2	Q8N122	Q7L523	P42345	Q8N122:Y(18-1331) | Q7L523:C(4-301)	Q8N122:N(18-1331) | P42345:A(386-2549)
155	7ado	Q8N4V1	Q9BV81	Q8N766	Q8N4V1:E(4-100) | Q9BV81:F(11-110)	Q8N4V1:E(4-100) | Q8N766:A(23-993)
155	6ww7	Q8N4V1	Q9BV81	Q8N766	Q8N4V1:E(3-103) | Q9BV81:F(12-110)	Q8N4V1:E(3-103) | Q8N766:A(24-993)
155	7adp	Q8N4V1	Q9BV81	Q8N766	Q8N4V1:E(4-100) | Q9BV81:F(11-110)	Q8N4V1:E(4-100) | Q8N766:A(26-993)
156	3j7y	Q8N5N7	Q9P015	Q8N983	Q8N5N7:h(56-158) | Q9P015:M(10-296)	Q8N5N7:h(56-158) | Q8N983:b(2-149)
157	6xt9	Q8NFJ9	A8MTZ0	Q3SYG4	Q8NFJ9:A(21-587) | A8MTZ0:J(26-80)	Q8NFJ9:A(21-587) | Q3SYG4:I(9-800)
158	5oom	Q8TAE8	O75394	Q13084	Q8TAE8:q(25-152) | O75394:1(14-65)	Q8TAE8:q(25-152) | Q13084:X(2-244)
158	5ool	Q8TAE8	O75394	Q13084	Q8TAE8:q(25-152) | O75394:1(14-65)	Q8TAE8:q(25-152) | Q13084:X(2-244)
158	3j7y	Q8TAE8	O75394	Q13084	Q8TAE8:q(25-152) | O75394:1(14-65)	Q8TAE8:q(25-152) | Q13084:X(2-244)
159	7ay1	Q8TAF3	Q9NVI1	O94782	Q8TAF3:E(13-675) | Q9NVI1:A(171-1297)	Q8TAF3:E(13-675) | O94782:D(75-785)
160	6s7t	Q8TCJ2	P04843	Q9H0U3	Q8TCJ2:A(63-815) | P04843:E(29-464)	Q8TCJ2:A(63-815) | Q9H0U3:H(215-335)
161	5o9z	Q8WWY3	O94906	P55769	Q8WWY3:H(36-448) | O94906:G(96-941)	Q8WWY3:H(36-448) | P55769:O(3-128)
162	6iyc	Q92542	P05067	Q96BI3	Q92542:A(34-700) | P05067:E(688-726)	Q92542:A(34-700) | Q96BI3:C(2-244)
163	6tgc	Q92608	P63000	Q92556	Q92608:D(1-1620) | P63000:F(1-177)	Q92608:A(1-1620) | Q92556:B(5-726)
163	6tgc	Q92608	P63000	Q92556	Q92608:D(1-1620) | P63000:F(1-177)	Q92608:D(1-1620) | Q92556:E(5-726)
163	6tgc	Q92608	P63000	Q92556	Q92608:A(1-1620) | P63000:C(1-177)	Q92608:A(1-1620) | Q92556:B(5-726)
163	6tgc	Q92608	P63000	Q92556	Q92608:A(1-1620) | P63000:C(1-177)	Q92608:D(1-1620) | Q92556:E(5-726)
164	2lxt	Q92793	P16220	Q03164	Q92793:A(587-673) | P16220:C(102-135)	Q92793:A(587-673) | Q03164:B(2840-2858)
165	6x59	Q93079	Q99878	Q96KK5	Q93079:D(31-125) | Q99878:C(11-118)	Q93079:D(31-125) | Q96KK5:C(11-118)
165	6x59	Q93079	Q99878	Q96KK5	Q93079:D(31-125) | Q99878:C(11-118)	Q93079:H(32-125) | Q96KK5:G(11-117)
165	6x59	Q93079	Q99878	Q96KK5	Q93079:H(32-125) | Q99878:G(11-117)	Q93079:D(31-125) | Q96KK5:C(11-118)
165	6x59	Q93079	Q99878	Q96KK5	Q93079:H(32-125) | Q99878:G(11-117)	Q93079:H(32-125) | Q96KK5:G(11-117)
165	7joa	Q93079	Q99878	Q96KK5	Q93079:H(32-125) | Q99878:G(11-119)	Q93079:D(32-125) | Q96KK5:C(11-119)
165	7joa	Q93079	Q99878	Q96KK5	Q93079:H(32-125) | Q99878:G(11-119)	Q93079:H(32-125) | Q96KK5:G(11-119)
165	7jo9	Q93079	Q99878	Q96KK5	Q93079:D(32-125) | Q99878:C(11-119)	Q93079:D(32-125) | Q96KK5:C(11-119)
165	7jo9	Q93079	Q99878	Q96KK5	Q93079:D(32-125) | Q99878:C(11-119)	Q93079:H(32-125) | Q96KK5:G(11-119)
165	7jo9	Q93079	Q99878	Q96KK5	Q93079:H(32-125) | Q99878:G(11-119)	Q93079:D(32-125) | Q96KK5:C(11-119)
165	7jo9	Q93079	Q99878	Q96KK5	Q93079:H(32-125) | Q99878:G(11-119)	Q93079:H(32-125) | Q96KK5:G(11-119)
165	7joa	Q93079	Q99878	Q96KK5	Q93079:D(32-125) | Q99878:C(11-119)	Q93079:D(32-125) | Q96KK5:C(11-119)
165	7joa	Q93079	Q99878	Q96KK5	Q93079:D(32-125) | Q99878:C(11-119)	Q93079:H(32-125) | Q96KK5:G(11-119)
165	6rny	Q93079	Q99878	Q96KK5	Q93079:D(33-126) | Q99878:C(10-119)	Q93079:D(33-126) | Q96KK5:C(10-119)
165	6rny	Q93079	Q99878	Q96KK5	Q93079:D(33-126) | Q99878:C(10-119)	Q93079:H(33-126) | Q96KK5:G(10-119)
165	6rny	Q93079	Q99878	Q96KK5	Q93079:H(33-126) | Q99878:G(10-119)	Q93079:D(33-126) | Q96KK5:C(10-119)
165	6rny	Q93079	Q99878	Q96KK5	Q93079:H(33-126) | Q99878:G(10-119)	Q93079:H(33-126) | Q96KK5:G(10-119)
165	6r0c	Q93079	Q99878	Q96KK5	Q93079:H(33-125) | Q99878:G(15-119)	Q93079:H(33-125) | Q96KK5:G(15-119)
165	6r0c	Q93079	Q99878	Q96KK5	Q93079:H(33-125) | Q99878:G(15-119)	Q93079:D(33-125) | Q96KK5:C(17-119)
165	6r0c	Q93079	Q99878	Q96KK5	Q93079:D(33-125) | Q99878:C(17-119)	Q93079:H(33-125) | Q96KK5:G(15-119)
165	6r0c	Q93079	Q99878	Q96KK5	Q93079:D(33-125) | Q99878:C(17-119)	Q93079:D(33-125) | Q96KK5:C(17-119)
165	6fml	Q93079	Q99878	Q96KK5	Q93079:T(32-126) | Q99878:S(13-119)	Q93079:T(32-126) | Q96KK5:S(13-119)
165	6fml	Q93079	Q99878	Q96KK5	Q93079:T(32-126) | Q99878:S(13-119)	Q93079:P(32-126) | Q96KK5:O(17-120)
165	6fml	Q93079	Q99878	Q96KK5	Q93079:P(32-126) | Q99878:O(17-120)	Q93079:T(32-126) | Q96KK5:S(13-119)
165	6fml	Q93079	Q99878	Q96KK5	Q93079:P(32-126) | Q99878:O(17-120)	Q93079:P(32-126) | Q96KK5:O(17-120)
165	6x5a	Q93079	Q99878	Q96KK5	Q93079:D(31-125) | Q99878:C(11-118)	Q93079:D(31-125) | Q96KK5:C(11-118)
165	6x5a	Q93079	Q99878	Q96KK5	Q93079:D(31-125) | Q99878:C(11-118)	Q93079:H(32-125) | Q96KK5:G(11-117)
165	6x5a	Q93079	Q99878	Q96KK5	Q93079:H(32-125) | Q99878:G(11-117)	Q93079:D(31-125) | Q96KK5:C(11-118)
165	6x5a	Q93079	Q99878	Q96KK5	Q93079:H(32-125) | Q99878:G(11-117)	Q93079:H(32-125) | Q96KK5:G(11-117)
165	6xjd	Q93079	Q99878	Q96KK5	Q93079:D(31-125) | Q99878:C(11-118)	Q93079:D(31-125) | Q96KK5:C(11-118)
165	6xjd	Q93079	Q99878	Q96KK5	Q93079:D(31-125) | Q99878:C(11-118)	Q93079:H(32-125) | Q96KK5:G(11-117)
165	6xjd	Q93079	Q99878	Q96KK5	Q93079:H(32-125) | Q99878:G(11-117)	Q93079:D(31-125) | Q96KK5:C(11-118)
165	6xjd	Q93079	Q99878	Q96KK5	Q93079:H(32-125) | Q99878:G(11-117)	Q93079:H(32-125) | Q96KK5:G(11-117)
166	6ahu	Q969H6	Q99575	O95059	Q969H6:E(2-148) | Q99575:B(100-1024)	Q969H6:E(2-148) | O95059:H(4-124)
166	6ahr	Q969H6	Q99575	O95059	Q969H6:E(2-148) | Q99575:B(100-1024)	Q969H6:E(2-148) | O95059:H(4-124)
167	5oom	Q96DV4	Q9NZE8	Q9H0U6	Q96DV4:6(27-380) | Q9NZE8:3(94-188)	Q96DV4:6(27-380) | Q9H0U6:P(39-179)
167	5ool	Q96DV4	Q9NZE8	Q9H0U6	Q96DV4:6(27-380) | Q9NZE8:3(94-188)	Q96DV4:6(27-380) | Q9H0U6:P(39-179)
167	3j7y	Q96DV4	Q9NZE8	Q9H0U6	Q96DV4:6(27-380) | Q9NZE8:3(94-188)	Q96DV4:6(27-380) | Q9H0U6:P(43-180)
168	6v9h	Q96DX5	Q15369	P12277	Q96DX5:C(25-294) | Q15369:D(18-112)	Q96DX5:C(25-294) | P12277:A(6-381)
168	6v9h	Q96DX5	Q15369	P12277	Q96DX5:C(25-294) | Q15369:D(18-112)	Q96DX5:C(25-294) | P12277:B(6-379)
169	6h0f	Q96SW2	Q16531	Q13422	Q96SW2:K(69-442) | Q16531:J(1-1140)	Q96SW2:B(69-442) | Q13422:C(141-169)
169	6h0f	Q96SW2	Q16531	Q13422	Q96SW2:K(69-442) | Q16531:J(1-1140)	Q96SW2:K(69-442) | Q13422:L(141-169)
169	6h0f	Q96SW2	Q16531	Q13422	Q96SW2:K(69-442) | Q16531:J(1-1140)	Q96SW2:E(69-442) | Q13422:F(141-169)
169	6h0f	Q96SW2	Q16531	Q13422	Q96SW2:K(69-442) | Q16531:J(1-1140)	Q96SW2:H(69-442) | Q13422:I(141-169)
169	6h0f	Q96SW2	Q16531	Q13422	Q96SW2:B(69-442) | Q16531:A(1-1140)	Q96SW2:B(69-442) | Q13422:C(141-169)
169	6h0f	Q96SW2	Q16531	Q13422	Q96SW2:B(69-442) | Q16531:A(1-1140)	Q96SW2:K(69-442) | Q13422:L(141-169)
169	6h0f	Q96SW2	Q16531	Q13422	Q96SW2:B(69-442) | Q16531:A(1-1140)	Q96SW2:E(69-442) | Q13422:F(141-169)
169	6h0f	Q96SW2	Q16531	Q13422	Q96SW2:B(69-442) | Q16531:A(1-1140)	Q96SW2:H(69-442) | Q13422:I(141-169)
169	6h0f	Q96SW2	Q16531	Q13422	Q96SW2:H(69-442) | Q16531:G(1-1140)	Q96SW2:B(69-442) | Q13422:C(141-169)
169	6h0f	Q96SW2	Q16531	Q13422	Q96SW2:H(69-442) | Q16531:G(1-1140)	Q96SW2:K(69-442) | Q13422:L(141-169)
169	6h0f	Q96SW2	Q16531	Q13422	Q96SW2:H(69-442) | Q16531:G(1-1140)	Q96SW2:E(69-442) | Q13422:F(141-169)
169	6h0f	Q96SW2	Q16531	Q13422	Q96SW2:H(69-442) | Q16531:G(1-1140)	Q96SW2:H(69-442) | Q13422:I(141-169)
169	6h0f	Q96SW2	Q16531	Q13422	Q96SW2:E(69-442) | Q16531:D(1-1140)	Q96SW2:B(69-442) | Q13422:C(141-169)
169	6h0f	Q96SW2	Q16531	Q13422	Q96SW2:E(69-442) | Q16531:D(1-1140)	Q96SW2:K(69-442) | Q13422:L(141-169)
169	6h0f	Q96SW2	Q16531	Q13422	Q96SW2:E(69-442) | Q16531:D(1-1140)	Q96SW2:E(69-442) | Q13422:F(141-169)
169	6h0f	Q96SW2	Q16531	Q13422	Q96SW2:E(69-442) | Q16531:D(1-1140)	Q96SW2:H(69-442) | Q13422:I(141-169)
170	4jpz	Q99250	P0DP23	P0DP24	Q99250:B(1788-1929) | P0DP23:C(7-149)	Q99250:H(1788-1929) | P0DP24:I(7-149)
170	4jpz	Q99250	P0DP23	P0DP24	Q99250:B(1788-1929) | P0DP23:C(7-149)	Q99250:B(1788-1929) | P0DP24:C(7-149)
170	4jpz	Q99250	P0DP23	P0DP24	Q99250:H(1788-1929) | P0DP23:I(7-149)	Q99250:H(1788-1929) | P0DP24:I(7-149)
170	4jpz	Q99250	P0DP23	P0DP24	Q99250:H(1788-1929) | P0DP23:I(7-149)	Q99250:B(1788-1929) | P0DP24:C(7-149)
170	6but	Q99250	P0DP23	P0DP24	Q99250:B(1901-1927) | P0DP23:A(2-149)	Q99250:B(1901-1927) | P0DP24:A(2-149)
171	6id1	Q99459	O75934	Q96DI7	Q99459:L(6-795) | O75934:K(13-199)	Q99459:L(6-795) | Q96DI7:E(54-356)
171	6id0	Q99459	O75934	Q96DI7	Q99459:L(6-795) | O75934:K(13-199)	Q99459:L(6-795) | Q96DI7:E(54-356)
171	5mqf	Q99459	O75934	Q96DI7	Q99459:L(10-295) | O75934:K(13-225)	Q99459:L(10-295) | Q96DI7:F(51-357)
172	4s3o	Q99496	P61077	Q86SE9	Q99496:B(10-116) | P61077:A(2-147)	Q99496:B(10-116) | Q86SE9:C(6-101)
172	4s3o	Q99496	P61077	Q86SE9	Q99496:B(10-116) | P61077:A(2-147)	Q99496:E(10-116) | Q86SE9:F(8-102)
172	4s3o	Q99496	P61077	Q86SE9	Q99496:E(10-116) | P61077:D(2-147)	Q99496:B(10-116) | Q86SE9:C(6-101)
172	4s3o	Q99496	P61077	Q86SE9	Q99496:E(10-116) | P61077:D(2-147)	Q99496:E(10-116) | Q86SE9:F(8-102)
173	7cgp	Q9BSF4	Q9Y5J7	Q53H12	Q9BSF4:C(21-244) | Q9Y5J7:L(5-82)	Q9BSF4:C(21-244) | Q53H12:B(23-415)
173	7cgp	Q9BSF4	Q9Y5J7	Q53H12	Q9BSF4:C(21-244) | Q9Y5J7:D(13-78)	Q9BSF4:C(21-244) | Q53H12:B(23-415)
173	7cgp	Q9BSF4	Q9Y5J7	Q53H12	Q9BSF4:C(21-244) | Q9Y5J7:F(13-75)	Q9BSF4:C(21-244) | Q53H12:B(23-415)
174	6x0v	Q9BSJ2	Q96SN8	Q6P582	Q9BSJ2:F(5-103) | Q96SN8:H(58-92)	Q9BSJ2:F(5-103) | Q6P582:E(35-80)
175	6r7i	Q9BT78	Q9H9Q2	P62877	Q9BT78:D(1-406) | Q9H9Q2:G(1-215)	Q9BT78:D(1-406) | P62877:R(19-102)
[truncated: 193 more rows]
